# Supplementary material for: Nosustrophine: An Epinutraceutical Bioproduct with Effects on DNA Methylation, Histone Acetylation and Sirtuin Expression in Alzheimer’s Disease
Source: Pharmaceutics. 2022 Nov 12;14(11):2447. doi: 10.3390/pharmaceutics14112447 (PMC9698419; doi:10.3390/pharmaceutics14112447)
Supplement: Supplementary file 1 [file pharmaceutics-14-02447-s001.zip]

Archive with 6 entries (6 files):
- Figure S1.pptx
- Figure S2.pptx
- full blots.pptx
- Supplementary Tables.pdf
- Table S1 List of proteins detected in proteomic study.xls
- Table S7 List of the most important proteins detected in proteomic study and its function.xls
