# Supplementary material for: Nosustrophine: An Epinutraceutical Bioproduct with Effects on DNA Methylation, Histone Acetylation and Sirtuin Expression in Alzheimer’s Disease
Source: Pharmaceutics. 2022 Nov 12;14(11):2447. doi: 10.3390/pharmaceutics14112447 (PMC9698419; doi:10.3390/pharmaceutics14112447)
Supplement: Supplementary file 1 [file pharmaceutics-14-02447-s001.zip › Table S1 List of proteins detected in proteomic study.xls]

## Sheet: cerebro mammals DB
Protein Group	Protein ID	Accession	-10lgP	Coverage (%)	Coverage (%) Sample 1	Area Sample 1	#Peptides	#Unique	#Spec Sample 1	PTM	Avg. Mass	Description
1940	9326	Q6ZPJ3|UBE2O_MOUSE	122.65	8	8	58162000	5	5	6	Carbamidomethylation	140834	(E3-independent) E2 ubiquitin-conjugating enzyme UBE2O OS=Mus musculus OX=10090 GN=Ube2o PE=1 SV=3
2908	12244	Q8VDP3|MICA1_MOUSE	40.89	3	3	33129000	2	2	2	Deamidation (NQ)	116785	[F-actin]-monooxygenase MICAL1 OS=Mus musculus OX=10090 GN=Mical1 PE=1 SV=1
2876	13043	F1MF74|MICA2_BOVIN	78.83	2	2	16747000	2	2	2		124013	[F-actin]-monooxygenase MICAL2 OS=Bos taurus OX=9913 GN=MICAL2 PE=3 SV=2
1683	11283	Q64536|PDK2_RAT	103.70	13	13	19227000	4	4	8	Deamidation (NQ)	46106	[Pyruvate dehydrogenase (acetyl-transferring)] kinase isozyme 2 mitochondrial OS=Rattus norvegicus OX=10116 GN=Pdk2 PE=1 SV=1
1410	8308	O88483|PDP1_RAT	166.40	17	17	86101000	6	6	10		61207	[Pyruvate dehydrogenase [acetyl-transferring]]-phosphatase 1 mitochondrial OS=Rattus norvegicus OX=10116 GN=Pdp1 PE=1 SV=1
2420	12750	Q6T308|GLGB_FELCA	92.57	4	4	4313900	2	1	4		80564	1 4-alpha-glucan-branching enzyme OS=Felis catus OX=9685 GN=GBE1 PE=2 SV=1
1949	10834	Q9D6Y9|GLGB_MOUSE	147.79	5	5	52214000	4	3	6		80364	1 4-alpha-glucan-branching enzyme OS=Mus musculus OX=10090 GN=Gbe1 PE=1 SV=1
765	9383	P61603|CH10_BOVIN	184.79	57	57	1119700000	9	9	23		10932	10 kDa heat shock protein mitochondrial OS=Bos taurus OX=9913 GN=HSPE1 PE=3 SV=2
2642	11941	O08810|U5S1_MOUSE	82.52	5	5	5695600	3	3	3		109361	116 kDa U5 small nuclear ribonucleoprotein component OS=Mus musculus OX=10090 GN=Eftud2 PE=1 SV=1
1883	273	P59083|PHP14_PIG	135.14	59	59	205120000	5	5	7	Carbamidomethylation; Acetylation (Protein N-term); Oxidation (M)	13932	14 kDa phosphohistidine phosphatase OS=Sus scrofa OX=9823 GN=PHPT1 PE=1 SV=2
189	7040	P68250|1433B_BOVIN	295.74	68	68	0	30	1	92	Carbamidomethylation; Acetylation (Protein N-term); Deamidation (NQ); Oxidation (M)	28081	14-3-3 protein beta/alpha OS=Bos taurus OX=9913 GN=YWHAB PE=1 SV=2
173	6838	Q4R572|1433B_MACFA	299.47	74	74	41488000	32	3	99	Carbamidomethylation; Acetylation (Protein N-term); Deamidation (NQ); Oxidation (M)	28082	14-3-3 protein beta/alpha OS=Macaca fascicularis OX=9541 GN=YWHAB PE=2 SV=3
152	6494	P62261|1433E_BOVIN	294.86	76	76	10525000000	29	27	111	Carbamidomethylation; Acetylation (Protein N-term); Deamidation (NQ); Oxidation (M)	29174	14-3-3 protein epsilon OS=Bos taurus OX=9913 GN=YWHAE PE=2 SV=1
279	6398	P68511|1433F_RAT	267.08	71	71	4192300000	27	24	64	Carbamidomethylation; Acetylation (Protein N-term); Deamidation (NQ); Oxidation (M)	28212	14-3-3 protein eta OS=Rattus norvegicus OX=10116 GN=Ywhah PE=1 SV=2
167	7096	P61981|1433G_HUMAN	296.31	73	73	6740800000	30	19	100	Carbamidomethylation; Acetylation (Protein N-term); Deamidation (NQ); Oxidation (M)	28303	14-3-3 protein gamma OS=Homo sapiens OX=9606 GN=YWHAG PE=1 SV=2
285	6441	Q3SZI4|1433T_BOVIN	293.30	80	80	2995800000	25	21	63	Carbamidomethylation; Acetylation (Protein N-term); Deamidation (NQ); Oxidation (M)	27764	14-3-3 protein theta OS=Bos taurus OX=9913 GN=YWHAQ PE=1 SV=1
132	6618	Q5R651|1433Z_PONAB	319.23	74	74	10338000000	33	26	129	Carbamidomethylation; Acetylation (Protein N-term); Deamidation (NQ); Oxidation (M)	27745	14-3-3 protein zeta/delta OS=Pongo abelii OX=9601 GN=YWHAZ PE=2 SV=1
3366	14764	Q9C0C2|TB182_HUMAN	61.01	1	1	5511900	1	1	1		181795	182 kDa tankyrase-1-binding protein OS=Homo sapiens OX=9606 GN=TNKS1BP1 PE=1 SV=4
2910	12366	Q5RA57|PLCC_PONAB	81.60	6	6	12414000	2	2	2	Carbamidomethylation	43365	1-acyl-sn-glycerol-3-phosphate acyltransferase gamma OS=Pongo abelii OX=9601 GN=AGPAT3 PE=2 SV=1
204	5879	Q9NQ66|PLCB1_HUMAN	288.05	35	35	136550000	36	4	86	Carbamidomethylation; Acetylation (Protein N-term); Deamidation (NQ); Oxidation (M)	138567	1-phosphatidylinositol 4 5-bisphosphate phosphodiesterase beta-1 OS=Homo sapiens OX=9606 GN=PLCB1 PE=1 SV=1
221	5905	P10687|PLCB1_RAT	282.82	32	32	3545000	33	1	81	Carbamidomethylation; Acetylation (Protein N-term); Deamidation (NQ); Oxidation (M)	138344	1-phosphatidylinositol 4 5-bisphosphate phosphodiesterase beta-1 OS=Rattus norvegicus OX=10116 GN=Plcb1 PE=1 SV=1
2275	10752	P51432|PLCB3_MOUSE	100.08	4	4	2733200	3	2	4		139487	1-phosphatidylinositol 4 5-bisphosphate phosphodiesterase beta-3 OS=Mus musculus OX=10090 GN=Plcb3 PE=1 SV=2
2564	12519	Q15147|PLCB4_HUMAN	82.07	2	2	4414200	2	1	3	Carbamidomethylation	134463	1-phosphatidylinositol 4 5-bisphosphate phosphodiesterase beta-4 OS=Homo sapiens OX=9606 GN=PLCB4 PE=1 SV=3
2928	12774	Q8N3E9|PLCD3_HUMAN	63.94	3	3	1708000	2	2	2		89258	1-phosphatidylinositol 4 5-bisphosphate phosphodiesterase delta-3 OS=Homo sapiens OX=9606 GN=PLCD3 PE=1 SV=3
178	7095	P06623|CN37_BOVIN	314.71	36	36	7906100000	26	13	96	Carbamidomethylation; Deamidation (NQ)	44875	2' 3'-cyclic-nucleotide 3'-phosphodiesterase OS=Bos taurus OX=9913 GN=CNP PE=2 SV=2
455	7104	P09543|CN37_HUMAN	209.11	25	25	1142500000	17	5	38	Carbamidomethylation; Deamidation (NQ)	47579	2' 3'-cyclic-nucleotide 3'-phosphodiesterase OS=Homo sapiens OX=9606 GN=CNP PE=1 SV=2
454	8795	P16330|CN37_MOUSE	214.84	15	15	989840000	14	1	38	Carbamidomethylation; Deamidation (NQ)	47123	2' 3'-cyclic-nucleotide 3'-phosphodiesterase OS=Mus musculus OX=10090 GN=Cnp PE=1 SV=3
3533	15882	Q16698|DECR_HUMAN	51.97	4	4	9007300	1	1	1	Deamidation (NQ)	36068	2 4-dienoyl-CoA reductase [(3E)-enoyl-CoA-producing] mitochondrial OS=Homo sapiens OX=9606 GN=DECR1 PE=1 SV=1
963	7161	O88761|PSMD1_RAT	185.73	19	19	21120000	9	9	17	Carbamidomethylation; Acetylation (Protein N-term); Deamidation (NQ)	105748	26S proteasome non-ATPase regulatory subunit 1 OS=Rattus norvegicus OX=10116 GN=Psmd1 PE=1 SV=1
1175	7339	Q2KI42|PSD11_BOVIN	167.32	35	35	127680000	9	9	12	Carbamidomethylation	47464	26S proteasome non-ATPase regulatory subunit 11 OS=Bos taurus OX=9913 GN=PSMD11 PE=2 SV=3
1616	8094	Q2KJ25|PSD12_BOVIN	146.33	25	25	84987000	7	7	8		53053	26S proteasome non-ATPase regulatory subunit 12 OS=Bos taurus OX=9913 GN=PSMD12 PE=2 SV=3
1246	8704	Q5E964|PSD13_BOVIN	177.82	27	27	91311000	7	7	12		42866	26S proteasome non-ATPase regulatory subunit 13 OS=Bos taurus OX=9913 GN=PSMD13 PE=2 SV=1
1830	10227	O00487|PSDE_HUMAN	128.97	31	31	52287000	4	4	7	Deamidation (NQ)	34577	26S proteasome non-ATPase regulatory subunit 14 OS=Homo sapiens OX=9606 GN=PSMD14 PE=1 SV=1
701	6061	Q4FZT9|PSMD2_RAT	243.16	34	34	390410000	19	19	25	Carbamidomethylation	100188	26S proteasome non-ATPase regulatory subunit 2 OS=Rattus norvegicus OX=10116 GN=Psmd2 PE=1 SV=1
686	6641	O43242|PSMD3_HUMAN	218.32	35	35	220030000	16	16	26	Carbamidomethylation; Deamidation (NQ)	60978	26S proteasome non-ATPase regulatory subunit 3 OS=Homo sapiens OX=9606 GN=PSMD3 PE=1 SV=2
1804	11085	P55036|PSMD4_HUMAN	146.67	12	12	57070000	5	5	7	Carbamidomethylation; Deamidation (NQ)	40737	26S proteasome non-ATPase regulatory subunit 4 OS=Homo sapiens OX=9606 GN=PSMD4 PE=1 SV=1
1582	10397	Q0P5A6|PSMD5_BOVIN	113.37	13	13	67118000	4	4	9	Carbamidomethylation; Deamidation (NQ)	56043	26S proteasome non-ATPase regulatory subunit 5 OS=Bos taurus OX=9913 GN=PSMD5 PE=2 SV=1
1520	8174	Q99JI4|PSMD6_MOUSE	152.98	22	22	107480000	8	8	9	Acetylation (Protein N-term)	45536	26S proteasome non-ATPase regulatory subunit 6 OS=Mus musculus OX=10090 GN=Psmd6 PE=1 SV=1
1412	8379	P26516|PSMD7_MOUSE	184.51	26	26	240030000	6	6	10	Carbamidomethylation	36540	26S proteasome non-ATPase regulatory subunit 7 OS=Mus musculus OX=10090 GN=Psmd7 PE=1 SV=2
2167	12002	Q3SYT7|PSMD8_BOVIN	115.38	9	9	37777000	3	3	5		32538	26S proteasome non-ATPase regulatory subunit 8 OS=Bos taurus OX=9913 GN=PSMD8 PE=2 SV=3
3425	16401	Q9WTV5|PSMD9_RAT	28.57	5	5	11462000	1	1	1		24829	26S proteasome non-ATPase regulatory subunit 9 OS=Rattus norvegicus OX=10116 GN=Psmd9 PE=1 SV=1
1121	8022	P62334|PRS10_MOUSE	158.05	31	31	201330000	7	7	14	Carbamidomethylation; Deamidation (NQ)	44173	26S proteasome regulatory subunit 10B OS=Mus musculus OX=10090 GN=Psmc6 PE=1 SV=1
1420	7511	P62193|PRS4_RAT	170.70	30	30	106960000	8	8	10	Carbamidomethylation; Oxidation (M)	49185	26S proteasome regulatory subunit 4 OS=Rattus norvegicus OX=10116 GN=Psmc1 PE=1 SV=1
935	7442	Q63569|PRS6A_RAT	186.92	36	36	228120000	9	9	18	Acetylation (Protein N-term); Deamidation (NQ)	49161	26S proteasome regulatory subunit 6A OS=Rattus norvegicus OX=10116 GN=Psmc3 PE=1 SV=1
1166	7831	Q3T030|PRS6B_BOVIN	162.09	31	31	292930000	9	9	13	Carbamidomethylation	47366	26S proteasome regulatory subunit 6B OS=Bos taurus OX=9913 GN=PSMC4 PE=2 SV=1
1111	7087	Q4R4R0|PRS7_MACFA	199.57	36	36	229780000	12	12	14	Carbamidomethylation	48634	26S proteasome regulatory subunit 7 OS=Macaca fascicularis OX=9541 GN=PSMC2 PE=2 SV=3
1615	8088	P62198|PRS8_RAT	151.37	30	30	16360000	7	7	8	Acetylation (Protein N-term)	45626	26S proteasome regulatory subunit 8 OS=Rattus norvegicus OX=10116 GN=Psmc5 PE=1 SV=1
1953	11263	Q62785|HAP28_RAT	124.98	25	25	88904000	3	3	6	Deamidation (NQ)	20605	28 kDa heat- and acid-stable phosphoprotein OS=Rattus norvegicus OX=10116 GN=Pdap1 PE=1 SV=1
2925	12728	P82909|RT36_HUMAN	89.70	25	25	21024000	2	2	2		11466	28S ribosomal protein S36 mitochondrial OS=Homo sapiens OX=9606 GN=MRPS36 PE=1 SV=2
3311	15868	Q9CQX8|RT36_MOUSE	52.44	12	12	27093000	1	1	1		11101	28S ribosomal protein S36 mitochondrial OS=Mus musculus OX=10090 GN=Mrps36 PE=1 SV=1
2974	14646	Q16880|CGT_HUMAN	53.23	3	3	19368000	1	1	2		61438	2-hydroxyacylsphingosine 1-beta-galactosyltransferase OS=Homo sapiens OX=9606 GN=UGT8 PE=1 SV=2
2841	14046	P80601|RIDA_CAPHI	86.69	12	12	184760000	1	1	2		14298	2-iminobutanoate/2-iminopropanoate deaminase OS=Capra hircus OX=9925 GN=RIDA PE=1 SV=3
3271	14275	Q7Z2D5|PLPR4_HUMAN	69.20	2	2	8996800	1	1	1	Carbamidomethylation	82983	2-lysophosphatidate phosphatase PLPPR4 OS=Homo sapiens OX=9606 GN=PLPPR4 PE=1 SV=1
2901	15133	Q7TME0|PLPR4_MOUSE	36.19	2	2	9779900	1	1	2	Carbamidomethylation; Deamidation (NQ)	83290	2-lysophosphatidate phosphatase PLPPR4 OS=Mus musculus OX=10090 GN=Plppr4 PE=1 SV=2
2238	13346	Q0P5A2|COQ5_BOVIN	91.65	8	8	18163000	2	2	5		37591	2-methoxy-6-polyprenyl-1 4-benzoquinol methylase mitochondrial OS=Bos taurus OX=9913 GN=COQ5 PE=2 SV=1
627	6193	Q148N0|ODO1_BOVIN	225.88	24	24	35129000	17	1	28	Carbamidomethylation; Deamidation (NQ)	115808	2-oxoglutarate dehydrogenase mitochondrial OS=Bos taurus OX=9913 GN=OGDH PE=2 SV=1
578	6136	Q60HE2|ODO1_MACFA	227.45	24	24	86881000	19	3	30	Carbamidomethylation	115909	2-oxoglutarate dehydrogenase mitochondrial OS=Macaca fascicularis OX=9541 GN=OGDH PE=2 SV=1
710	6568	Q60597|ODO1_MOUSE	213.81	18	18	46106000	14	1	25	Deamidation (NQ)	116449	2-oxoglutarate dehydrogenase mitochondrial OS=Mus musculus OX=10090 GN=Ogdh PE=1 SV=3
734	6333	Q9ULD0|OGDHL_HUMAN	216.59	22	22	193480000	15	10	24	Carbamidomethylation	114481	2-oxoglutarate dehydrogenase-like mitochondrial OS=Homo sapiens OX=9606 GN=OGDHL PE=1 SV=3
1968	10433	P11178|ODBA_BOVIN	117.81	12	12	1358000	4	2	6		51678	2-oxoisovalerate dehydrogenase subunit alpha mitochondrial OS=Bos taurus OX=9913 GN=BCKDHA PE=1 SV=1
2400	11536	P12694|ODBA_HUMAN	103.61	14	14	10048000	3	1	4		50471	2-oxoisovalerate dehydrogenase subunit alpha mitochondrial OS=Homo sapiens OX=9606 GN=BCKDHA PE=1 SV=2
2150	10234	P21839|ODBB_BOVIN	109.48	25	25	71749000	4	4	5	Carbamidomethylation	42935	2-oxoisovalerate dehydrogenase subunit beta mitochondrial OS=Bos taurus OX=9913 GN=BCKDHB PE=1 SV=2
2180	10798	Q3ZCK3|BPNT1_BOVIN	152.75	15	15	84823000	4	4	5	Carbamidomethylation	33328	3'(2') 5'-bisphosphate nucleotidase 1 OS=Bos taurus OX=9913 GN=BPNT1 PE=2 SV=1
2288	10545	Q7YR75|RM12_BOVIN	143.73	24	24	60889000	3	3	4		21400	39S ribosomal protein L12 mitochondrial OS=Bos taurus OX=9913 GN=MRPL12 PE=1 SV=1
3272	14284	Q9P015|RM15_HUMAN	58.56	6	6	6381400	1	1	1		33420	39S ribosomal protein L15 mitochondrial OS=Homo sapiens OX=9606 GN=MRPL15 PE=1 SV=1
2818	14147	P04035|HMDH_HUMAN	40.65	1	1	73261000	1	1	2	Carbamidomethylation	97476	3-hydroxy-3-methylglutaryl-coenzyme A reductase OS=Homo sapiens OX=9606 GN=HMGCR PE=1 SV=1
2170	12770	O02691|HCD2_BOVIN	112.80	11	11	39283000	2	1	5		27140	3-hydroxyacyl-CoA dehydrogenase type-2 OS=Bos taurus OX=9913 GN=HSD17B10 PE=1 SV=3
1574	13073	Q99714|HCD2_HUMAN	125.50	16	16	231540000	2	1	9	Deamidation (NQ)	26923	3-hydroxyacyl-CoA dehydrogenase type-2 OS=Homo sapiens OX=9606 GN=HSD17B10 PE=1 SV=3
2705	11580	Q3T046|BDH2_BOVIN	107.29	20	20	50674000	3	1	3	Carbamidomethylation	26662	3-hydroxybutyrate dehydrogenase type 2 OS=Bos taurus OX=9913 GN=BDH2 PE=2 SV=1
2402	11581	D4A1J4|BDH2_RAT	89.90	18	18	19529000	3	1	4	Carbamidomethylation	26651	3-hydroxybutyrate dehydrogenase type 2 OS=Rattus norvegicus OX=10116 GN=Bdh2 PE=3 SV=2
1030	7893	Q2HJD7|3HIDH_BOVIN	195.87	37	37	392370000	9	9	16	Carbamidomethylation; Deamidation (NQ)	35410	3-hydroxyisobutyrate dehydrogenase mitochondrial OS=Bos taurus OX=9913 GN=HIBADH PE=2 SV=1
3408	15160	Q8QZS1|HIBCH_MOUSE	34.27	3	3	33114000	1	1	1		43038	3-hydroxyisobutyryl-CoA hydrolase mitochondrial OS=Mus musculus OX=10090 GN=Hibch PE=1 SV=1
2976	14690	Q5XIE6|HIBCH_RAT	60.01	3	3	46353000	1	1	2		43025	3-hydroxyisobutyryl-CoA hydrolase mitochondrial OS=Rattus norvegicus OX=10116 GN=Hibch PE=1 SV=2
1984	12816	P09110|THIK_HUMAN	91.58	8	8	17755000	2	2	6		44292	3-ketoacyl-CoA thiolase peroxisomal OS=Homo sapiens OX=9606 GN=ACAA1 PE=1 SV=2
1835	10608	P46783|RS10_HUMAN	107.42	25	25	13820000	3	3	7	Deamidation (NQ)	18898	40S ribosomal protein S10 OS=Homo sapiens OX=9606 GN=RPS10 PE=1 SV=1
2333	10449	Q3T0V4|RS11_BOVIN	107.02	28	28	63304000	4	4	4	Carbamidomethylation	18431	40S ribosomal protein S11 OS=Bos taurus OX=9913 GN=RPS11 PE=2 SV=3
1716	209	P46405|RS12_PIG	154.44	58	58	191270000	7	7	8	Carbamidomethylation	14515	40S ribosomal protein S12 OS=Sus scrofa OX=9823 GN=RPS12 PE=1 SV=2
1528	285	P62279|RS13_PIG	115.49	38	38	101070000	6	6	9		12034	40S ribosomal protein S13 (Fragment) OS=Sus scrofa OX=9823 GN=RPS13 PE=2 SV=2
3352	14595	P62264|RS14_MOUSE	53.98	9	9	7575400	1	1	1		16273	40S ribosomal protein S14 OS=Mus musculus OX=10090 GN=Rps14 PE=1 SV=3
2232	11557	P62244|RS15A_HUMAN	100.39	25	25	27139000	3	3	5		14840	40S ribosomal protein S15a OS=Homo sapiens OX=9606 GN=RPS15A PE=1 SV=2
1864	10660	P62249|RS16_HUMAN	97.94	24	24	3478000	4	4	7		16445	40S ribosomal protein S16 OS=Homo sapiens OX=9606 GN=RPS16 PE=1 SV=2
3002	15791	P63276|RS17_MOUSE	57.58	7	7	54046000	1	1	2		15524	40S ribosomal protein S17 OS=Mus musculus OX=10090 GN=Rps17 PE=1 SV=2
2015	11425	P62271|RS18_RAT	105.08	24	24	125250000	4	4	6	Acetylation (Protein N-term)	17719	40S ribosomal protein S18 OS=Rattus norvegicus OX=10116 GN=Rps18 PE=1 SV=3
1989	236	Q29308|RS19_PIG	139.76	45	45	157070000	5	5	6		15103	40S ribosomal protein S19 (Fragment) OS=Sus scrofa OX=9823 GN=RPS19 PE=2 SV=3
2190	11469	O18789|RS2_BOVIN	100.09	11	11	171070000	3	3	5		31235	40S ribosomal protein S2 OS=Bos taurus OX=9913 GN=RPS2 PE=2 SV=2
1839	11050	Q32PB8|RS21_BOVIN	152.31	53	53	115090000	4	4	7	Acetylation (Protein N-term); Oxidation (M)	9111	40S ribosomal protein S21 OS=Bos taurus OX=9913 GN=RPS21 PE=3 SV=1
3409	15185	P62298|RS23_CHILA	30.17	8	8	3863700	1	1	1		15808	40S ribosomal protein S23 OS=Chinchilla lanigera OX=34839 GN=RPS23 PE=2 SV=1
2369	13470	Q5RAQ8|RS24_PONAB	91.67	18	18	36938000	3	3	4		15197	40S ribosomal protein S24 OS=Pongo abelii OX=9601 GN=RPS24 PE=2 SV=1
3414	15723	P62853|RS25_RAT	57.48	9	9	27049000	1	1	1		13742	40S ribosomal protein S25 OS=Rattus norvegicus OX=10116 GN=Rps25 PE=2 SV=1
2903	15783	P62276|RS29_BOVIN	55.12	20	20	6545500	1	1	2		6677	40S ribosomal protein S29 OS=Bos taurus OX=9913 GN=RPS29 PE=3 SV=2
1185	129	Q0Z8U2|RS3_PIG	159.10	42	42	270570000	9	9	13	Deamidation (NQ)	26688	40S ribosomal protein S3 OS=Sus scrofa OX=9823 GN=RPS3 PE=1 SV=1
1327	8006	P61246|RS3A_FELCA	179.09	38	38	285580000	8	8	11	Carbamidomethylation	29586	40S ribosomal protein S3a (Fragment) OS=Felis catus OX=9685 GN=RPS3A PE=2 SV=1
1690	8150	P62705|RS4X_FELCA	143.96	32	32	101490000	8	8	8	Carbamidomethylation	29598	40S ribosomal protein S4 X isoform OS=Felis catus OX=9685 GN=RPS4X PE=2 SV=2
1632	10830	Q5E988|RS5_BOVIN	119.83	26	26	51118000	4	4	8		22876	40S ribosomal protein S5 OS=Bos taurus OX=9913 GN=RPS5 PE=2 SV=3
3040	13724	P62753|RS6_HUMAN	59.64	8	8	661410000	2	2	2		28681	40S ribosomal protein S6 OS=Homo sapiens OX=9606 GN=RPS6 PE=1 SV=1
994	8736	A6H769|RS7_BOVIN	138.26	55	55	373350000	8	8	17		22127	40S ribosomal protein S7 OS=Bos taurus OX=9913 GN=RPS7 PE=2 SV=1
1498	8360	Q4R6P8|RS8_MACFA	164.19	44	44	190390000	7	7	9	Carbamidomethylation; Deamidation (NQ)	24205	40S ribosomal protein S8 OS=Macaca fascicularis OX=9541 GN=RPS8 PE=2 SV=3
1695	8748	A6QLG5|RS9_BOVIN	122.72	28	28	90684000	6	6	8		22591	40S ribosomal protein S9 OS=Bos taurus OX=9913 GN=RPS9 PE=2 SV=1
1047	7532	A6YRY8|RSSA_SHEEP	206.78	39	39	516540000	11	11	15	Carbamidomethylation; Acetylation (Protein N-term)	32885	40S ribosomal protein SA OS=Ovis aries OX=9940 GN=RPSA PE=2 SV=1
246	18	P80147|GABT_PIG	288.34	62	62	2605600000	32	32	73	Carbamidomethylation	56620	4-aminobutyrate aminotransferase mitochondrial OS=Sus scrofa OX=9823 GN=ABAT PE=1 SV=2
2596	12470	Q7YQK3|4F2_RABIT	110.07	4	4	95455000	3	3	3		57795	4F2 cell-surface antigen heavy chain OS=Oryctolagus cuniculus OX=9986 GN=SLC3A2 PE=1 SV=2
3065	15486	Q8K248|HPDL_MOUSE	63.04	4	4	6186600	1	1	2		39909	4-hydroxyphenylpyruvate dioxygenase-like protein OS=Mus musculus OX=10090 GN=Hpdl PE=2 SV=1
1661	8656	Q5R8A4|AL9A1_PONAB	164.36	26	26	0	7	1	8	Carbamidomethylation; Deamidation (NQ); Oxidation (M)	53787	4-trimethylaminobutyraldehyde dehydrogenase OS=Pongo abelii OX=9601 GN=ALDH9A1 PE=2 SV=2
1239	114	Q29228|AL9A1_PIG	197.70	28	28	82749000	10	4	12	Carbamidomethylation	53941	4-trimethylaminobutyraldehyde dehydrogenase OS=Sus scrofa OX=9823 GN=ALDH9A1 PE=2 SV=2
2121	10840	Q5R4Y7|PLD3_PONAB	137.81	10	10	22580000	3	2	5		54702	5'-3' exonuclease PLD3 OS=Pongo abelii OX=9601 GN=PLD3 PE=2 SV=1
2567	12778	Q5FVH2|PLD3_RAT	87.19	6	6	37226000	2	1	3	Deamidation (NQ)	54399	5'-3' exonuclease PLD3 OS=Rattus norvegicus OX=10116 GN=Pld3 PE=1 SV=1
2203	11998	P70290|EM55_MOUSE	89.50	5	5	49025000	2	2	4		52227	55 kDa erythrocyte membrane protein OS=Mus musculus OX=10090 GN=Mpp1 PE=1 SV=1
2589	12049	Q5RD00|AAPK2_PONAB	98.01	6	6	72285000	2	2	3		62302	5'-AMP-activated protein kinase catalytic subunit alpha-2 OS=Pongo abelii OX=9601 GN=PRKAA2 PE=2 SV=1
2130	11905	Q86UY8|NT5D3_HUMAN	101.99	12	12	17433000	3	1	5		63420	5'-nucleotidase domain-containing protein 3 OS=Homo sapiens OX=9606 GN=NT5DC3 PE=1 SV=1
2158	10878	Q3UHB1|NT5D3_MOUSE	108.10	10	10	39503000	3	1	5		63171	5'-nucleotidase domain-containing protein 3 OS=Mus musculus OX=10090 GN=Nt5dc3 PE=1 SV=1
177	6163	P31081|CH60_BOVIN	316.47	42	42	243390000	30	1	97	Carbamidomethylation; Deamidation (NQ); Oxidation (M)	61108	60 kDa heat shock protein mitochondrial OS=Bos taurus OX=9913 GN=HSPD1 PE=1 SV=2
157	5969	P18687|CH60_CRIGR	327.91	45	45	25762000	34	1	109	Carbamidomethylation; Deamidation (NQ); Oxidation (M)	60989	60 kDa heat shock protein mitochondrial OS=Cricetulus griseus OX=10029 GN=HSPD1 PE=2 SV=1
185	5856	P10809|CH60_HUMAN	315.02	51	51		31	0	93	Carbamidomethylation; Deamidation (NQ); Oxidation (M)	61055	60 kDa heat shock protein mitochondrial OS=Homo sapiens OX=9606 GN=HSPD1 PE=1 SV=2
217	6150	Q5NVM5|CH60_PONAB	314.68	43	43		30	0	83	Carbamidomethylation; Deamidation (NQ); Oxidation (M)	60998	60 kDa heat shock protein mitochondrial OS=Pongo abelii OX=9601 GN=HSPD1 PE=2 SV=1
1888	11413	P10155|RO60_HUMAN	112.17	9	9	84928000	3	3	7	Carbamidomethylation	60671	60 kDa SS-A/Ro ribonucleoprotein OS=Homo sapiens OX=9606 GN=RO60 PE=1 SV=2
1442	178	Q29214|RLA0_PIG	162.28	38	38	299370000	6	6	10	Carbamidomethylation	34359	60S acidic ribosomal protein P0 OS=Sus scrofa OX=9823 GN=RPLP0 PE=1 SV=2
2763	15278	P05386|RLA1_HUMAN	72.29	14	14	276720000	1	1	3		11514	60S acidic ribosomal protein P1 OS=Homo sapiens OX=9606 GN=RPLP1 PE=1 SV=1
3343	14467	Q6X9Z5|RLA2_HORSE	45.02	17	17	1134000	1	1	1		11722	60S acidic ribosomal protein P2 OS=Equus caballus OX=9796 GN=RPLP2 PE=3 SV=1
2213	14465	P05387|RLA2_HUMAN	113.10	14	14	18110000	3	3	5		11665	60S acidic ribosomal protein P2 OS=Homo sapiens OX=9606 GN=RPLP2 PE=1 SV=1
2348	326	Q29195|RL10_PIG	88.12	14	14	74395000	3	3	4		24603	60S ribosomal protein L10 OS=Sus scrofa OX=9823 GN=RPL10 PE=1 SV=3
1780	11646	P62907|RL10A_RAT	110.86	22	22	83941000	3	3	7	Carbamidomethylation	24831	60S ribosomal protein L10a OS=Rattus norvegicus OX=10116 GN=Rpl10a PE=1 SV=2
2385	10650	Q6QMZ8|RL11_CHILA	94.27	29	29	30765000	3	3	4		20252	60S ribosomal protein L11 OS=Chinchilla lanigera OX=34839 GN=RPL11 PE=2 SV=3
2148	10180	P30050|RL12_HUMAN	143.52	38	38	155670000	4	4	5	Carbamidomethylation	17819	60S ribosomal protein L12 OS=Homo sapiens OX=9606 GN=RPL12 PE=1 SV=1
2643	12051	Q56JZ1|RL13_BOVIN	92.62	13	13	74274000	3	3	3	Carbamidomethylation	24292	60S ribosomal protein L13 OS=Bos taurus OX=9913 GN=RPL13 PE=2 SV=3
1812	265	A1XQU3|RL14_PIG	137.97	33	33	167070000	7	7	7	Carbamidomethylation	23330	60S ribosomal protein L14 OS=Sus scrofa OX=9823 GN=RPL14 PE=1 SV=1
1865	320	P79324|RL15_PIG	140.69	37	37	125340000	4	4	7		17837	60S ribosomal protein L15 (Fragment) OS=Sus scrofa OX=9823 GN=RPL15 PE=2 SV=1
2457	11954	Q5XTY7|RL17_FELCA	116.21	16	16	72846000	4	4	4		21397	60S ribosomal protein L17 OS=Felis catus OX=9685 GN=RPL17 PE=2 SV=3
1876	11682	Q5E973|RL18_BOVIN	112.15	19	19	145620000	4	4	7		21535	60S ribosomal protein L18 OS=Bos taurus OX=9913 GN=RPL18 PE=2 SV=3
2410	11727	Q02543|RL18A_HUMAN	83.25	17	17	51179000	3	3	4		20762	60S ribosomal protein L18a OS=Homo sapiens OX=9606 GN=RPL18A PE=1 SV=2
1889	11476	D0VWQ5|RL19_CANLF	120.21	18	18	89242000	3	3	7		23466	60S ribosomal protein L19 OS=Canis lupus familiaris OX=9615 GN=RPL19 PE=1 SV=1
2383	340	P49666|RL21_PIG	106.63	28	28	97785000	3	3	4	Deamidation (NQ); Oxidation (M)	18565	60S ribosomal protein L21 OS=Sus scrofa OX=9823 GN=RPL21 PE=1 SV=3
2709	11734	P67984|RL22_MOUSE	74.42	36	36	101290000	3	3	3	Carbamidomethylation	14759	60S ribosomal protein L22 OS=Mus musculus OX=10090 GN=Rpl22 PE=1 SV=2
2237	13086	Q3T057|RL23_BOVIN	114.48	26	26	182020000	2	2	5	Carbamidomethylation	14865	60S ribosomal protein L23 OS=Bos taurus OX=9913 GN=RPL23 PE=2 SV=2
2370	13477	P62750|RL23A_HUMAN	98.20	17	17	63805000	3	3	4		17695	60S ribosomal protein L23a OS=Homo sapiens OX=9606 GN=RPL23A PE=1 SV=1
2880	13776	Q8BP67|RL24_MOUSE	54.92	13	13	21051000	2	2	2		17779	60S ribosomal protein L24 OS=Mus musculus OX=10090 GN=Rpl24 PE=1 SV=2
3309	15152	P61254|RL26_HUMAN	25.81	8	8	1643900	1	1	1		17258	60S ribosomal protein L26 OS=Homo sapiens OX=9606 GN=RPL26 PE=1 SV=1
2127	11832	P61357|RL27_CERNI	93.31	36	36	95618000	4	4	5		15798	60S ribosomal protein L27 OS=Cervus nippon OX=9863 GN=RPL27 PE=2 SV=2
3027	13499	P46779|RL28_HUMAN	75.75	14	14	35149000	2	2	2	Carbamidomethylation; Acetylation (Protein N-term)	15747	60S ribosomal protein L28 OS=Homo sapiens OX=9606 GN=RPL28 PE=1 SV=3
1850	8784	P39872|RL3_BOVIN	124.88	19	19	16567000	6	1	7	Carbamidomethylation	46024	60S ribosomal protein L3 OS=Bos taurus OX=9913 GN=RPL3 PE=2 SV=2
1882	8831	P39023|RL3_HUMAN	131.16	22	22	8112700	6	1	7	Carbamidomethylation	46109	60S ribosomal protein L3 OS=Homo sapiens OX=9606 GN=RPL3 PE=1 SV=2
2416	12669	P62889|RL30_MOUSE	89.97	30	30	2527000	2	2	4	Carbamidomethylation	12784	60S ribosomal protein L30 OS=Mus musculus OX=10090 GN=Rpl30 PE=1 SV=2
2136	12708	P62912|RL32_RAT	104.26	21	21	61693000	2	2	5	Carbamidomethylation; Deamidation (NQ)	15860	60S ribosomal protein L32 OS=Rattus norvegicus OX=10116 GN=Rpl32 PE=1 SV=2
2716	13156	Q3MHM7|RL35_BOVIN	100.02	22	22	29582000	2	2	3		14565	60S ribosomal protein L35 OS=Bos taurus OX=9913 GN=RPL35 PE=2 SV=3
3022	13393	P61514|RL37A_MOUSE	82.54	33	33	24863000	2	2	2	Carbamidomethylation	10275	60S ribosomal protein L37a OS=Mus musculus OX=10090 GN=Rpl37a PE=1 SV=2
3532	15876	Q9JJI8|RL38_MOUSE	52.13	17	17	6102200	1	1	1		8204	60S ribosomal protein L38 OS=Mus musculus OX=10090 GN=Rpl38 PE=1 SV=3
835	7291	Q9D8E6|RL4_MOUSE	208.69	28	28	423040000	11	11	21	Carbamidomethylation; Acetylation (Protein N-term); Deamidation (NQ); Oxidation (M)	47154	60S ribosomal protein L4 OS=Mus musculus OX=10090 GN=Rpl4 PE=1 SV=3
1562	8676	Q58DW5|RL5_BOVIN	139.70	26	26	163090000	6	6	9	Carbamidomethylation	34345	60S ribosomal protein L5 OS=Bos taurus OX=9913 GN=RPL5 PE=2 SV=3
1290	229	Q2YGT9|RL6_PIG	191.28	31	31	294080000	7	7	12	Deamidation (NQ)	32190	60S ribosomal protein L6 OS=Sus scrofa OX=9823 GN=RPL6 PE=1 SV=3
1278	8277	Q5R9R4|RL7_PONAB	176.24	34	34	226260000	8	8	12	Carbamidomethylation	29097	60S ribosomal protein L7 OS=Pongo abelii OX=9601 GN=RPL7 PE=2 SV=1
1446	9393	P62424|RL7A_HUMAN	167.38	27	27	245120000	6	6	10	Carbamidomethylation	29996	60S ribosomal protein L7a OS=Homo sapiens OX=9606 GN=RPL7A PE=1 SV=2
2367	13059	P62919|RL8_RAT	124.58	10	10	519340000	3	3	4		28025	60S ribosomal protein L8 OS=Rattus norvegicus OX=10116 GN=Rpl8 PE=2 SV=2
2340	11045	P17077|RL9_RAT	146.07	23	23	135760000	4	4	4		21893	60S ribosomal protein L9 OS=Rattus norvegicus OX=10116 GN=Rpl9 PE=1 SV=1
1206	186	P14332|6PGD_PIG	173.80	40	40	44671000	9	4	13	Carbamidomethylation; Oxidation (M)	27806	6-phosphogluconate dehydrogenase decarboxylating (Fragment) OS=Sus scrofa OX=9823 GN=PGD PE=2 SV=3
1361	7898	P52209|6PGD_HUMAN	153.32	23	23		7	0	11	Carbamidomethylation	53140	6-phosphogluconate dehydrogenase decarboxylating OS=Homo sapiens OX=9606 GN=PGD PE=1 SV=3
1289	7676	Q9DCD0|6PGD_MOUSE	168.16	29	29	943300	8	1	12	Carbamidomethylation	53247	6-phosphogluconate dehydrogenase decarboxylating OS=Mus musculus OX=10090 GN=Pgd PE=1 SV=3
1666	8992	P00349|6PGD_SHEEP	160.28	15	15		6	0	8	Carbamidomethylation	52970	6-phosphogluconate dehydrogenase decarboxylating OS=Ovis aries OX=9940 GN=PGD PE=1 SV=4
1300	10116	Q2TBQ8|6PGL_BOVIN	138.36	19	19	76818000	6	2	12	Carbamidomethylation	27547	6-phosphogluconolactonase OS=Bos taurus OX=9913 GN=PGLS PE=2 SV=1
1195	9773	Q9CQ60|6PGL_MOUSE	130.91	20	20	16627000	5	1	13	Carbamidomethylation	27254	6-phosphogluconolactonase OS=Mus musculus OX=10090 GN=Pgls PE=1 SV=1
1043	7441	Q8IZP0|ABI1_HUMAN	187.45	24	24	313680000	10	7	15	Carbamidomethylation; Acetylation (Protein N-term)	55081	Abl interactor 1 OS=Homo sapiens OX=9606 GN=ABI1 PE=1 SV=4
868	7639	Q9NYB9|ABI2_HUMAN	188.26	24	24	312070000	10	7	20	Carbamidomethylation	55663	Abl interactor 2 OS=Homo sapiens OX=9606 GN=ABI2 PE=1 SV=1
3325	16631	P62288|ASPM_FELCA	22.49	0	0	1189500	1	1	1	Deamidation (NQ)	406399	Abnormal spindle-like microcephaly-associated protein homolog (Fragment) OS=Felis catus OX=9685 GN=ASPM PE=2 SV=1
1878	12903	Q9BWD1|THIC_HUMAN	113.25	11	11	169530000	3	2	7		41351	Acetyl-CoA acetyltransferase cytosolic OS=Homo sapiens OX=9606 GN=ACAT2 PE=1 SV=2
3181	13952	Q8CAY6|THIC_MOUSE	31.08	3	3		1	0	1		41298	Acetyl-CoA acetyltransferase cytosolic OS=Mus musculus OX=10090 GN=Acat2 PE=1 SV=2
1493	8731	Q29RZ0|THIL_BOVIN	175.29	26	26	125870000	6	2	9	Carbamidomethylation	44889	Acetyl-CoA acetyltransferase mitochondrial OS=Bos taurus OX=9913 GN=ACAT1 PE=2 SV=1
1613	10867	P24752|THIL_HUMAN	117.45	14	14	48722000	4	1	8	Carbamidomethylation; Deamidation (NQ)	45200	Acetyl-CoA acetyltransferase mitochondrial OS=Homo sapiens OX=9606 GN=ACAT1 PE=1 SV=1
2566	12761	Q8QZT1|THIL_MOUSE	102.97	7	7	1398000	2	1	3	Carbamidomethylation	44816	Acetyl-CoA acetyltransferase mitochondrial OS=Mus musculus OX=10090 GN=Acat1 PE=1 SV=1
2252	9550	Q5SWU9|ACACA_MOUSE	129.84	3	3	65729000	4	4	4		265254	Acetyl-CoA carboxylase 1 OS=Mus musculus OX=10090 GN=Acaca PE=1 SV=1
3070	15583	Q9QXG4|ACSA_MOUSE	60.87	3	3	19173000	1	1	2		78862	Acetyl-coenzyme A synthetase cytoplasmic OS=Mus musculus OX=10090 GN=Acss2 PE=1 SV=2
2022	12785	A0A383ZFX3|ASAH1_BALAS	101.37	8	8	56596000	2	2	6		44743	Acid ceramidase OS=Balaenoptera acutorostrata scammoni OX=310752 GN=ASAH1 PE=1 SV=1
1449	9799	P51122|AN32A_BOVIN	136.16	37	37	41472000	6	1	10	Carbamidomethylation; Deamidation (NQ)	28617	Acidic leucine-rich nuclear phosphoprotein 32 family member A OS=Bos taurus OX=9913 GN=ANP32A PE=1 SV=2
1202	9798	Q8HY67|AN32A_CANLF	136.33	37	37	8251500	6	1	13	Carbamidomethylation; Deamidation (NQ)	28552	Acidic leucine-rich nuclear phosphoprotein 32 family member A OS=Canis lupus familiaris OX=9615 GN=ANP32A PE=2 SV=1
183	5730	P20004|ACON_BOVIN	357.45	53	53		41	0	93	Carbamidomethylation; Deamidation (NQ); Oxidation (M)	85359	Aconitate hydratase mitochondrial OS=Bos taurus OX=9913 GN=ACO2 PE=1 SV=4
299	6082	Q99798|ACON_HUMAN	328.40	36	36		28	0	60	Carbamidomethylation; Deamidation (NQ); Oxidation (M)	85425	Aconitate hydratase mitochondrial OS=Homo sapiens OX=9606 GN=ACO2 PE=1 SV=2
211	5745	Q99KI0|ACON_MOUSE	348.98	51	51		38	0	84	Carbamidomethylation; Deamidation (NQ); Oxidation (M)	85464	Aconitate hydratase mitochondrial OS=Mus musculus OX=10090 GN=Aco2 PE=1 SV=1
215	5734	Q9ER34|ACON_RAT	347.26	54	54		39	0	83	Carbamidomethylation; Deamidation (NQ); Oxidation (M)	85433	Aconitate hydratase mitochondrial OS=Rattus norvegicus OX=10116 GN=Aco2 PE=1 SV=2
136	15	P16276|ACON_PIG	372.38	68	68	734430000	53	8	125	Carbamidomethylation; Deamidation (NQ); Oxidation (M)	85761	Aconitate hydratase mitochondrial OS=Sus scrofa OX=9823 GN=ACO2 PE=1 SV=1
47	5811	Q3ZC07|ACTC_BOVIN	340.40	85	85	3300600	58	1	271	Carbamidomethylation; Acetylation (Protein N-term); Deamidation (NQ); Oxidation (M)	42019	Actin alpha cardiac muscle 1 OS=Bos taurus OX=9913 GN=ACTC1 PE=2 SV=1
48	6097	P68138|ACTS_BOVIN	333.27	74	74	0	55	1	265	Carbamidomethylation; Deamidation (NQ); Oxidation (M)	42051	Actin alpha skeletal muscle OS=Bos taurus OX=9913 GN=ACTA1 PE=1 SV=1
74	5814	P62737|ACTA_MOUSE	324.14	85	85	2144000	45	3	196	Carbamidomethylation; Acetylation (Protein N-term); Deamidation (NQ); Oxidation (M)	42009	Actin aortic smooth muscle OS=Mus musculus OX=10090 GN=Acta2 PE=1 SV=1
22	5574	Q71FK5|ACTB_CAVPO	414.18	94	94	3549200000	99	2	434	Carbamidomethylation; Acetylation (Protein N-term); Deamidation (NQ); Oxidation (M)	41737	Actin cytoplasmic 1 OS=Cavia porcellus OX=10141 GN=ACTB PE=2 SV=1
25	5569	P63258|ACTG_BOVIN	413.17	94	94	4836800000	98	1	421	Carbamidomethylation; Acetylation (Protein N-term); Deamidation (NQ); Oxidation (M)	41793	Actin cytoplasmic 2 OS=Bos taurus OX=9913 GN=ACTG1 PE=1 SV=1
1125	7544	Q8K4G5|ABLM1_MOUSE	158.14	15	15	138010000	8	8	14	Carbamidomethylation; Deamidation (NQ)	96805	Actin-binding LIM protein 1 OS=Mus musculus OX=10090 GN=Ablim1 PE=1 SV=1
3300	14751	Q6H8Q1|ABLM2_HUMAN	54.86	2	2	18239000	1	1	1		67812	Actin-binding LIM protein 2 OS=Homo sapiens OX=9606 GN=ABLIM2 PE=1 SV=2
3308	15131	Q8BL65|ABLM2_MOUSE	36.88	3	3	10675000	1	1	1		68107	Actin-binding LIM protein 2 OS=Mus musculus OX=10090 GN=Ablim2 PE=1 SV=1
373	6481	P61160|ARP2_HUMAN	236.20	53	53	938110000	17	17	48	Carbamidomethylation; Deamidation (NQ); Oxidation (M)	44761	Actin-related protein 2 OS=Homo sapiens OX=9606 GN=ACTR2 PE=1 SV=1
598	7397	Q1JP79|ARC1A_BOVIN	225.20	41	41	814650000	15	15	29	Carbamidomethylation; Acetylation (Protein N-term); Deamidation (NQ)	41539	Actin-related protein 2/3 complex subunit 1A OS=Bos taurus OX=9913 GN=ARPC1A PE=2 SV=1
2646	12557	Q58CQ2|ARC1B_BOVIN	101.74	10	10	13719000	3	3	3	Carbamidomethylation; Acetylation (Protein N-term)	40976	Actin-related protein 2/3 complex subunit 1B OS=Bos taurus OX=9913 GN=ARPC1B PE=1 SV=4
1458	8616	O15144|ARPC2_HUMAN	146.31	24	24	268570000	8	8	10		34333	Actin-related protein 2/3 complex subunit 2 OS=Homo sapiens OX=9606 GN=ARPC2 PE=1 SV=1
1131	8845	Q3T035|ARPC3_BOVIN	153.29	53	53	202680000	8	8	14	Carbamidomethylation; Acetylation (Protein N-term); Deamidation (NQ)	20547	Actin-related protein 2/3 complex subunit 3 OS=Bos taurus OX=9913 GN=ARPC3 PE=1 SV=3
1640	8872	P59999|ARPC4_MOUSE	135.25	44	44	175380000	5	5	8	Acetylation (Protein N-term); Deamidation (NQ)	19667	Actin-related protein 2/3 complex subunit 4 OS=Mus musculus OX=10090 GN=Arpc4 PE=1 SV=3
2563	12267	Q5R516|ARPC5_PONAB	92.16	23	23	59474000	2	2	3		16320	Actin-related protein 2/3 complex subunit 5 OS=Pongo abelii OX=9601 GN=ARPC5 PE=2 SV=3
2037	11562	A1L108|ARP5L_RAT	113.16	34	34	125760000	3	3	6		17010	Actin-related protein 2/3 complex subunit 5-like protein OS=Rattus norvegicus OX=10116 GN=Arpc5l PE=1 SV=2
583	6645	P61158|ARP3_HUMAN	210.84	40	40	569310000	15	12	30	Carbamidomethylation; Acetylation (Protein N-term)	47371	Actin-related protein 3 OS=Homo sapiens OX=9606 GN=ACTR3 PE=1 SV=3
689	7334	Q9P1U1|ARP3B_HUMAN	176.76	36	36	84466000	12	2	26	Carbamidomethylation	47608	Actin-related protein 3B OS=Homo sapiens OX=9606 GN=ACTR3B PE=2 SV=1
760	7722	Q641P0|ARP3B_MOUSE	171.42	32	32		11	0	23	Carbamidomethylation	47580	Actin-related protein 3B OS=Mus musculus OX=10090 GN=Actr3b PE=1 SV=1
2951	13529	O95433|AHSA1_HUMAN	73.60	7	7	87587000	2	2	2		38274	Activator of 90 kDa heat shock protein ATPase homolog 1 OS=Homo sapiens OX=9606 GN=AHSA1 PE=1 SV=1
602	6345	A6QNS3|ABR_BOVIN	210.30	32	32	308580000	15	14	29	Carbamidomethylation; Deamidation (NQ)	97612	Active breakpoint cluster region-related protein OS=Bos taurus OX=9913 GN=ABR PE=2 SV=1
1417	10828	P52505|ACPM_BOVIN	114.23	21	21	165010000	3	3	10	Carbamidomethylation; Deamidation (NQ); Oxidation (M)	17402	Acyl carrier protein mitochondrial OS=Bos taurus OX=9913 GN=NDUFAB1 PE=1 SV=2
3521	677	P19205|ACPH_PIG	55.67	3	3	21001000	1	1	1	Carbamidomethylation	81244	Acylamino-acid-releasing enzyme OS=Sus scrofa OX=9823 GN=APEH PE=1 SV=2
2317	11900	Q14DH7|ACSS3_MOUSE	60.72	6	6	40243000	3	3	4		74518	Acyl-CoA synthetase short-chain family member 3 mitochondrial OS=Mus musculus OX=10090 GN=Acss3 PE=1 SV=2
2979	14776	Q91YX5|LGAT1_MOUSE	63.74	4	4	18257000	1	1	2		43088	Acyl-CoA:lysophosphatidylglycerol acyltransferase 1 OS=Mus musculus OX=10090 GN=Lpgat1 PE=1 SV=1
3525	15800	A2VDR2|ACBD6_BOVIN	54.71	7	7	12679000	1	1	1		31275	Acyl-CoA-binding domain-containing protein 6 OS=Bos taurus OX=9913 GN=ACBD6 PE=2 SV=1
3302	14850	Q9TQX6|ACBP_CANLF	53.51	18	18	50948000	1	1	1		9978	Acyl-CoA-binding protein OS=Canis lupus familiaris OX=9615 GN=DBI PE=1 SV=2
269	256	P12026|ACBP_PIG	261.60	83	83	8053700000	20	20	67	Acetylation (Protein N-term); Deamidation (NQ); Oxidation (M)	9896	Acyl-CoA-binding protein OS=Sus scrofa OX=9823 GN=DBI PE=1 SV=2
2295	12478	Q86TX2|ACOT1_HUMAN	82.83	6	6	28045000	2	2	4	Carbamidomethylation; Oxidation (M)	46277	Acyl-coenzyme A thioesterase 1 OS=Homo sapiens OX=9606 GN=ACOT1 PE=1 SV=1
3577	16421	Q3SWX2|ACOT9_BOVIN	33.83	2	2	12808000	1	1	1	Carbamidomethylation	49853	Acyl-coenzyme A thioesterase 9 mitochondrial OS=Bos taurus OX=9913 GN=ACOT9 PE=2 SV=1
2010	330	P24540|ACYP1_PIG	139.39	39	39	247960000	4	4	6	Acetylation (Protein N-term)	11427	Acylphosphatase-1 OS=Sus scrofa OX=9823 GN=ACYP1 PE=1 SV=2
3491	15458	P35745|ACYP2_RAT	63.75	13	13	92985000	1	1	1		10863	Acylphosphatase-2 OS=Rattus norvegicus OX=10116 GN=Acyp2 PE=1 SV=2
2205	12355	O95372|LYPA2_HUMAN	97.54	22	22	147290000	2	2	5		24737	Acyl-protein thioesterase 2 OS=Homo sapiens OX=9606 GN=LYPLA2 PE=1 SV=1
1173	8909	Q63768|CRK_RAT	187.00	32	32	294460000	7	7	13		33845	Adapter molecule crk OS=Rattus norvegicus OX=10116 GN=Crk PE=1 SV=1
2062	11776	Q3T093|NECP1_BOVIN	108.88	19	19	30377000	3	1	5	Deamidation (NQ)	29597	Adaptin ear-binding coat-associated protein 1 OS=Bos taurus OX=9913 GN=NECAP1 PE=2 SV=1
2095	11781	Q8NC96|NECP1_HUMAN	89.99	19	19	37462000	3	1	5	Deamidation (NQ); Oxidation (M)	29737	Adaptin ear-binding coat-associated protein 1 OS=Homo sapiens OX=9606 GN=NECAP1 PE=1 SV=2
2413	11840	Q9CR95|NECP1_MOUSE	77.80	16	16	4549300	3	1	4	Deamidation (NQ)	29639	Adaptin ear-binding coat-associated protein 1 OS=Mus musculus OX=10090 GN=Necap1 PE=1 SV=2
2890	14380	Q5RC46|ADA2_PONAB	41.60	3	3	0	1	1	2	Carbamidomethylation	58868	Adenosine deaminase 2 OS=Pongo abelii OX=9601 GN=ADA2 PE=2 SV=1
3412	15585	P55263|ADK_HUMAN	60.50	4	4	43698000	1	1	1		40545	Adenosine kinase OS=Homo sapiens OX=9606 GN=ADK PE=1 SV=2
567	6461	Q96HN2|SAHH3_HUMAN	214.44	34	34	79929000	16	5	31	Carbamidomethylation; Deamidation (NQ)	66721	Adenosylhomocysteinase 3 OS=Homo sapiens OX=9606 GN=AHCYL2 PE=1 SV=1
724	53	Q710C4|SAHH_PIG	222.44	51	51	484340000	16	15	23	Carbamidomethylation	47694	Adenosylhomocysteinase OS=Sus scrofa OX=9823 GN=AHCY PE=3 SV=3
3278	14353	O88444|ADCY1_MOUSE	67.42	2	2	767500	1	1	1		123373	Adenylate cyclase type 1 OS=Mus musculus OX=10090 GN=Adcy1 PE=1 SV=2
3387	14988	P26769|ADCY2_RAT	49.54	2	2	7405300	1	1	1		123316	Adenylate cyclase type 2 OS=Rattus norvegicus OX=10116 GN=Adcy2 PE=1 SV=1
1093	9007	Q0VCP1|KAD4_BOVIN	168.80	31	31	266210000	8	8	15	Deamidation (NQ)	25348	Adenylate kinase 4 mitochondrial OS=Bos taurus OX=9913 GN=AK4 PE=2 SV=1
480	133	P00571|KAD1_PIG	226.52	59	59	1167500000	15	15	37	Carbamidomethylation; Deamidation (NQ); Oxidation (M)	21639	Adenylate kinase isoenzyme 1 OS=Sus scrofa OX=9823 GN=AK1 PE=1 SV=1
1774	9625	A4IFD0|KAD5_BOVIN	144.45	11	11	68564000	4	2	7		63273	Adenylate kinase isoenzyme 5 OS=Bos taurus OX=9913 GN=Ak5 PE=2 SV=1
1919	10604	Q9Y6K8|KAD5_HUMAN	126.95	8	8	1.8E3	3	1	6	Acetylation (Protein N-term)	63333	Adenylate kinase isoenzyme 5 OS=Homo sapiens OX=9606 GN=AK5 PE=1 SV=2
1242	182	A4Z6H0|PURA1_PIG	158.80	20	20	204890000	8	7	12	Carbamidomethylation	50098	Adenylosuccinate synthetase isozyme 1 OS=Sus scrofa OX=9823 GN=ADSS1 PE=2 SV=1
2635	301	A4Z6H1|PURA2_PIG	111.18	9	9	9708900	3	2	3		50140	Adenylosuccinate synthetase isozyme 2 OS=Sus scrofa OX=9823 GN=ADSS2 PE=2 SV=1
2469	746	P40125|CAP1_PIG	101.11	13	13	10251000	3	2	4		25155	Adenylyl cyclase-associated protein 1 (Fragments) OS=Sus scrofa OX=9823 GN=CAP1 PE=1 SV=1
841	7601	Q3SYV4|CAP1_BOVIN	212.75	24	24	96842000	11	1	21	Carbamidomethylation; Deamidation (NQ); Oxidation (M)	51273	Adenylyl cyclase-associated protein 1 OS=Bos taurus OX=9913 GN=CAP1 PE=2 SV=3
910	7748	Q01518|CAP1_HUMAN	181.39	29	29		10	0	19	Carbamidomethylation; Acetylation (Protein N-term); Deamidation (NQ); Oxidation (M)	51902	Adenylyl cyclase-associated protein 1 OS=Homo sapiens OX=9606 GN=CAP1 PE=1 SV=5
642	7361	Q4R4I6|CAP1_MACFA	229.07	32	32		13	0	28	Carbamidomethylation; Acetylation (Protein N-term); Deamidation (NQ); Oxidation (M)	51628	Adenylyl cyclase-associated protein 1 OS=Macaca fascicularis OX=9541 GN=CAP1 PE=2 SV=3
946	8145	Q5R8B4|CAP1_PONAB	194.00	25	25		10	0	18	Carbamidomethylation; Acetylation (Protein N-term); Deamidation (NQ); Oxidation (M)	51561	Adenylyl cyclase-associated protein 1 OS=Pongo abelii OX=9601 GN=CAP1 PE=2 SV=3
695	7110	Q08163|CAP1_RAT	225.99	29	29		13	0	26	Carbamidomethylation; Acetylation (Protein N-term); Oxidation (M)	51589	Adenylyl cyclase-associated protein 1 OS=Rattus norvegicus OX=10116 GN=Cap1 PE=1 SV=3
1010	9137	P40123|CAP2_HUMAN	174.87	23	23	359280000	8	8	16	Deamidation (NQ); Oxidation (M)	52824	Adenylyl cyclase-associated protein 2 OS=Homo sapiens OX=9606 GN=CAP2 PE=1 SV=1
2064	8860	O88917|AGRL1_RAT	147.43	6	6	61738000	5	5	5	Carbamidomethylation	166614	Adhesion G protein-coupled receptor L1 OS=Rattus norvegicus OX=10116 GN=Adgrl1 PE=1 SV=1
1755	9607	Q80TS3|AGRL3_MOUSE	129.85	4	4	25162000	4	4	7		171079	Adhesion G protein-coupled receptor L3 OS=Mus musculus OX=10090 GN=Adgrl3 PE=1 SV=3
2985	14882	Q3T0E5|APMAP_BOVIN	90.47	3	3	26699000	2	2	2		46091	Adipocyte plasma membrane-associated protein OS=Bos taurus OX=9913 GN=APMAP PE=2 SV=1
3569	16326	Q15847|ADIRF_HUMAN	36.72	18	18	2050200	1	1	1		7855	Adipogenesis regulatory factor OS=Homo sapiens OX=9606 GN=ADIRF PE=1 SV=1
259	7529	P02722|ADT1_BOVIN	261.11	44	44	36781000	17	2	69	Carbamidomethylation; Deamidation (NQ); Oxidation (M)	32967	ADP/ATP translocase 1 OS=Bos taurus OX=9913 GN=SLC25A4 PE=1 SV=3
303	9256	P48962|ADT1_MOUSE	236.59	20	20		12	0	59	Carbamidomethylation; Deamidation (NQ); Oxidation (M)	32904	ADP/ATP translocase 1 OS=Mus musculus OX=10090 GN=Slc25a4 PE=1 SV=4
242	6978	P51881|ADT2_MOUSE	268.89	44	44	12480000	20	4	75	Carbamidomethylation; Acetylation (Protein N-term); Deamidation (NQ); Oxidation (M)	32931	ADP/ATP translocase 2 OS=Mus musculus OX=10090 GN=Slc25a5 PE=1 SV=3
254	7530	P32007|ADT3_BOVIN	263.56	44	44		17	0	70	Acetylation (Protein N-term); Deamidation (NQ); Oxidation (M)	32877	ADP/ATP translocase 3 OS=Bos taurus OX=9913 GN=SLC25A6 PE=1 SV=3
222	7199	P12236|ADT3_HUMAN	271.36	46	46		20	0	81	Carbamidomethylation; Acetylation (Protein N-term); Deamidation (NQ); Oxidation (M)	32866	ADP/ATP translocase 3 OS=Homo sapiens OX=9606 GN=SLC25A6 PE=1 SV=4
237	107	Q6QRN9|ADT3_PIG	267.65	43	43		19	0	77	Carbamidomethylation; Acetylation (Protein N-term); Deamidation (NQ); Oxidation (M)	32910	ADP/ATP translocase 3 OS=Sus scrofa OX=9823 GN=SLC25A6 PE=2 SV=3
2666	13271	Q3SYV9|ADPRS_BOVIN	90.67	7	7	29618000	2	2	3		39221	ADP-ribose glycohydrolase ARH3 OS=Bos taurus OX=9913 GN=ADPRS PE=2 SV=1
2399	11512	Q2KHU5|MACD1_BOVIN	95.31	12	12	38179000	3	3	4	Carbamidomethylation	35569	ADP-ribose glycohydrolase MACROD1 OS=Bos taurus OX=9913 GN=MACROD1 PE=2 SV=1
3092	16380	A1Z1Q3|MACD2_HUMAN	35.62	3	3	6434100	1	1	2		47421	ADP-ribose glycohydrolase MACROD2 OS=Homo sapiens OX=9606 GN=MACROD2 PE=1 SV=2
249	7484	P84080|ARF1_BOVIN	253.21	85	85	3781200	14	1	71	Carbamidomethylation; Deamidation (NQ); Oxidation (M)	20697	ADP-ribosylation factor 1 OS=Bos taurus OX=9913 GN=ARF1 PE=1 SV=2
250	7594	P61205|ARF3_MOUSE	252.92	85	85	14184000	14	1	71	Carbamidomethylation; Deamidation (NQ); Oxidation (M)	20601	ADP-ribosylation factor 3 OS=Mus musculus OX=10090 GN=Arf3 PE=2 SV=2
1674	10025	P61750|ARF4_MOUSE	160.34	42	42	93703000	5	2	8	Deamidation (NQ)	20397	ADP-ribosylation factor 4 OS=Mus musculus OX=10090 GN=Arf4 PE=1 SV=2
1178	8382	P84085|ARF5_HUMAN	184.80	68	68	13340000	6	3	13	Carbamidomethylation; Deamidation (NQ)	20530	ADP-ribosylation factor 5 OS=Homo sapiens OX=9606 GN=ARF5 PE=1 SV=2
2431	13756	P62332|ARF6_RAT	69.91	24	24	50829000	3	3	4		20082	ADP-ribosylation factor 6 OS=Rattus norvegicus OX=10116 GN=Arf6 PE=1 SV=2
2991	14964	A0A0G2JV04|GGA3_RAT	49.53	2	2	4032600	1	1	2		78759	ADP-ribosylation factor-binding protein GGA3 OS=Rattus norvegicus OX=10116 GN=Gga3 PE=1 SV=1
2447	11670	P40616|ARL1_HUMAN	100.29	26	26	33969000	3	3	4		20418	ADP-ribosylation factor-like protein 1 OS=Homo sapiens OX=9606 GN=ARL1 PE=1 SV=1
3559	16209	Q2TA37|ARL2_BOVIN	41.52	10	10	8302300	1	1	1		20907	ADP-ribosylation factor-like protein 2 OS=Bos taurus OX=9913 GN=ARL2 PE=1 SV=1
1859	272	Q52NJ4|ARL3_PIG	121.95	35	35	178110000	5	5	7		20484	ADP-ribosylation factor-like protein 3 OS=Sus scrofa OX=9823 GN=ARL3 PE=2 SV=1
3028	13514	Q9JKW0|AR6P1_MOUSE	80.89	12	12	12921000	2	2	2	Carbamidomethylation	23437	ADP-ribosylation factor-like protein 6-interacting protein 1 OS=Mus musculus OX=10090 GN=Arl6ip1 PE=1 SV=1
1567	9626	Q96BM9|ARL8A_HUMAN	152.27	35	35	72838000	5	1	9	Carbamidomethylation	21416	ADP-ribosylation factor-like protein 8A OS=Homo sapiens OX=9606 GN=ARL8A PE=1 SV=1
1369	8891	Q2KI07|ARL8B_BOVIN	168.29	44	44	79676000	6	2	11	Carbamidomethylation	21511	ADP-ribosylation factor-like protein 8B OS=Bos taurus OX=9913 GN=ARL8B PE=2 SV=1
2494	10677	O35889|AFAD_RAT	107.31	3	3	26794000	3	3	3		207676	Afadin OS=Rattus norvegicus OX=10116 GN=Afdn PE=1 SV=1
1617	8245	Q9Y4W6|AFG32_HUMAN	114.16	9	9	87263000	7	7	8		88584	AFG3-like protein 2 OS=Homo sapiens OX=9606 GN=AFG3L2 PE=1 SV=2
2401	11561	O43488|ARK72_HUMAN	110.27	13	13	42861000	3	2	4		39589	Aflatoxin B1 aldehyde reductase member 2 OS=Homo sapiens OX=9606 GN=AKR7A2 PE=1 SV=3
3102	16501	O95154|ARK73_HUMAN	30.40	6	6	80637000	1	1	2		37206	Aflatoxin B1 aldehyde reductase member 3 OS=Homo sapiens OX=9606 GN=AKR7A3 PE=1 SV=2
2359	12654	Q8NHP1|ARK74_HUMAN	130.49	11	11	6521000	3	2	4		36970	Aflatoxin B1 aldehyde reductase member 4 OS=Homo sapiens OX=9606 GN=AKR7L PE=2 SV=7
2478	13828	P13608|PGCA_BOVIN	55.00	1	1	36011000	2	2	4	Carbamidomethylation	246360	Aggrecan core protein OS=Bos taurus OX=9913 GN=ACAN PE=1 SV=3
3398	15057	O00468|AGRIN_HUMAN	41.87	1	1	5967600	1	1	1	Carbamidomethylation	217318	Agrin OS=Homo sapiens OX=9606 GN=AGRN PE=1 SV=6
3347	14556	A2ASQ1|AGRIN_MOUSE	57.63	1	1	1077000	1	1	1		207537	Agrin OS=Mus musculus OX=10090 GN=Agrn PE=1 SV=1
3023	13414	Q7YRC1|AIP_BOVIN	81.53	7	7	15837000	2	1	2		37580	AH receptor-interacting protein OS=Bos taurus OX=9913 GN=AIP PE=2 SV=1
2712	11879	O08915|AIP_MOUSE	80.86	13	13	23621000	3	2	3	Carbamidomethylation	37605	AH receptor-interacting protein OS=Mus musculus OX=10090 GN=Aip PE=1 SV=1
2531	11197	Q02952|AKA12_HUMAN	75.39	2	2	48139000	3	3	3		191480	A-kinase anchor protein 12 OS=Homo sapiens OX=9606 GN=AKAP12 PE=1 SV=4
2744	13649	Q9Y2D5|AKAP2_HUMAN	72.07	3	3	13363000	2	2	3	Deamidation (NQ)	94661	A-kinase anchor protein 2 OS=Homo sapiens OX=9606 GN=AKAP2 PE=1 SV=3
2500	14113	P24587|AKAP5_RAT	84.88	3	3	50617000	1	1	3		75961	A-kinase anchor protein 5 OS=Rattus norvegicus OX=10116 GN=Akap5 PE=1 SV=2
2366	13034	Q7TN79|AKA7G_MOUSE	59.92	7	7	70548000	2	2	4		35482	A-kinase anchor protein 7 isoform gamma OS=Mus musculus OX=10090 GN=Akap7 PE=1 SV=2
2406	11632	Q8BGT5|ALAT2_MOUSE	88.14	10	10	10067000	3	3	4	Carbamidomethylation	57944	Alanine aminotransferase 2 OS=Mus musculus OX=10090 GN=Gpt2 PE=1 SV=1
827	7000	P49588|SYAC_HUMAN	202.57	18	18	19146000	12	1	21	Carbamidomethylation; Deamidation (NQ); Oxidation (M)	106810	Alanine--tRNA ligase cytoplasmic OS=Homo sapiens OX=9606 GN=AARS1 PE=1 SV=2
788	6757	P50475|SYAC_RAT	208.65	21	21	85476000	13	2	22	Carbamidomethylation; Deamidation (NQ); Oxidation (M)	106790	Alanine--tRNA ligase cytoplasmic OS=Rattus norvegicus OX=10116 GN=Aars1 PE=1 SV=3
2742	13640	Q32LK1|AASD1_BOVIN	73.67	6	6	4758000	2	2	3		48984	Alanyl-tRNA editing protein Aarsd1 OS=Bos taurus OX=9913 GN=AARSD1 PE=2 SV=1
1335	9016	P35747|ALBU_HORSE	164.92	11	11		7	0	11	Carbamidomethylation	68599	Albumin OS=Equus caballus OX=9796 GN=ALB PE=1 SV=1
943	9237	P49064|ALBU_FELCA	204.26	10	10		9	0	18	Carbamidomethylation	68660	Albumin OS=Felis catus OX=9685 GN=ALB PE=1 SV=1
1068	9875	A6YF56|ALBU_MESAU	194.95	8	8	11367000	8	1	15	Carbamidomethylation	68226	Albumin OS=Mesocricetus auratus OX=10036 GN=ALB PE=1 SV=1
1167	9593	P07724|ALBU_MOUSE	193.68	8	8		9	0	13		68693	Albumin OS=Mus musculus OX=10090 GN=Alb PE=1 SV=3
77	25	P08835|ALBU_PIG	377.15	69	69	10376000000	64	50	188	Carbamidomethylation; Deamidation (NQ)	69692	Albumin OS=Sus scrofa OX=9823 GN=ALB PE=1 SV=2
2036	11535	Q3ZC42|ADHX_BOVIN	105.05	14	14		4	0	6	Carbamidomethylation	39677	Alcohol dehydrogenase class-3 OS=Bos taurus OX=9913 GN=ADH5 PE=2 SV=1
1676	10311	P19854|ADHX_HORSE	127.01	21	21	179190000	5	1	8	Carbamidomethylation; Deamidation (NQ)	39572	Alcohol dehydrogenase class-3 OS=Equus caballus OX=9796 GN=ADH5 PE=1 SV=2
1580	10209	P11766|ADHX_HUMAN	139.76	22	22		5	0	9	Carbamidomethylation	39724	Alcohol dehydrogenase class-3 OS=Homo sapiens OX=9606 GN=ADH5 PE=1 SV=4
1869	11071	P28474|ADHX_MOUSE	117.06	19	19		4	0	7	Carbamidomethylation	39548	Alcohol dehydrogenase class-3 OS=Mus musculus OX=10090 GN=Adh5 PE=1 SV=3
906	54	Q2XQV4|ALDH2_PIG	219.35	41	41	50710000	14	12	19	Carbamidomethylation	56921	Aldehyde dehydrogenase mitochondrial OS=Sus scrofa OX=9823 GN=ALDH2 PE=2 SV=1
2553	11747	P30839|AL3A2_RAT	71.42	8	8	36947000	3	3	3		54082	Aldehyde dehydrogenase family 3 member A2 OS=Rattus norvegicus OX=10116 GN=Aldh3a2 PE=1 SV=1
2797	12285	Q66HF8|AL1B1_RAT	51.90	5	5	3606900	2	1	2		57625	Aldehyde dehydrogenase X mitochondrial OS=Rattus norvegicus OX=10116 GN=Aldh1b1 PE=1 SV=1
936	137	P50578|AK1A1_PIG	172.36	43	43	34110000	10	8	18	Carbamidomethylation; Acetylation (Protein N-term); Deamidation (NQ)	36582	Aldo-keto reductase family 1 member A1 OS=Sus scrofa OX=9823 GN=AKR1A1 PE=1 SV=3
902	118	P80276|ALDR_PIG	210.00	48	48	495580000	12	10	19	Carbamidomethylation; Acetylation (Protein N-term)	35868	Aldo-keto reductase family 1 member B1 OS=Sus scrofa OX=9823 GN=AKR1B1 PE=1 SV=2
2371	13931	Q29486|PPBT_FELCA	68.74	5	5	18021000	2	2	4		57345	Alkaline phosphatase tissue-nonspecific isozyme OS=Felis catus OX=9685 GN=ALPL PE=1 SV=1
2517	299	P50447|A1AT_PIG	73.27	9	9	19377000	2	2	3		47194	Alpha-1-antitrypsin OS=Sus scrofa OX=9823 GN=SERPINA1 PE=2 SV=1
2342	11157	Q0P5E6|SNTA1_BOVIN	112.67	10	10	7629400	3	1	4		53873	Alpha-1-syntrophin OS=Bos taurus OX=9913 GN=SNTA1 PE=2 SV=1
1998	9880	Q13424|SNTA1_HUMAN	128.69	13	13	25224000	4	2	6	Carbamidomethylation; Deamidation (NQ)	53895	Alpha-1-syntrophin OS=Homo sapiens OX=9606 GN=SNTA1 PE=1 SV=1
2279	270	P29700|FETUA_PIG	113.24	9	9	52711000	3	3	4		38425	Alpha-2-HS-glycoprotein (Fragment) OS=Sus scrofa OX=9823 GN=AHSG PE=1 SV=1
2798	12365	Q7SIH1|A2MG_BOVIN	96.00	1	1	20045000	2	2	2		167575	Alpha-2-macroglobulin OS=Bos taurus OX=9913 GN=A2M PE=1 SV=2
187	5678	Q3B7N2|ACTN1_BOVIN	337.76	66	66	25439000	50	2	92	Carbamidomethylation; Acetylation (Protein N-term); Deamidation (NQ); Oxidation (M)	102980	Alpha-actinin-1 OS=Bos taurus OX=9913 GN=ACTN1 PE=2 SV=1
193	5688	Q2PFV7|ACTN1_MACFA	334.08	64	64		47	0	90	Carbamidomethylation; Acetylation (Protein N-term); Deamidation (NQ); Oxidation (M)	103025	Alpha-actinin-1 OS=Macaca fascicularis OX=9541 GN=ACTN1 PE=2 SV=1
197	5683	Q9Z1P2|ACTN1_RAT	334.64	62	62		46	0	88	Carbamidomethylation; Acetylation (Protein N-term); Deamidation (NQ); Oxidation (M)	102960	Alpha-actinin-1 OS=Rattus norvegicus OX=10116 GN=Actn1 PE=1 SV=1
331	5973	Q3ZC55|ACTN2_BOVIN	277.06	44	44	717670000	33	22	53	Carbamidomethylation; Deamidation (NQ)	103779	Alpha-actinin-2 OS=Bos taurus OX=9913 GN=ACTN2 PE=2 SV=1
179	5726	A5D7D1|ACTN4_BOVIN	343.09	60	60	100750000	48	1	95	Carbamidomethylation; Deamidation (NQ); Oxidation (M)	104928	Alpha-actinin-4 OS=Bos taurus OX=9913 GN=ACTN4 PE=2 SV=1
231	5750	P57780|ACTN4_MOUSE	318.78	50	50		42	0	78	Carbamidomethylation; Deamidation (NQ); Oxidation (M)	104977	Alpha-actinin-4 OS=Mus musculus OX=10090 GN=Actn4 PE=1 SV=1
208	5737	Q5RCS6|ACTN4_PONAB	325.92	54	54	0	44	1	85	Carbamidomethylation; Deamidation (NQ); Oxidation (M)	104855	Alpha-actinin-4 OS=Pongo abelii OX=9601 GN=ACTN4 PE=2 SV=1
227	5762	Q9QXQ0|ACTN4_RAT	323.57	52	52		42	0	79	Carbamidomethylation; Deamidation (NQ); Oxidation (M)	104915	Alpha-actinin-4 OS=Rattus norvegicus OX=10116 GN=Actn4 PE=1 SV=2
469	6771	P35611|ADDA_HUMAN	223.74	28	28	412530000	18	4	37	Carbamidomethylation; Deamidation (NQ); Oxidation (M)	80955	Alpha-adducin OS=Homo sapiens OX=9606 GN=ADD1 PE=1 SV=2
472	6852	Q63028|ADDA_RAT	217.89	26	26	22430000	17	3	37	Carbamidomethylation; Deamidation (NQ); Oxidation (M)	80355	Alpha-adducin OS=Rattus norvegicus OX=10116 GN=Add1 PE=1 SV=2
1881	8778	Q2KJC9|AL7A1_BOVIN	156.83	16	16	148540000	6	6	7	Carbamidomethylation	58582	Alpha-aminoadipic semialdehyde dehydrogenase OS=Bos taurus OX=9913 GN=ALDH7A1 PE=2 SV=4
580	6763	P61164|ACTZ_MOUSE	268.62	52	52	431710000	14	8	30	Carbamidomethylation	42614	Alpha-centractin OS=Mus musculus OX=10090 GN=Actr1a PE=1 SV=1
570	193	Q7M2W6|CRYAB_PIG	234.79	79	79	1085800000	16	16	31	Acetylation (Protein N-term); Deamidation (NQ); Oxidation (M)	20129	Alpha-crystallin B chain OS=Sus scrofa OX=9823 GN=CRYAB PE=2 SV=1
1757	11967	O43768|ENSA_HUMAN	110.02	34	34	111430000	4	3	7	Oxidation (M)	13389	Alpha-endosulfine OS=Homo sapiens OX=9606 GN=ENSA PE=1 SV=1
94	5689	Q9XSJ4|ENOA_BOVIN	323.22	66	66	706510000	39	4	163	Carbamidomethylation; Deamidation (NQ); Oxidation (M)	47326	Alpha-enolase OS=Bos taurus OX=9913 GN=ENO1 PE=1 SV=4
129	5845	P06733|ENOA_HUMAN	304.35	61	61	942250000	33	6	131	Carbamidomethylation; Deamidation (NQ); Oxidation (M)	47169	Alpha-enolase OS=Homo sapiens OX=9606 GN=ENO1 PE=1 SV=2
112	5682	P17182|ENOA_MOUSE	317.56	62	62		38	0	145	Carbamidomethylation; Deamidation (NQ); Oxidation (M)	47141	Alpha-enolase OS=Mus musculus OX=10090 GN=Eno1 PE=1 SV=3
121	5841	P04764|ENOA_RAT	311.08	62	62		36	0	140	Carbamidomethylation; Deamidation (NQ); Oxidation (M)	47128	Alpha-enolase OS=Rattus norvegicus OX=10116 GN=Eno1 PE=1 SV=4
3446	16674	Q12800|TFCP2_HUMAN	24.86	3	3	180200	1	1	1		57256	Alpha-globin transcription factor CP2 OS=Homo sapiens OX=9606 GN=TFCP2 PE=1 SV=2
220	6197	Q08DH7|AINX_BOVIN	300.31	45	45	2786900000	32	7	81	Deamidation (NQ); Oxidation (M)	55396	Alpha-internexin OS=Bos taurus OX=9913 GN=INA PE=2 SV=1
294	6299	Q16352|AINX_HUMAN	270.64	33	33	8466100	26	1	61	Deamidation (NQ); Oxidation (M)	55391	Alpha-internexin OS=Homo sapiens OX=9606 GN=INA PE=1 SV=2
2610	13876	Q58DH9|NAGAB_BOVIN	67.22	5	5	23815000	1	1	3		46533	Alpha-N-acetylgalactosaminidase OS=Bos taurus OX=9913 GN=NAGA PE=2 SV=1
2665	12989	Q9EPC1|PARVA_MOUSE	79.63	9	9	12837000	2	2	3		42330	Alpha-parvin OS=Mus musculus OX=10090 GN=Parva PE=1 SV=1
372	6425	P81125|SNAA_BOVIN	231.13	64	64		19	0	48	Carbamidomethylation; Acetylation (Protein N-term); Deamidation (NQ); Oxidation (M)	33225	Alpha-soluble NSF attachment protein OS=Bos taurus OX=9913 GN=NAPA PE=1 SV=1
371	6418	P54920|SNAA_HUMAN	232.86	67	67		19	0	48	Carbamidomethylation; Acetylation (Protein N-term); Deamidation (NQ); Oxidation (M)	33233	Alpha-soluble NSF attachment protein OS=Homo sapiens OX=9606 GN=NAPA PE=1 SV=3
561	6606	Q9DB05|SNAA_MOUSE	223.08	59	59		18	0	31	Carbamidomethylation; Deamidation (NQ)	33190	Alpha-soluble NSF attachment protein OS=Mus musculus OX=10090 GN=Napa PE=1 SV=1
532	7475	Q3T0G8|SYUA_BOVIN	237.02	63	63	1995700000	11	8	33	Acetylation (Protein N-term); Oxidation (M)	14508	Alpha-synuclein OS=Bos taurus OX=9913 GN=SNCA PE=2 SV=1
2293	12139	Q5RFR0|TTPAL_PONAB	105.04	9	9	16763000	2	2	4		38545	Alpha-tocopherol transfer protein-like OS=Pongo abelii OX=9601 GN=TTPAL PE=2 SV=1
2586	11857	P21397|AOFA_HUMAN	71.53	7	7		3	0	3		59682	Amine oxidase [flavin-containing] A OS=Homo sapiens OX=9606 GN=MAOA PE=1 SV=1
2392	312	Q6Q2J0|AOFA_PIG	109.39	8	8	2113000	3	1	4		59763	Amine oxidase [flavin-containing] A OS=Sus scrofa OX=9823 GN=MAOA PE=2 SV=1
2585	11844	P56560|AOFB_BOVIN	80.32	8	8		3	0	3		58421	Amine oxidase [flavin-containing] B OS=Bos taurus OX=9913 GN=MAOB PE=1 SV=4
2307	10862	Q5RE98|AOFB_PONAB	91.06	8	8		3	0	4		58733	Amine oxidase [flavin-containing] B OS=Pongo abelii OX=9601 GN=MAOB PE=2 SV=3
696	90	Q6PLK3|AOFB_PIG	214.25	36	36	680450000	13	11	26	Oxidation (M)	58265	Amine oxidase [flavin-containing] B OS=Sus scrofa OX=9823 GN=MAOB PE=2 SV=3
1678	293	P37111|ACY1_PIG	97.06	20	20	84685000	4	4	8		45347	Aminoacylase-1 OS=Sus scrofa OX=9823 GN=ACY1 PE=1 SV=2
2009	196	P15145|AMPN_PIG	101.60	6	6	59523000	3	3	6		108832	Aminopeptidase N OS=Sus scrofa OX=9823 GN=ANPEP PE=1 SV=4
1647	10772	Q02356|AMPD2_RAT	96.37	5	5	25154000	3	3	8		94787	AMP deaminase 2 OS=Rattus norvegicus OX=10116 GN=Ampd2 PE=1 SV=2
738	6719	P49418|AMPH_HUMAN	220.87	23	23	686890000	14	13	24	Carbamidomethylation; Deamidation (NQ)	76257	Amphiphysin OS=Homo sapiens OX=9606 GN=AMPH PE=1 SV=1
2233	11638	Q02410|APBA1_HUMAN	83.81	5	5	13219000	3	3	5	Carbamidomethylation; Deamidation (NQ)	92865	Amyloid-beta A4 precursor protein-binding family A member 1 OS=Homo sapiens OX=9606 GN=APBA1 PE=1 SV=3
2323	12088	O00213|APBB1_HUMAN	66.86	4	4	21177000	2	2	4	Carbamidomethylation	77244	Amyloid-beta A4 precursor protein-binding family B member 1 OS=Homo sapiens OX=9606 GN=APBB1 PE=1 SV=2
1053	143	P79307|A4_PIG	156.92	15	15	288250000	8	8	15	Carbamidomethylation; Deamidation (NQ)	86961	Amyloid-beta A4 protein OS=Sus scrofa OX=9823 GN=APP PE=2 SV=2
2220	10231	P51693|APLP1_HUMAN	99.05	10	10	98915000	4	4	5	Carbamidomethylation	72176	Amyloid-like protein 1 OS=Homo sapiens OX=9606 GN=APLP1 PE=1 SV=3
2857	12435	Q5EAC7|CPIN1_BOVIN	95.25	12	12	15287000	2	2	2	Carbamidomethylation	33205	Anamorsin OS=Bos taurus OX=9913 GN=CIAPIN1 PE=2 SV=1
2887	14283	Q5RAQ5|APC4_PONAB	38.28	2	2	147100	1	1	2		92953	Anaphase-promoting complex subunit 4 OS=Pongo abelii OX=9601 GN=ANAPC4 PE=2 SV=1
3522	15763	Q5RCG7|AAMP_PONAB	55.38	4	4	1494200	1	1	1		46781	Angio-associated migratory cell protein OS=Pongo abelii OX=9601 GN=AAMP PE=2 SV=2
1497	8350	Q9NQW6|ANLN_HUMAN	159.48	7	7	107810000	8	4	9	Carbamidomethylation	124199	Anillin OS=Homo sapiens OX=9606 GN=ANLN PE=1 SV=2
1931	9724	Q8K298|ANLN_MOUSE	138.24	4	4	10393000	5	1	6	Carbamidomethylation	122794	Anillin OS=Mus musculus OX=10090 GN=Anln PE=1 SV=2
2424	12923	Q7Z6G8|ANS1B_HUMAN	93.82	2	2	24278000	3	2	4		138066	Ankyrin repeat and sterile alpha motif domain-containing protein 1B OS=Homo sapiens OX=9606 GN=ANKS1B PE=1 SV=2
2833	12293	Q8BIZ1|ANS1B_MOUSE	73.13	2	2	11524000	2	1	2		139047	Ankyrin repeat and sterile alpha motif domain-containing protein 1B OS=Mus musculus OX=10090 GN=Anks1b PE=1 SV=3
967	7514	P16157|ANK1_HUMAN	193.21	7	7	30546000	10	5	17	Carbamidomethylation; Deamidation (NQ)	206263	Ankyrin-1 OS=Homo sapiens OX=9606 GN=ANK1 PE=1 SV=3
96	5803	Q01484|ANK2_HUMAN	381.19	23	23	475060000	73	11	161	Carbamidomethylation; Deamidation (NQ); Oxidation (M)	433719	Ankyrin-2 OS=Homo sapiens OX=9606 GN=ANK2 PE=1 SV=4
105	5806	Q8C8R3|ANK2_MOUSE	376.23	20	20	564570000	65	3	154	Carbamidomethylation; Deamidation (NQ); Oxidation (M)	426265	Ankyrin-2 OS=Mus musculus OX=10090 GN=Ank2 PE=1 SV=2
436	5955	Q12955|ANK3_HUMAN	276.49	10	10	306590000	31	18	40	Carbamidomethylation; Deamidation (NQ)	480416	Ankyrin-3 OS=Homo sapiens OX=9606 GN=ANK3 PE=1 SV=3
1447	9760	P46193|ANXA1_BOVIN	162.80	21	21	163660000	5	3	10	Carbamidomethylation	38952	Annexin A1 OS=Bos taurus OX=9913 GN=ANXA1 PE=1 SV=2
3422	16247	Q5REL2|ANXA1_PONAB	29.25	5	5	3939300	1	1	1		38700	Annexin A1 OS=Pongo abelii OX=9601 GN=ANXA1 PE=2 SV=1
1364	200	P19619|ANXA1_PIG	183.31	28	28	122410000	6	4	11	Carbamidomethylation	38759	Annexin A1 OS=Sus scrofa OX=9823 GN=ANXA1 PE=1 SV=3
2696	11285	P27214|ANX11_BOVIN	112.70	10	10	28517000	3	1	3	Carbamidomethylation	54018	Annexin A11 OS=Bos taurus OX=9913 GN=ANXA11 PE=1 SV=1
2697	11311	P33477|ANX11_RABIT	107.62	9	9	11187000	3	1	3	Carbamidomethylation	54034	Annexin A11 OS=Oryctolagus cuniculus OX=9986 GN=ANXA11 PE=1 SV=1
885	75	P19620|ANXA2_PIG	217.69	49	49	562560000	12	12	19	Carbamidomethylation; Acetylation (Protein N-term)	38542	Annexin A2 OS=Sus scrofa OX=9823 GN=ANXA2 PE=1 SV=4
2802	435	P08132|ANXA4_PIG	93.57	5	5	14528000	2	2	2		35829	Annexin A4 OS=Sus scrofa OX=9823 GN=ANXA4 PE=1 SV=2
769	7963	P81287|ANXA5_BOVIN	195.42	36	36	15228000	9	1	23	Oxidation (M)	36089	Annexin A5 OS=Bos taurus OX=9913 GN=ANXA5 PE=1 SV=3
498	7034	Q5R1W0|ANXA5_PANTR	239.49	50	50	5.07E4	15	4	35	Oxidation (M)	35937	Annexin A5 OS=Pan troglodytes OX=9598 GN=ANXA5 PE=2 SV=3
1048	9002	P14668|ANXA5_RAT	157.70	19	19	66793000	7	1	15		35745	Annexin A5 OS=Rattus norvegicus OX=10116 GN=Anxa5 PE=1 SV=3
412	6125	P79134|ANXA6_BOVIN	262.43	33	33	368390000	25	4	42	Deamidation (NQ); Oxidation (M)	75907	Annexin A6 OS=Bos taurus OX=9913 GN=ANXA6 PE=1 SV=2
708	6761	P08133|ANXA6_HUMAN	222.27	19	19		17	0	25	Oxidation (M)	75873	Annexin A6 OS=Homo sapiens OX=9606 GN=ANXA6 PE=1 SV=3
811	6744	P14824|ANXA6_MOUSE	206.05	20	20	66614000	15	1	21	Oxidation (M)	75885	Annexin A6 OS=Mus musculus OX=10090 GN=Anxa6 PE=1 SV=3
582	6599	P48037|ANXA6_RAT	234.76	23	23		20	0	30	Deamidation (NQ); Oxidation (M)	75754	Annexin A6 OS=Rattus norvegicus OX=10116 GN=Anxa6 PE=1 SV=2
2316	11899	P20072|ANXA7_BOVIN	110.40	10	10	4485000	3	3	4	Carbamidomethylation	49940	Annexin A7 OS=Bos taurus OX=9913 GN=ANXA7 PE=1 SV=2
1978	295	P49932|PMP37_PIG	107.44	32	32	7524900	4	1	6	Carbamidomethylation	18927	Antibacterial peptide PMAP-37 OS=Sus scrofa OX=9823 GN=PMAP37 PE=2 SV=1
319	5863	Q10567|AP1B1_HUMAN	292.59	39	39	203840000	28	6	55	Carbamidomethylation; Deamidation (NQ); Oxidation (M)	104637	AP-1 complex subunit beta-1 OS=Homo sapiens OX=9606 GN=AP1B1 PE=1 SV=2
437	6004	P52303|AP1B1_RAT	262.95	28	28	188690000	21	1	40	Carbamidomethylation; Deamidation (NQ); Oxidation (M)	104589	AP-1 complex subunit beta-1 OS=Rattus norvegicus OX=10116 GN=Ap1b1 PE=1 SV=1
1134	10373	Q5R5M2|AP1G1_PONAB	119.77	10	10	71904000	5	5	13	Carbamidomethylation	91321	AP-1 complex subunit gamma-1 OS=Pongo abelii OX=9601 GN=AP1G1 PE=2 SV=1
1233	7452	Q9BXS5|AP1M1_HUMAN	166.95	28	28	1268400000	8	8	12	Deamidation (NQ)	48587	AP-1 complex subunit mu-1 OS=Homo sapiens OX=9606 GN=AP1M1 PE=1 SV=3
2964	14404	Q1JQ98|AP1S1_BOVIN	75.35	10	10	30019000	1	1	2		18602	AP-1 complex subunit sigma-1A OS=Bos taurus OX=9913 GN=AP1S1 PE=2 SV=1
257	5775	O95782|AP2A1_HUMAN	321.55	44	44	1847800000	36	28	69	Carbamidomethylation; Deamidation (NQ); Oxidation (M)	107546	AP-2 complex subunit alpha-1 OS=Homo sapiens OX=9606 GN=AP2A1 PE=1 SV=3
441	6164	Q0VCK5|AP2A2_BOVIN	266.01	27	27	9414500	21	1	39	Carbamidomethylation; Deamidation (NQ)	103769	AP-2 complex subunit alpha-2 OS=Bos taurus OX=9913 GN=AP2A2 PE=1 SV=1
422	6032	P17427|AP2A2_MOUSE	270.42	30	30	23349000	23	3	41	Carbamidomethylation; Deamidation (NQ)	104016	AP-2 complex subunit alpha-2 OS=Mus musculus OX=10090 GN=Ap2a2 PE=1 SV=2
137	5696	P62944|AP2B1_RAT	340.87	61	61	3582500000	46	30	123	Carbamidomethylation; Acetylation (Protein N-term); Deamidation (NQ); Oxidation (M)	104553	AP-2 complex subunit beta OS=Rattus norvegicus OX=10116 GN=Ap2b1 PE=1 SV=1
421	6792	Q96CW1|AP2M1_HUMAN	225.49	40	40	1666100000	15	15	42	Carbamidomethylation; Deamidation (NQ); Oxidation (M)	49655	AP-2 complex subunit mu OS=Homo sapiens OX=9606 GN=AP2M1 PE=1 SV=2
2230	11407	Q5R940|AP2S1_PONAB	120.21	23	23	227010000	3	3	5		17018	AP-2 complex subunit sigma OS=Pongo abelii OX=9601 GN=AP2S1 PE=2 SV=1
611	28	F1SPM8|AAK1_PIG	242.70	32	32	576040000	19	19	29	Carbamidomethylation; Deamidation (NQ)	104310	AP2-associated protein kinase 1 OS=Sus scrofa OX=9823 GN=AAK1 PE=2 SV=2
538	6213	Q13367|AP3B2_HUMAN	265.32	23	23	22801000	18	2	32	Carbamidomethylation	119059	AP-3 complex subunit beta-2 OS=Homo sapiens OX=9606 GN=AP3B2 PE=1 SV=2
597	6222	Q9JME5|AP3B2_MOUSE	263.20	23	23	48088000	18	2	29	Carbamidomethylation	119192	AP-3 complex subunit beta-2 OS=Mus musculus OX=10090 GN=Ap3b2 PE=1 SV=2
928	6417	Q865S1|AP3D1_BOVIN	203.43	18	18	32615000	13	4	18	Carbamidomethylation	136389	AP-3 complex subunit delta-1 OS=Bos taurus OX=9913 GN=AP3D1 PE=1 SV=2
1050	6996	O54774|AP3D1_MOUSE	179.83	12	12	21478000	10	1	15	Carbamidomethylation	135081	AP-3 complex subunit delta-1 OS=Mus musculus OX=10090 GN=Ap3d1 PE=1 SV=1
2106	9774	P53677|AP3M2_HUMAN	124.95	11	11	33001000	5	5	5	Carbamidomethylation	46977	AP-3 complex subunit mu-2 OS=Homo sapiens OX=9606 GN=AP3M2 PE=1 SV=1
3383	14960	Q92572|AP3S1_HUMAN	71.65	8	8	38205000	1	1	1		21732	AP-3 complex subunit sigma-1 OS=Homo sapiens OX=9606 GN=AP3S1 PE=1 SV=1
2071	9848	P0DMA9|APOA1_PHYMC	104.73	20	20	19296000	4	1	5		30434	Apolipoprotein A-I OS=Physeter macrocephalus OX=9755 GN=APOA1 PE=2 SV=1
1002	134	P18648|APOA1_PIG	169.75	43	43	371810000	8	5	16	Deamidation (NQ)	30325	Apolipoprotein A-I OS=Sus scrofa OX=9823 GN=APOA1 PE=1 SV=4
2212	13858	Q32KY0|APOD_BOVIN	55.61	20	20	33205000	2	2	5	Deamidation (NQ)	21402	Apolipoprotein D OS=Bos taurus OX=9913 GN=APOD PE=2 SV=1
2619	15703	P05090|APOD_HUMAN	82.41	10	10	56716000	2	2	3	Carbamidomethylation	21276	Apolipoprotein D OS=Homo sapiens OX=9606 GN=APOD PE=1 SV=1
998	125	P18650|APOE_PIG	195.79	33	33	617210000	8	8	16	Oxidation (M)	36599	Apolipoprotein E OS=Sus scrofa OX=9823 GN=APOE PE=1 SV=2
2799	12528	O35841|API5_MOUSE	86.32	8	8	1661000	2	2	2		56785	Apoptosis inhibitor 5 OS=Mus musculus OX=10090 GN=Api5 PE=1 SV=2
1538	7750	O95831|AIFM1_HUMAN	135.38	22	22	4258000	8	3	9	Carbamidomethylation	66901	Apoptosis-inducing factor 1 mitochondrial OS=Homo sapiens OX=9606 GN=AIFM1 PE=1 SV=1
1783	8136	Q9JM53|AIFM1_RAT	129.61	20	20	12662000	7	2	7		66723	Apoptosis-inducing factor 1 mitochondrial OS=Rattus norvegicus OX=10116 GN=Aifm1 PE=1 SV=1
1398	8160	Q9Y2X7|GIT1_HUMAN	182.19	15	15	125610000	8	8	10	Carbamidomethylation	84341	ARF GTPase-activating protein GIT1 OS=Homo sapiens OX=9606 GN=GIT1 PE=1 SV=2
3513	15661	P53365|ARFP2_HUMAN	58.45	4	4	9078500	1	1	1		37856	Arfaptin-2 OS=Homo sapiens OX=9606 GN=ARFIP2 PE=1 SV=1
3259	13067	O75689|ADAP1_HUMAN	55.48	3	3	11378000	1	1	1		43395	Arf-GAP with dual PH domain-containing protein 1 OS=Homo sapiens OX=9606 GN=ADAP1 PE=1 SV=2
2627	11164	Q8BXK8|AGAP1_MOUSE	126.92	5	5	8052100	3	2	3	Carbamidomethylation	94411	Arf-GAP with GTPase ANK repeat and PH domain-containing protein 1 OS=Mus musculus OX=10090 GN=Agap1 PE=1 SV=1
2131	12013	Q99490|AGAP2_HUMAN	86.79	3	3	31868000	2	2	5	Carbamidomethylation	124673	Arf-GAP with GTPase ANK repeat and PH domain-containing protein 2 OS=Homo sapiens OX=9606 GN=AGAP2 PE=1 SV=2
1722	9959	Q96P47|AGAP3_HUMAN	159.73	8	8	129920000	4	3	8		95044	Arf-GAP with GTPase ANK repeat and PH domain-containing protein 3 OS=Homo sapiens OX=9606 GN=AGAP3 PE=1 SV=2
2664	12960	Q1AAU6|ASAP1_RAT	50.84	1	1	752400	2	1	3		127088	Arf-GAP with SH3 domain ANK repeat and PH domain-containing protein 1 OS=Rattus norvegicus OX=10116 GN=Asap1 PE=1 SV=2
2067	9217	O43150|ASAP2_HUMAN	128.32	8	8	36224000	5	4	5	Deamidation (NQ)	111650	Arf-GAP with SH3 domain ANK repeat and PH domain-containing protein 2 OS=Homo sapiens OX=9606 GN=ASAP2 PE=1 SV=3
2600	12525	P40329|SYRC_RAT	56.55	3	3	31689000	2	2	3		75810	Arginine--tRNA ligase cytoplasmic OS=Rattus norvegicus OX=10116 GN=Rars1 PE=1 SV=2
1874	11586	Q3SZJ0|ARLY_BOVIN	96.63	10	10	1761000	5	5	7		52743	Argininosuccinate lyase OS=Bos taurus OX=9913 GN=ASL PE=2 SV=1
2861	12467	P98203|ARVC_MOUSE	73.54	4	4	10285000	2	2	2		105066	Armadillo repeat protein deleted in velo-cardio-facial syndrome homolog OS=Mus musculus OX=10090 GN=Arvcf PE=1 SV=2
2837	12847	Q9DBR3|ARMC8_MOUSE	51.86	5	5	1038000	2	2	2		75364	Armadillo repeat-containing protein 8 OS=Mus musculus OX=10090 GN=Armc8 PE=1 SV=2
2630	11473	Q9UH62|ARMX3_HUMAN	92.34	14	14	22997000	3	3	3		42501	Armadillo repeat-containing X-linked protein 3 OS=Homo sapiens OX=9606 GN=ARMCX3 PE=1 SV=1
3211	14191	Q6PD19|ARMD3_MOUSE	73.02	3	3	9723600	1	1	1		78632	Armadillo-like helical domain-containing protein 3 OS=Mus musculus OX=10090 GN=Armh3 PE=1 SV=2
3480	15281	P50428|ARSA_MOUSE	72.21	3	3	22702000	1	1	1		53748	Arylsulfatase A OS=Mus musculus OX=10090 GN=Arsa PE=1 SV=2
3264	14091	P50429|ARSB_MOUSE	51.56	2	2	14101000	1	1	1		59647	Arylsulfatase B OS=Mus musculus OX=10090 GN=Arsb PE=1 SV=3
3153	13048	P08243|ASNS_HUMAN	66.85	4	4	11236000	1	1	1	Carbamidomethylation	64370	Asparagine synthetase [glutamine-hydrolyzing] OS=Homo sapiens OX=9606 GN=ASNS PE=1 SV=4
1485	9520	Q2KJG3|SYNC_BOVIN	123.62	10	10	57412000	5	5	9	Carbamidomethylation	64399	Asparagine--tRNA ligase cytoplasmic OS=Bos taurus OX=9913 GN=NARS PE=2 SV=3
413	6877	P08906|AATC_HORSE	268.92	37	37	1004300000	21	1	42	Carbamidomethylation; Deamidation (NQ)	46345	Aspartate aminotransferase cytoplasmic OS=Equus caballus OX=9796 GN=GOT1 PE=1 SV=2
180	2	P00503|AATC_PIG	326.64	76	76	4835400000	38	18	95	Carbamidomethylation; Deamidation (NQ)	46475	Aspartate aminotransferase cytoplasmic OS=Sus scrofa OX=9823 GN=GOT1 PE=1 SV=3
389	7757	Q4R559|AATM_MACFA	249.66	31	31	865440	17	1	46	Carbamidomethylation; Deamidation (NQ); Oxidation (M)	47409	Aspartate aminotransferase mitochondrial OS=Macaca fascicularis OX=9541 GN=GOT2 PE=2 SV=1
165	3	P00506|AATM_PIG	315.95	76	76	1843100000	37	21	101	Carbamidomethylation; Deamidation (NQ); Oxidation (M)	47436	Aspartate aminotransferase mitochondrial OS=Sus scrofa OX=9823 GN=GOT2 PE=1 SV=2
1318	7414	Q3SYZ4|SYDC_BOVIN	165.27	24	24	42882000	9	1	11	Carbamidomethylation; Acetylation (Protein N-term)	57036	Aspartate--tRNA ligase cytoplasmic OS=Bos taurus OX=9913 GN=DARS1 PE=2 SV=1
1165	7427	P14868|SYDC_HUMAN	156.91	23	23	3743200	9	1	13	Carbamidomethylation; Acetylation (Protein N-term); Oxidation (M)	57136	Aspartate--tRNA ligase cytoplasmic OS=Homo sapiens OX=9606 GN=DARS1 PE=1 SV=2
1307	8220	P15178|SYDC_RAT	133.17	18	18		7	0	11	Carbamidomethylation	57126	Aspartate--tRNA ligase cytoplasmic OS=Rattus norvegicus OX=10116 GN=Dars1 PE=1 SV=1
1078	180	B1PK17|ACY2_PIG	152.18	37	37	263630000	8	8	15	Carbamidomethylation; Acetylation (Protein N-term); Deamidation (NQ)	35605	Aspartoacylase OS=Sus scrofa OX=9823 GN=ASPA PE=2 SV=1
1668	9101	Q2HJH1|DNPEP_BOVIN	129.86	14	14	84921000	5	5	8		51828	Aspartyl aminopeptidase OS=Bos taurus OX=9913 GN=DNPEP PE=1 SV=1
905	9146	Q5U318|PEA15_RAT	203.98	60	60	1118900000	10	10	19	Acetylation (Protein N-term)	15040	Astrocytic phosphoprotein PEA-15 OS=Rattus norvegicus OX=10116 GN=Pea15 PE=1 SV=1
1060	7234	Q61137|ASTN1_MOUSE	171.26	12	12	59656000	10	10	15	Carbamidomethylation	144883	Astrotactin-1 OS=Mus musculus OX=10090 GN=Astn1 PE=1 SV=4
1846	11959	Q2TBW0|ATX10_BOVIN	91.29	9	9	14711000	4	2	7	Carbamidomethylation	53102	Ataxin-10 OS=Bos taurus OX=9913 GN=ATXN10 PE=2 SV=1
2319	11962	Q9UBB4|ATX10_HUMAN	72.06	9	9	27563000	3	1	4	Carbamidomethylation	53489	Ataxin-10 OS=Homo sapiens OX=9606 GN=ATXN10 PE=1 SV=1
2952	13578	O70305|ATX2_MOUSE	76.70	2	2	17567000	2	2	2		136485	Ataxin-2 OS=Mus musculus OX=10090 GN=Atxn2 PE=1 SV=1
2923	12693	Q8WWM7|ATX2L_HUMAN	90.52	3	3	28217000	2	2	2		113374	Ataxin-2-like protein OS=Homo sapiens OX=9606 GN=ATXN2L PE=1 SV=2
641	6842	Q58D72|ATLA1_BOVIN	242.33	28	28	52137000	15	2	28	Carbamidomethylation; Oxidation (M)	63535	Atlastin-1 OS=Bos taurus OX=9913 GN=ATL1 PE=2 SV=2
587	7051	Q8WXF7|ATLA1_HUMAN	241.64	29	29	25311000	14	1	30	Carbamidomethylation; Deamidation (NQ); Oxidation (M)	63544	Atlastin-1 OS=Homo sapiens OX=9606 GN=ATL1 PE=1 SV=1
1943	9855	Q6PA06|ATLA2_MOUSE	121.81	11	11	17666000	4	3	6		66224	Atlastin-2 OS=Mus musculus OX=10090 GN=Atl2 PE=1 SV=1
1534	11028	Q6DD88|ATLA3_HUMAN	134.38	9	9	54852000	3	3	9	Deamidation (NQ); Oxidation (M)	60542	Atlastin-3 OS=Homo sapiens OX=9606 GN=ATL3 PE=1 SV=1
1196	10598	P13619|AT5F1_BOVIN	153.64	14	14	13240000	5	2	13	Deamidation (NQ); Oxidation (M)	28822	ATP synthase F(0) complex subunit B1 mitochondrial OS=Bos taurus OX=9913 GN=ATP5PB PE=1 SV=2
750	10876	Q9CQQ7|AT5F1_MOUSE	181.15	15	15	582850000	5	2	24	Deamidation (NQ); Oxidation (M)	28949	ATP synthase F(0) complex subunit B1 mitochondrial OS=Mus musculus OX=10090 GN=Atp5pb PE=1 SV=1
2482	15384	P05496|AT5G1_HUMAN	66.93	23	23	62646000	1	1	4		14277	ATP synthase F(0) complex subunit C1 mitochondrial OS=Homo sapiens OX=9606 GN=ATP5MC1 PE=1 SV=2
3003	15822	Q9JJW3|ATPMD_RAT	81.62	19	19	52763000	2	2	2		6408	ATP synthase membrane subunit DAPIT mitochondrial OS=Rattus norvegicus OX=10116 GN=Atp5md PE=1 SV=1
1587	1166	Q35914|ATP8_PIG	104.15	27	27	31540000	2	2	9		7947	ATP synthase protein 8 OS=Sus scrofa OX=9823 GN=MT-ATP8 PE=1 SV=2
2614	474	Q35915|ATP6_PIG	79.80	6	6	390080000	1	1	3		25039	ATP synthase subunit a OS=Sus scrofa OX=9823 GN=MT-ATP6 PE=1 SV=2
80	11	P80021|ATPA_PIG	383.02	67	67	1544000000	55	55	182	Carbamidomethylation; Deamidation (NQ); Oxidation (M)	59688	ATP synthase subunit alpha mitochondrial OS=Sus scrofa OX=9823 GN=ATP5F1A PE=1 SV=2
135	6246	Q0QEP2|ATPB_MESAU	309.86	67	67	174930000	33	1	126	Deamidation (NQ); Oxidation (M)	39384	ATP synthase subunit beta mitochondrial (Fragment) OS=Mesocricetus auratus OX=10036 GN=ATP5F1B PE=1 SV=1
41	5646	P00829|ATPB_BOVIN	370.15	78	78	7819600000	65	7	289	Deamidation (NQ); Oxidation (M)	56284	ATP synthase subunit beta mitochondrial OS=Bos taurus OX=9913 GN=ATP5F1B PE=1 SV=2
53	5663	P06576|ATPB_HUMAN	377.68	77	77	2859500000	67	9	253	Deamidation (NQ); Oxidation (M)	56560	ATP synthase subunit beta mitochondrial OS=Homo sapiens OX=9606 GN=ATP5F1B PE=1 SV=3
1250	10630	P13620|ATP5H_BOVIN	119.38	30	30	547040000	6	6	12		18692	ATP synthase subunit d mitochondrial OS=Bos taurus OX=9913 GN=ATP5PD PE=1 SV=2
2878	13642	P30049|ATPD_HUMAN	63.51	13	13	3195000	2	2	2		17490	ATP synthase subunit delta mitochondrial OS=Homo sapiens OX=9606 GN=ATP5F1D PE=1 SV=2
2239	1172	Q9MYT8|ATP5I_PIG	94.72	32	32	229630000	3	3	5		8232	ATP synthase subunit e mitochondrial OS=Sus scrofa OX=9823 GN=ATP5ME PE=1 SV=4
1021	359	Q95339|ATPK_PIG	119.31	48	48	821560000	5	5	16	Acetylation (Protein N-term); Oxidation (M)	10311	ATP synthase subunit f mitochondrial OS=Sus scrofa OX=9823 GN=ATP5MF PE=1 SV=4
1237	13104	Q28852|ATP5L_BOVIN	140.74	19	19	328950000	5	5	12		11417	ATP synthase subunit g mitochondrial OS=Bos taurus OX=9913 GN=ATP5MG PE=1 SV=3
3079	15863	O75964|ATP5L_HUMAN	76.27	12	12	80935000	2	2	2		11428	ATP synthase subunit g mitochondrial OS=Homo sapiens OX=9606 GN=ATP5MG PE=1 SV=3
2774	16329	Q9CPQ8|ATP5L_MOUSE	54.17	9	9	59376000	2	2	3		11425	ATP synthase subunit g mitochondrial OS=Mus musculus OX=10090 GN=Atp5mg PE=1 SV=1
837	8944	P05631|ATPG_BOVIN	192.85	25	25	553480000	9	6	21	Carbamidomethylation; Oxidation (M)	33072	ATP synthase subunit gamma mitochondrial OS=Bos taurus OX=9913 GN=ATP5F1C PE=1 SV=3
1355	9716	Q5RBS9|ATPG_PONAB	107.95	15	15	107480000	5	2	11	Oxidation (M)	32867	ATP synthase subunit gamma mitochondrial OS=Pongo abelii OX=9601 GN=ATP5F1C PE=2 SV=1
485	167	Q2EN81|ATPO_PIG	221.60	46	46	1960400000	13	13	35	Deamidation (NQ); Oxidation (M)	23370	ATP synthase subunit O mitochondrial OS=Sus scrofa OX=9823 GN=ATP5PO PE=1 SV=1
1416	488	P13618|ATP5J_PIG	133.00	74	74	672840000	6	6	10	Deamidation (NQ); Oxidation (M)	8930	ATP synthase-coupling factor 6 mitochondrial OS=Sus scrofa OX=9823 GN=ATP5PF PE=1 SV=1
1923	12062	Q9NVI7|ATD3A_HUMAN	84.80	4	4	2.74E3	2	2	6		71369	ATPase family AAA domain-containing protein 3A OS=Homo sapiens OX=9606 GN=ATAD3A PE=1 SV=2
3413	15667	Q3UMC0|AFG2H_MOUSE	58.27	2	2	11465000	1	1	1		97256	ATPase family protein 2 homolog OS=Mus musculus OX=10090 GN=Spata5 PE=1 SV=2
2169	12511	O43681|GET3_HUMAN	98.87	10	10	121980000	3	3	5		38793	ATPase GET3 OS=Homo sapiens OX=9606 GN=GET3 PE=1 SV=2
2269	380	Q29307|ATIF1_PIG	103.08	31	31	299080000	3	3	4		12184	ATPase inhibitor mitochondrial OS=Sus scrofa OX=9823 GN=ATP5IF1 PE=1 SV=2
2593	12318	Q61102|ABCB7_MOUSE	91.10	5	5	8821400	2	2	3		82581	ATP-binding cassette sub-family B member 7 mitochondrial OS=Mus musculus OX=10090 GN=Abcb7 PE=1 SV=3
3436	16584	Q09428|ABCC8_HUMAN	25.50	2	2	8867300	1	1	1	Carbamidomethylation	176991	ATP-binding cassette sub-family C member 8 OS=Homo sapiens OX=9606 GN=ABCC8 PE=1 SV=6
3083	16046	P55096|ABCD3_MOUSE	47.17	2	2	4012000	1	1	2		75475	ATP-binding cassette sub-family D member 3 OS=Mus musculus OX=10090 GN=Abcd3 PE=1 SV=2
3209	14150	Q7YR37|ABCF1_PANTR	67.33	2	2	5748300	1	1	1		91652	ATP-binding cassette sub-family F member 1 OS=Pan troglodytes OX=9598 GN=ABCF1 PE=3 SV=1
481	5936	Q2TCH3|ACLY_SHEEP	258.22	35	35	699450000	23	23	36	Carbamidomethylation; Deamidation (NQ)	120934	ATP-citrate synthase OS=Ovis aries OX=9940 GN=ACLY PE=2 SV=1
3071	15584	E1BNQ4|NNRD_BOVIN	60.63	6	6	19775000	1	1	2	Carbamidomethylation	34809	ATP-dependent (S)-NAD(P)H-hydrate dehydratase OS=Bos taurus OX=9913 GN=NAXD PE=3 SV=1
3242	16539	Q9CZ42|NNRD_MOUSE	26.32	3	3	3044400	1	1	1		36717	ATP-dependent (S)-NAD(P)H-hydrate dehydratase OS=Mus musculus OX=10090 GN=Naxd PE=1 SV=1
1044	6933	A1A4J1|PFKAL_BOVIN	196.20	19	19		10	0	15	Carbamidomethylation; Deamidation (NQ)	85292	ATP-dependent 6-phosphofructokinase liver type OS=Bos taurus OX=9913 GN=PFKL PE=2 SV=1
1058	7056	Q5R7V5|PFKAL_PONAB	194.43	17	17		10	0	15	Carbamidomethylation; Deamidation (NQ)	85067	ATP-dependent 6-phosphofructokinase liver type OS=Pongo abelii OX=9601 GN=PFKL PE=2 SV=1
962	6714	P30835|PFKAL_RAT	214.77	21	21	30174000	12	1	17	Carbamidomethylation; Acetylation (Protein N-term); Deamidation (NQ); Oxidation (M)	85339	ATP-dependent 6-phosphofructokinase liver type OS=Rattus norvegicus OX=10116 GN=Pfkl PE=1 SV=3
381	6003	Q0IIG5|PFKAM_BOVIN	261.18	39	39		26	0	47	Carbamidomethylation; Deamidation (NQ); Oxidation (M)	85294	ATP-dependent 6-phosphofructokinase muscle type OS=Bos taurus OX=9913 GN=PFKM PE=2 SV=1
398	6059	P52784|PFKAM_CANLF	262.73	37	37		24	0	44	Carbamidomethylation; Deamidation (NQ); Oxidation (M)	85561	ATP-dependent 6-phosphofructokinase muscle type OS=Canis lupus familiaris OX=9615 GN=PFKM PE=2 SV=2
406	6281	Q867C9|PFKAM_HORSE	262.79	26	26		24	0	43	Carbamidomethylation; Deamidation (NQ); Oxidation (M)	85282	ATP-dependent 6-phosphofructokinase muscle type OS=Equus caballus OX=9796 GN=PFKM PE=2 SV=3
401	6067	P47857|PFKAM_MOUSE	264.27	36	36		23	0	44	Carbamidomethylation; Deamidation (NQ); Oxidation (M)	85269	ATP-dependent 6-phosphofructokinase muscle type OS=Mus musculus OX=10090 GN=Pfkm PE=1 SV=3
408	6128	P00511|PFKAM_RABIT	253.36	37	37	204170000	21	1	43	Carbamidomethylation; Deamidation (NQ); Oxidation (M)	85203	ATP-dependent 6-phosphofructokinase muscle type OS=Oryctolagus cuniculus OX=9986 GN=PFKM PE=1 SV=3
346	31	Q2HYU2|PFKAM_PIG	278.86	44	44	320560000	30	7	51	Carbamidomethylation; Deamidation (NQ); Oxidation (M)	85327	ATP-dependent 6-phosphofructokinase muscle type OS=Sus scrofa OX=9823 GN=PFKM PE=2 SV=1
884	7063	Q01813|PFKAP_HUMAN	218.98	20	20	6339000	14	2	19	Carbamidomethylation; Deamidation (NQ); Oxidation (M)	85596	ATP-dependent 6-phosphofructokinase platelet type OS=Homo sapiens OX=9606 GN=PFKP PE=1 SV=2
1138	7868	Q9WUA3|PFKAP_MOUSE	208.60	15	15	93901000	11	2	14	Carbamidomethylation; Deamidation (NQ); Oxidation (M)	85455	ATP-dependent 6-phosphofructokinase platelet type OS=Mus musculus OX=10090 GN=Pfkp PE=1 SV=1
1042	7846	P47859|PFKAP_RABIT	209.21	12	12	6376700	11	1	15	Carbamidomethylation; Deamidation (NQ)	86350	ATP-dependent 6-phosphofructokinase platelet type OS=Oryctolagus cuniculus OX=9986 GN=PFKP PE=1 SV=1
1245	8288	P47860|PFKAP_RAT	194.43	12	12	7016400	9	1	12	Carbamidomethylation; Deamidation (NQ); Oxidation (M)	85720	ATP-dependent 6-phosphofructokinase platelet type OS=Rattus norvegicus OX=10116 GN=Pfkp PE=1 SV=2
2940	12946	Q9H2U1|DHX36_HUMAN	67.80	2	2	7887600	2	2	2	Carbamidomethylation	114760	ATP-dependent DNA/RNA helicase DHX36 OS=Homo sapiens OX=9606 GN=DHX36 PE=1 SV=2
939	6802	O70133|DHX9_MOUSE	218.46	10	10	10132000	12	1	18	Carbamidomethylation	149474	ATP-dependent RNA helicase A OS=Mus musculus OX=10090 GN=Dhx9 PE=1 SV=2
630	6223	Q5R874|DHX9_PONAB	242.84	16	16	203240000	17	6	28	Carbamidomethylation	140917	ATP-dependent RNA helicase A OS=Pongo abelii OX=9601 GN=DHX9 PE=2 SV=1
1049	6755	Q0IIK5|DDX1_BOVIN	203.68	30	30	5226000	11	2	15	Carbamidomethylation; Deamidation (NQ)	82414	ATP-dependent RNA helicase DDX1 OS=Bos taurus OX=9913 GN=DDX1 PE=2 SV=1
1059	7192	Q92499|DDX1_HUMAN	199.57	26	26	14204000	11	1	15	Carbamidomethylation	82432	ATP-dependent RNA helicase DDX1 OS=Homo sapiens OX=9606 GN=DDX1 PE=1 SV=2
1112	7435	Q641Y8|DDX1_RAT	196.84	26	26		10	0	14	Carbamidomethylation	82497	ATP-dependent RNA helicase DDX1 OS=Rattus norvegicus OX=10116 GN=Ddx1 PE=1 SV=1
2448	11693	Q3ZBV2|DD19A_BOVIN	72.13	11	11	49376000	3	3	4		53986	ATP-dependent RNA helicase DDX19A OS=Bos taurus OX=9913 GN=DDX19A PE=2 SV=1
1244	8234	O00571|DDX3X_HUMAN	146.00	12	12	121310000	7	6	12	Carbamidomethylation	73244	ATP-dependent RNA helicase DDX3X OS=Homo sapiens OX=9606 GN=DDX3X PE=1 SV=3
2806	12146	Q99PU8|DHX30_MOUSE	77.00	2	2	3918100	2	2	2		136668	ATP-dependent RNA helicase DHX30 OS=Mus musculus OX=10090 GN=Dhx30 PE=1 SV=1
3552	16077	Q9JM63|KCJ10_MOUSE	45.94	3	3	28893000	1	1	1		42432	ATP-sensitive inward rectifier potassium channel 10 OS=Mus musculus OX=10090 GN=Kcnj10 PE=1 SV=1
3541	16006	Q9BSB4|ATGA1_HUMAN	47.85	8	8	9917200	1	1	1		25003	Autophagy-related protein 101 OS=Homo sapiens OX=9606 GN=ATG101 PE=1 SV=1
322	5885	Q9H4G0|E41L1_HUMAN	287.45	36	36	1152400000	32	25	54	Carbamidomethylation; Acetylation (Protein N-term)	98503	Band 4.1-like protein 1 OS=Homo sapiens OX=9606 GN=EPB41L1 PE=1 SV=2
571	6357	O43491|E41L2_HUMAN	243.72	18	18	43759000	21	2	30	Carbamidomethylation	112588	Band 4.1-like protein 2 OS=Homo sapiens OX=9606 GN=EPB41L2 PE=1 SV=1
519	6339	O70318|E41L2_MOUSE	250.51	17	17	384920000	22	4	33	Carbamidomethylation; Acetylation (Protein N-term)	109940	Band 4.1-like protein 2 OS=Mus musculus OX=10090 GN=Epb41l2 PE=1 SV=2
289	5909	Q9Y2J2|E41L3_HUMAN	295.83	30	30	179150000	39	7	62	Carbamidomethylation; Deamidation (NQ)	120677	Band 4.1-like protein 3 OS=Homo sapiens OX=9606 GN=EPB41L3 PE=1 SV=2
320	5950	Q9WV92|E41L3_MOUSE	283.65	28	28	17736000	33	1	55	Carbamidomethylation; Deamidation (NQ)	103338	Band 4.1-like protein 3 OS=Mus musculus OX=10090 GN=Epb41l3 PE=1 SV=1
2433	15164	Q5FVG2|E41L5_RAT	36.29	1	1	6093400	1	1	4		81718	Band 4.1-like protein 5 OS=Rattus norvegicus OX=10116 GN=Epb41l5 PE=1 SV=2
2758	13938	P61283|BAF_BOVIN	64.79	31	31	6852300	2	2	3	Carbamidomethylation	10059	Barrier-to-autointegration factor OS=Bos taurus OX=9913 GN=BANF1 PE=3 SV=1
2504	11930	P98160|PGBM_HUMAN	72.97	1	1	6222200	3	2	3	Carbamidomethylation	468835	Basement membrane-specific heparan sulfate proteoglycan core protein OS=Homo sapiens OX=9606 GN=HSPG2 PE=1 SV=4
1911	10711	Q05793|PGBM_MOUSE	126.16	1	1	14329000	3	2	6	Carbamidomethylation	398295	Basement membrane-specific heparan sulfate proteoglycan core protein OS=Mus musculus OX=10090 GN=Hspg2 PE=1 SV=1
2803	12065	Q5R7L4|BZW1_PONAB	52.73	6	6	41944000	2	2	2		47899	Basic leucine zipper and W2 domain-containing protein 1 OS=Pongo abelii OX=9601 GN=BZW1 PE=2 SV=1
3219	14074	Q61335|BAP31_MOUSE	52.30	4	4	12445000	1	1	1		27957	B-cell receptor-associated protein 31 OS=Mus musculus OX=10090 GN=Bcap31 PE=1 SV=4
3185	14175	Q9NYF8|BCLF1_HUMAN	57.14	2	2	953900	1	1	1		106122	Bcl-2-associated transcription factor 1 OS=Homo sapiens OX=9606 GN=BCLAF1 PE=1 SV=2
1727	10370	Q16620|NTRK2_HUMAN	150.40	12	12	88031000	4	4	8	Carbamidomethylation	91999	BDNF/NT-3 growth factors receptor OS=Homo sapiens OX=9606 GN=NTRK2 PE=1 SV=1
2209	879	Q07717|B2MG_PIG	84.37	19	19	1439600	2	2	5		13362	Beta-2-microglobulin OS=Sus scrofa OX=9823 GN=B2M PE=1 SV=1
155	6882	Q562R1|ACTBL_HUMAN	276.41	40	40	7834300	27	1	109	Carbamidomethylation; Deamidation (NQ); Oxidation (M)	42003	Beta-actin-like protein 2 OS=Homo sapiens OX=9606 GN=ACTBL2 PE=1 SV=2
116	6696	Q8BFZ3|ACTBL_MOUSE	333.55	44	44	217290	40	1	143	Carbamidomethylation; Deamidation (NQ); Oxidation (M)	42004	Beta-actin-like protein 2 OS=Mus musculus OX=10090 GN=Actbl2 PE=1 SV=1
604	6230	P35612|ADDB_HUMAN	236.96	36	36	96754000	17	4	29	Carbamidomethylation; Deamidation (NQ); Oxidation (M)	80854	Beta-adducin OS=Homo sapiens OX=9606 GN=ADD2 PE=1 SV=3
808	6509	Q05764|ADDB_RAT	223.86	26	26	51147000	14	1	21	Carbamidomethylation; Deamidation (NQ); Oxidation (M)	80593	Beta-adducin OS=Rattus norvegicus OX=10116 GN=Add2 PE=1 SV=4
1116	7123	P26817|ARBK1_RAT	155.73	19	19	62213000	9	9	14	Carbamidomethylation	79785	Beta-adrenergic receptor kinase 1 OS=Rattus norvegicus OX=10116 GN=Grk2 PE=1 SV=1
1325	7802	P49407|ARRB1_HUMAN	174.24	30	30	7995000	8	8	11	Carbamidomethylation	47066	Beta-arrestin-1 OS=Homo sapiens OX=9606 GN=ARRB1 PE=1 SV=2
3107	16882	P32121|ARRB2_HUMAN	21.71	2	2	107730000	1	1	2	Oxidation (M)	46106	Beta-arrestin-2 OS=Homo sapiens OX=9606 GN=ARRB2 PE=1 SV=2
1140	8477	A4IFE3|ACTY_BOVIN	178.24	24	24	7024300	8	1	14	Carbamidomethylation	42294	Beta-centractin OS=Bos taurus OX=9913 GN=ACTR1B PE=2 SV=1
944	7928	Q8R5C5|ACTY_MOUSE	197.34	35	35		9	0	18	Carbamidomethylation	42281	Beta-centractin OS=Mus musculus OX=10090 GN=Actr1b PE=1 SV=1
2972	14638	P62697|CRBB2_RAT	49.74	7	7	0	1	1	2		23381	Beta-crystallin B2 OS=Rattus norvegicus OX=10116 GN=Crybb2 PE=1 SV=2
139	6687	Q3ZC09|ENOB_BOVIN	278.32	38	38		21	0	121	Carbamidomethylation; Acetylation (Protein N-term); Deamidation (NQ); Oxidation (M)	47096	Beta-enolase OS=Bos taurus OX=9913 GN=ENO3 PE=2 SV=1
140	63	Q1KYT0|ENOB_PIG	280.76	39	39		21	0	121	Carbamidomethylation; Acetylation (Protein N-term); Deamidation (NQ); Oxidation (M)	47130	Beta-enolase OS=Sus scrofa OX=9823 GN=ENO3 PE=2 SV=1
3279	14360	Q0V8R6|HEXA_BOVIN	70.40	4	4	17229000	1	1	1		60353	Beta-hexosaminidase subunit alpha OS=Bos taurus OX=9913 GN=HEXA PE=2 SV=1
476	6822	Q9H115|SNAB_HUMAN	255.32	54	54	105500000	15	10	37	Carbamidomethylation; Deamidation (NQ); Oxidation (M)	33557	Beta-soluble NSF attachment protein OS=Homo sapiens OX=9606 GN=NAPB PE=1 SV=2
718	8014	Q16143|SYUB_HUMAN	202.86	57	57	568780000	10	7	25	Acetylation (Protein N-term); Deamidation (NQ); Oxidation (M)	14288	Beta-synuclein OS=Homo sapiens OX=9606 GN=SNCB PE=1 SV=1
463	34	Q6Q2C2|HYES_PIG	264.25	60	60	621780000	23	23	38	Carbamidomethylation; Deamidation (NQ)	62767	Bifunctional epoxide hydrolase 2 OS=Sus scrofa OX=9823 GN=EPHX2 PE=2 SV=1
2052	9496	P07814|SYEP_HUMAN	135.10	3	3	14576000	4	1	5	Carbamidomethylation	170590	Bifunctional glutamate/proline--tRNA ligase OS=Homo sapiens OX=9606 GN=EPRS1 PE=1 SV=5
1789	8867	Q8CGC7|SYEP_MOUSE	137.34	4	4	41403000	5	2	7	Carbamidomethylation	170078	Bifunctional glutamate/proline--tRNA ligase OS=Mus musculus OX=10090 GN=Eprs1 PE=1 SV=4
3433	16538	P31939|PUR9_HUMAN	29.00	3	3	4782100	1	1	1		64616	Bifunctional purine biosynthesis protein ATIC OS=Homo sapiens OX=9606 GN=ATIC PE=1 SV=3
2571	13960	O46377|PGS1_RABIT	54.07	10	10	8558300	1	1	3	Carbamidomethylation	15323	Biglycan (Fragment) OS=Oryctolagus cuniculus OX=9986 GN=BGN PE=2 SV=1
2045	13312	P53004|BIEA_HUMAN	92.61	10	10	41728000	2	2	6		33428	Biliverdin reductase A OS=Homo sapiens OX=9606 GN=BLVRA PE=1 SV=2
1805	318	P50584|AP4A_PIG	102.86	33	33	41936000	3	3	7	Carbamidomethylation; Deamidation (NQ)	16835	Bis(5'-nucleosyl)-tetraphosphatase [asymmetrical] OS=Sus scrofa OX=9823 GN=NUDT2 PE=2 SV=3
3566	16261	Q4R6L7|PMGE_MACFA	40.49	4	4	17168000	1	1	1		30014	Bisphosphoglycerate mutase OS=Macaca fascicularis OX=9541 GN=BPGM PE=2 SV=3
1955	11756	P70645|BLMH_RAT	126.49	11	11	633470000	4	4	6	Carbamidomethylation	52323	Bleomycin hydrolase OS=Rattus norvegicus OX=10116 GN=Blmh PE=1 SV=1
2039	11613	Q925T8|BRNP1_RAT	101.26	6	6	30889000	3	3	6	Carbamidomethylation	88654	BMP/retinoic acid-inducible neural-specific protein 1 OS=Rattus norvegicus OX=10116 GN=Brinp1 PE=2 SV=1
307	9490	P80724|BASP1_BOVIN	229.54	34	34	5109800000	12	12	58	Deamidation (NQ)	23011	Brain acid soluble protein 1 OS=Bos taurus OX=9913 GN=BASP1 PE=1 SV=3
552	6946	Q5EAD0|BAIP2_BOVIN	249.89	35	35	37958000	15	1	31	Carbamidomethylation; Deamidation (NQ)	57566	Brain-specific angiogenesis inhibitor 1-associated protein 2 OS=Bos taurus OX=9913 GN=BAIAP2 PE=2 SV=1
653	6938	Q9UQB8|BAIP2_HUMAN	242.88	34	34		15	0	27	Deamidation (NQ)	60868	Brain-specific angiogenesis inhibitor 1-associated protein 2 OS=Homo sapiens OX=9606 GN=BAIAP2 PE=1 SV=1
553	6957	Q8BKX1|BAIP2_MOUSE	249.55	36	36		15	0	31	Carbamidomethylation; Deamidation (NQ)	59237	Brain-specific angiogenesis inhibitor 1-associated protein 2 OS=Mus musculus OX=10090 GN=Baiap2 PE=1 SV=2
575	6956	Q6GMN2|BAIP2_RAT	250.44	35	35		15	0	30	Carbamidomethylation; Deamidation (NQ)	59183	Brain-specific angiogenesis inhibitor 1-associated protein 2 OS=Rattus norvegicus OX=10116 GN=Baiap2 PE=1 SV=1
3094	16399	P54687|BCAT1_HUMAN	34.39	8	8	13953000	1	1	2		42966	Branched-chain-amino-acid aminotransferase cytosolic OS=Homo sapiens OX=9606 GN=BCAT1 PE=1 SV=3
2804	12093	P11274|BCR_HUMAN	90.11	3	3	0	2	1	2		142819	Breakpoint cluster region protein OS=Homo sapiens OX=9606 GN=BCR PE=1 SV=2
2138	14156	Q3ZB98|BCAS1_RAT	107.76	3	3	275970000	2	2	5	Oxidation (M)	62382	Breast carcinoma-amplified sequence 1 homolog OS=Rattus norvegicus OX=10116 GN=Bcas1 PE=1 SV=3
2007	10563	Q9H6U6|BCAS3_HUMAN	75.87	6	6	132820000	4	4	6		101237	Breast carcinoma-amplified sequence 3 OS=Homo sapiens OX=9606 GN=BCAS3 PE=1 SV=3
1900	10623	Q9Y6D5|BIG2_HUMAN	115.42	3	3	35752000	3	3	6	Carbamidomethylation	202037	Brefeldin A-inhibited guanine nucleotide-exchange protein 2 OS=Homo sapiens OX=9606 GN=ARFGEF2 PE=1 SV=3
2495	11189	Q5TH69|BIG3_HUMAN	98.29	2	2	26524000	3	3	3		240649	Brefeldin A-inhibited guanine nucleotide-exchange protein 3 OS=Homo sapiens OX=9606 GN=ARFGEF3 PE=1 SV=3
751	7682	P41725|PGCB_FELCA	197.37	30	30	69743000	11	1	24	Carbamidomethylation	44996	Brevican core protein (Fragment) OS=Felis catus OX=9685 GN=BCAN PE=2 SV=2
771	6902	Q28062|PGCB_BOVIN	196.50	16	16	45086000	11	2	23	Carbamidomethylation; Oxidation (M)	99554	Brevican core protein OS=Bos taurus OX=9913 GN=BCAN PE=1 SV=1
321	6359	Q96GW7|PGCB_HUMAN	244.37	25	25	920590000	19	7	55	Carbamidomethylation; Oxidation (M)	99118	Brevican core protein OS=Homo sapiens OX=9606 GN=BCAN PE=1 SV=2
1148	8585	P55068|PGCB_RAT	159.91	10	10	2246500	7	1	14	Carbamidomethylation	96057	Brevican core protein OS=Rattus norvegicus OX=10116 GN=Bcan PE=1 SV=2
2550	10850	Q9DB72|BTBDH_MOUSE	122.60	14	14	56424000	3	3	3		52602	BTB/POZ domain-containing protein 17 OS=Mus musculus OX=10090 GN=Btbd17 PE=1 SV=1
2075	12169	Q96CX2|KCD12_HUMAN	88.10	8	8	53407000	2	2	5		35701	BTB/POZ domain-containing protein KCTD12 OS=Homo sapiens OX=9606 GN=KCTD12 PE=1 SV=1
1877	11754	Q68DU8|KCD16_HUMAN	114.40	8	8	57128000	3	3	7		49138	BTB/POZ domain-containing protein KCTD16 OS=Homo sapiens OX=9606 GN=KCTD16 PE=1 SV=1
3031	13572	Q3URF8|KCD21_MOUSE	69.18	12	12	20903000	2	2	2		29623	BTB/POZ domain-containing protein KCTD21 OS=Mus musculus OX=10090 GN=Kctd21 PE=1 SV=1
3592	16556	Q8WVF5|KCTD4_HUMAN	28.39	8	8	6081600	1	1	1	Carbamidomethylation	29967	BTB/POZ domain-containing protein KCTD4 OS=Homo sapiens OX=9606 GN=KCTD4 PE=1 SV=2
1656	8478	P11586|C1TC_HUMAN	136.95	10	10	31455000	7	1	8		101559	C-1-tetrahydrofolate synthase cytoplasmic OS=Homo sapiens OX=9606 GN=MTHFD1 PE=1 SV=3
1692	8549	Q5R8P0|C1TC_PONAB	136.80	9	9		7	0	8		101341	C-1-tetrahydrofolate synthase cytoplasmic OS=Pongo abelii OX=9601 GN=MTHFD1 PE=2 SV=3
1619	8466	P27653|C1TC_RAT	132.95	9	9	32543000	6	2	8	Carbamidomethylation	100996	C-1-tetrahydrofolate synthase cytoplasmic OS=Rattus norvegicus OX=10116 GN=Mthfd1 PE=1 SV=3
3555	16099	Q8TF44|C2C4C_HUMAN	45.26	4	4	2892500	1	1	1		44576	C2 calcium-dependent domain-containing protein 4C OS=Homo sapiens OX=9606 GN=C2CD4C PE=1 SV=2
2156	10854	Q9WTR5|CAD13_MOUSE	98.87	7	7	124090000	3	3	5		78186	Cadherin-13 OS=Mus musculus OX=10090 GN=Cdh13 PE=1 SV=2
1445	8840	B4USZ0|CADH2_OTOGA	138.79	14	14	124030000	6	6	10	Deamidation (NQ)	99825	Cadherin-2 OS=Otolemur garnettii OX=30611 GN=CDH2 PE=3 SV=1
1551	9770	P04467|CALB1_BOVIN	138.90	23	23	31154000	5	3	9		29964	Calbindin OS=Bos taurus OX=9913 GN=CALB1 PE=1 SV=3
2658	12779	Q3SYS6|CHP1_BOVIN	82.17	14	14	28295000	2	2	3		22442	Calcineurin B homologous protein 1 OS=Bos taurus OX=9913 GN=CHP1 PE=2 SV=1
2680	14648	Q5R9B0|TMCO1_PONAB	76.14	8	8	80133000	1	1	3		21175	Calcium load-activated calcium channel OS=Pongo abelii OX=9601 GN=TMCO1 PE=2 SV=1
1829	10210	Q8NE86|MCU_HUMAN	119.58	17	17	88714000	4	4	7	Carbamidomethylation	39867	Calcium uniporter protein mitochondrial OS=Homo sapiens OX=9606 GN=MCU PE=1 SV=1
2791	12306	P14100|PDE1A_BOVIN	74.22	6	6	1725400	2	1	2		60843	Calcium/calmodulin-dependent 3' 5'-cyclic nucleotide phosphodiesterase 1A OS=Bos taurus OX=9913 GN=PDE1A PE=1 SV=3
2070	9645	Q61481|PDE1A_MOUSE	110.28	7	7	51425000	4	3	5		62347	Calcium/calmodulin-dependent 3' 5'-cyclic nucleotide phosphodiesterase 1A OS=Mus musculus OX=10090 GN=Pde1a PE=1 SV=3
1176	7523	Q01061|PDE1B_BOVIN	174.03	32	32	143670000	8	8	13	Carbamidomethylation; Deamidation (NQ)	61006	Calcium/calmodulin-dependent 3' 5'-cyclic nucleotide phosphodiesterase 1B OS=Bos taurus OX=9913 GN=PDE1B PE=1 SV=1
1871	11158	Q8N5S9|KKCC1_HUMAN	75.05	8	8	38372000	3	3	7		55736	Calcium/calmodulin-dependent protein kinase kinase 1 OS=Homo sapiens OX=9606 GN=CAMKK1 PE=1 SV=2
2305	10620	Q8C078|KKCC2_MOUSE	98.95	9	9	65026000	3	3	4		64618	Calcium/calmodulin-dependent protein kinase kinase 2 OS=Mus musculus OX=10090 GN=Camkk2 PE=1 SV=2
2647	12562	Q14012|KCC1A_HUMAN	116.22	13	13	6485500	2	1	3	Carbamidomethylation	41337	Calcium/calmodulin-dependent protein kinase type 1 OS=Homo sapiens OX=9606 GN=CAMK1 PE=1 SV=1
2483	15411	Q6P2M8|KCC1B_HUMAN	96.27	9	9	11795000	2	2	4	Deamidation (NQ)	38500	Calcium/calmodulin-dependent protein kinase type 1B OS=Homo sapiens OX=9606 GN=PNCK PE=2 SV=2
1625	9036	Q8BW96|KCC1D_MOUSE	156.72	18	18	53399000	5	4	8		42919	Calcium/calmodulin-dependent protein kinase type 1D OS=Mus musculus OX=10090 GN=Camk1d PE=1 SV=2
63	5658	P11275|KCC2A_RAT	340.45	79	79	894800000	39	28	204	Carbamidomethylation; Deamidation (NQ); Oxidation (M)	54115	Calcium/calmodulin-dependent protein kinase type II subunit alpha OS=Rattus norvegicus OX=10116 GN=Camk2a PE=1 SV=1
154	5963	Q3MHJ9|KCC2B_BOVIN	317.95	59	59	188530000	29	2	110	Carbamidomethylation; Deamidation (NQ); Oxidation (M)	60482	Calcium/calmodulin-dependent protein kinase type II subunit beta OS=Bos taurus OX=9913 GN=CAMK2B PE=2 SV=1
161	6022	P08413|KCC2B_RAT	320.20	57	57	178550000	29	2	107	Carbamidomethylation; Deamidation (NQ); Oxidation (M)	60402	Calcium/calmodulin-dependent protein kinase type II subunit beta OS=Rattus norvegicus OX=10116 GN=Camk2b PE=1 SV=1
274	6288	Q6PHZ2|KCC2D_MOUSE	275.70	42	42	89194000	20	1	66	Carbamidomethylation; Deamidation (NQ); Oxidation (M)	56369	Calcium/calmodulin-dependent protein kinase type II subunit delta OS=Mus musculus OX=10090 GN=Camk2d PE=1 SV=1
315	6431	O77708|KCC2D_RABIT	270.33	36	36		19	0	57	Carbamidomethylation; Deamidation (NQ); Oxidation (M)	60011	Calcium/calmodulin-dependent protein kinase type II subunit delta OS=Oryctolagus cuniculus OX=9986 GN=CAMK2D PE=2 SV=2
181	6024	Q13555|KCC2G_HUMAN	300.09	57	57	81309000	29	1	95	Carbamidomethylation; Deamidation (NQ); Oxidation (M)	62607	Calcium/calmodulin-dependent protein kinase type II subunit gamma OS=Homo sapiens OX=9606 GN=CAMK2G PE=1 SV=4
194	6021	Q923T9|KCC2G_MOUSE	299.55	60	60		29	0	90	Carbamidomethylation; Deamidation (NQ); Oxidation (M)	59607	Calcium/calmodulin-dependent protein kinase type II subunit gamma OS=Mus musculus OX=10090 GN=Camk2g PE=1 SV=1
172	5966	P11730|KCC2G_RAT	313.78	62	62	305960000	31	3	100	Carbamidomethylation; Deamidation (NQ); Oxidation (M)	59038	Calcium/calmodulin-dependent protein kinase type II subunit gamma OS=Rattus norvegicus OX=10116 GN=Camk2g PE=1 SV=1
1190	7562	Q16566|KCC4_HUMAN	181.41	28	28	173960000	9	9	12	Carbamidomethylation; Deamidation (NQ)	51926	Calcium/calmodulin-dependent protein kinase type IV OS=Homo sapiens OX=9606 GN=CAMK4 PE=1 SV=1
3588	16520	Q96KC9|CABS1_HUMAN	29.61	3	3	91034000	1	1	1		43003	Calcium-binding and spermatid-specific protein 1 OS=Homo sapiens OX=9606 GN=CABS1 PE=2 SV=3
283	5858	O75746|CMC1_HUMAN	275.71	50	50	421150000	26	5	63	Carbamidomethylation; Deamidation (NQ); Oxidation (M)	74762	Calcium-binding mitochondrial carrier protein Aralar1 OS=Homo sapiens OX=9606 GN=SLC25A12 PE=1 SV=2
387	6116	Q8BH59|CMC1_MOUSE	242.98	36	36	40621000	22	2	46	Carbamidomethylation; Deamidation (NQ)	74570	Calcium-binding mitochondrial carrier protein Aralar1 OS=Mus musculus OX=10090 GN=Slc25a12 PE=1 SV=1
1070	7153	Q9UJS0|CMC2_HUMAN	161.44	16	16	28539000	9	2	15	Carbamidomethylation	74176	Calcium-binding mitochondrial carrier protein Aralar2 OS=Homo sapiens OX=9606 GN=SLC25A13 PE=1 SV=2
2559	11984	Q6KCM7|SCMC2_HUMAN	95.11	7	7	52609000	2	2	3		52663	Calcium-binding mitochondrial carrier protein SCaMC-2 OS=Homo sapiens OX=9606 GN=SLC25A25 PE=1 SV=1
1273	7656	Q9Y376|CAB39_HUMAN	162.96	31	31	103480000	9	7	12	Carbamidomethylation	39869	Calcium-binding protein 39 OS=Homo sapiens OX=9606 GN=CAB39 PE=1 SV=1
2090	10749	Q9H9S4|CB39L_HUMAN	116.24	12	12	7535400	3	1	5		39088	Calcium-binding protein 39-like OS=Homo sapiens OX=9606 GN=CAB39L PE=1 SV=3
649	6035	Q9ULU8|CAPS1_HUMAN	240.20	25	25	69763000	22	1	27	Carbamidomethylation; Oxidation (M)	152786	Calcium-dependent secretion activator 1 OS=Homo sapiens OX=9606 GN=CADPS PE=1 SV=3
536	6071	Q80TJ1|CAPS1_MOUSE	238.71	25	25	15031000	25	4	32	Carbamidomethylation; Oxidation (M)	153112	Calcium-dependent secretion activator 1 OS=Mus musculus OX=10090 GN=Cadps PE=1 SV=3
1767	9097	Q86UW7|CAPS2_HUMAN	133.79	6	6		5	0	7	Carbamidomethylation	147734	Calcium-dependent secretion activator 2 OS=Homo sapiens OX=9606 GN=CADPS2 PE=1 SV=2
2100	9124	Q8BYR5|CAPS2_MOUSE	109.81	5	5		5	0	5	Carbamidomethylation	147840	Calcium-dependent secretion activator 2 OS=Mus musculus OX=10090 GN=Cadps2 PE=1 SV=2
3376	14870	Q5R5K5|AT2C1_PONAB	44.23	1	1	3651800	1	1	1		100400	Calcium-transporting ATPase type 2C member 1 OS=Pongo abelii OX=9601 GN=ATP2C1 PE=2 SV=1
2299	9693	Q9HB71|CYBP_HUMAN	123.62	31	31	65628000	4	2	4	Carbamidomethylation	26210	Calcyclin-binding protein OS=Homo sapiens OX=9606 GN=CACYBP PE=1 SV=2
2624	11049	Q6AYK6|CYBP_RAT	113.92	18	18	70657000	3	1	3	Carbamidomethylation; Acetylation (Protein N-term)	26541	Calcyclin-binding protein OS=Rattus norvegicus OX=10116 GN=Cacybp PE=1 SV=1
374	7986	P62160|CALM_RABIT	234.39	74	74	1732100000	18	16	48	Acetylation (Protein N-term); Deamidation (NQ); Oxidation (M)	16838	Calmodulin OS=Oryctolagus cuniculus OX=9986 GN=CALM PE=1 SV=2
1096	13370	Q148C4|PCP4_BOVIN	134.59	45	45	27520000	5	5	15	Oxidation (M)	6817	Calmodulin regulator protein PCP4 OS=Bos taurus OX=9913 GN=PCP4 PE=3 SV=1
2092	11284	Q9D6P8|CALL3_MOUSE	109.20	42	42	1679400	3	1	5	Acetylation (Protein N-term); Oxidation (M)	16701	Calmodulin-like protein 3 OS=Mus musculus OX=10090 GN=Calml3 PE=2 SV=1
2684	14848	D4AEC2|CAMP2_RAT	84.26	1	1	10438000	2	2	3		165611	Calmodulin-regulated spectrin-associated protein 2 OS=Rattus norvegicus OX=10116 GN=Camsap2 PE=1 SV=1
447	7375	P24643|CALX_CANLF	240.14	27	27		16	0	39	Carbamidomethylation; Oxidation (M)	67603	Calnexin OS=Canis lupus familiaris OX=9615 GN=CANX PE=1 SV=3
511	7137	P35564|CALX_MOUSE	226.75	26	26		14	0	34	Carbamidomethylation; Oxidation (M)	67278	Calnexin OS=Mus musculus OX=10090 GN=Canx PE=1 SV=1
741	7382	Q5R440|CALX_PONAB	208.04	27	27	841800	12	1	24	Carbamidomethylation; Oxidation (M)	67572	Calnexin OS=Pongo abelii OX=9601 GN=CANX PE=2 SV=2
1858	9936	P06813|CPNS1_RABIT	123.10	27	27	53634000	5	5	7	Acetylation (Protein N-term); Oxidation (M)	28239	Calpain small subunit 1 OS=Oryctolagus cuniculus OX=9986 GN=CAPNS1 PE=1 SV=1
1012	101	P35750|CAN1_PIG	190.29	21	21	18040000	11	11	16	Carbamidomethylation	81739	Calpain-1 catalytic subunit OS=Sus scrofa OX=9823 GN=CAPN1 PE=2 SV=3
1886	298	P43367|CAN2_PIG	129.75	21	21		5	0	7	Carbamidomethylation	37809	Calpain-2 catalytic subunit (Fragment) OS=Sus scrofa OX=9823 GN=CAPN2 PE=2 SV=2
1960	9362	Q27971|CAN2_BOVIN	117.84	12	12	3296000	6	2	6	Carbamidomethylation	79935	Calpain-2 catalytic subunit OS=Bos taurus OX=9913 GN=CAPN2 PE=2 SV=2
1670	9359	Q9GLG1|CAN2_MACFA	131.99	11	11	18731000	6	1	8		80026	Calpain-2 catalytic subunit OS=Macaca fascicularis OX=9541 GN=CAPN2 PE=2 SV=3
2152	10408	Q07009|CAN2_RAT	115.01	10	10		5	0	5	Carbamidomethylation	79919	Calpain-2 catalytic subunit OS=Rattus norvegicus OX=10116 GN=Capn2 PE=1 SV=3
2840	14021	Q9GK38|CNN1_MUSPF	61.87	7	7	642300	1	1	2		33232	Calponin-1 OS=Mustela putorius furo OX=9669 GN=CNN1 PE=1 SV=1
1440	8098	Q15417|CNN3_HUMAN	171.08	41	41	251380000	7	7	10	Carbamidomethylation; Acetylation (Protein N-term); Oxidation (M)	36414	Calponin-3 OS=Homo sapiens OX=9606 GN=CNN3 PE=1 SV=1
744	7316	Q8K3H7|CALR_CRIGR	208.81	42	42	0	12	1	24	Carbamidomethylation; Deamidation (NQ)	48243	Calreticulin OS=Cricetulus griseus OX=10029 GN=CALR PE=1 SV=1
419	76	P28491|CALR_PIG	246.45	60	60	62120000	21	10	42	Carbamidomethylation; Deamidation (NQ)	48288	Calreticulin OS=Sus scrofa OX=9823 GN=CALR PE=1 SV=3
867	7274	P22676|CALB2_HUMAN	204.67	51	51	371090000	12	10	20	Acetylation (Protein N-term); Deamidation (NQ); Oxidation (M)	31540	Calretinin OS=Homo sapiens OX=9606 GN=CALB2 PE=2 SV=2
2911	12390	O94985|CSTN1_HUMAN	88.64	3	3	11439000	2	2	2		109793	Calsyntenin-1 OS=Homo sapiens OX=9606 GN=CLSTN1 PE=1 SV=1
2741	13590	Q5RDD8|CALU_PONAB	76.80	8	8	6684000	2	2	3		37165	Calumenin OS=Pongo abelii OX=9601 GN=CALU PE=2 SV=1
966	7270	Q8NCB2|CAMKV_HUMAN	209.19	32	32	420660000	10	10	17	Carbamidomethylation; Deamidation (NQ)	54354	CaM kinase-like vesicle-associated protein OS=Homo sapiens OX=9606 GN=CAMKV PE=2 SV=2
3499	15549	Q9Y233|PDE10_HUMAN	61.73	2	2	7738900	1	1	1		88412	cAMP and cAMP-inhibited cGMP 3' 5'-cyclic phosphodiesterase 10A OS=Homo sapiens OX=9606 GN=PDE10A PE=1 SV=1
703	6706	Q8MJ44|KAPCA_CANLF	207.70	53	53	148940000	12	5	25	Deamidation (NQ)	40546	cAMP-dependent protein kinase catalytic subunit alpha OS=Canis lupus familiaris OX=9615 GN=PRKACA PE=1 SV=3
778	6918	P05131|KAPCB_BOVIN	191.24	49	49	155550000	11	4	22	Deamidation (NQ)	40594	cAMP-dependent protein kinase catalytic subunit beta OS=Bos taurus OX=9913 GN=PRKACB PE=1 SV=2
2423	12912	Q3SX13|IPKA_BOVIN	101.84	46	46	9609700	2	2	4		8016	cAMP-dependent protein kinase inhibitor alpha OS=Bos taurus OX=9913 GN=PKIA PE=1 SV=3
1086	130	P07802|KAP0_PIG	145.08	32	32	405410000	10	9	15	Carbamidomethylation	42922	cAMP-dependent protein kinase type I-alpha regulatory subunit OS=Sus scrofa OX=9823 GN=PRKAR1A PE=1 SV=2
3038	13702	P81377|KAP1_RAT	60.25	7	7	32593000	2	1	2		43282	cAMP-dependent protein kinase type I-beta regulatory subunit OS=Rattus norvegicus OX=10116 GN=Prkar1b PE=2 SV=2
692	6564	P00515|KAP2_BOVIN	241.42	46	46	143410000	15	2	26	Carbamidomethylation; Acetylation (Protein N-term)	45094	cAMP-dependent protein kinase type II-alpha regulatory subunit OS=Bos taurus OX=9913 GN=PRKAR2A PE=1 SV=2
637	6552	P13861|KAP2_HUMAN	243.72	43	43	117690000	15	2	28	Carbamidomethylation; Acetylation (Protein N-term)	45518	cAMP-dependent protein kinase type II-alpha regulatory subunit OS=Homo sapiens OX=9606 GN=PRKAR2A PE=1 SV=2
375	6597	P31324|KAP3_MOUSE	251.56	47	47	178500000	16	13	48	Carbamidomethylation; Acetylation (Protein N-term); Deamidation (NQ); Oxidation (M)	46167	cAMP-dependent protein kinase type II-beta regulatory subunit OS=Mus musculus OX=10090 GN=Prkar2b PE=1 SV=3
1519	11527	P56211|ARP19_HUMAN	128.37	48	48	92379000	5	4	9	Oxidation (M)	12323	cAMP-regulated phosphoprotein 19 OS=Homo sapiens OX=9606 GN=ARPP19 PE=1 SV=2
2502	10709	Q9UDT6|CLIP2_HUMAN	119.55	3	3	16008000	3	1	3		115837	CAP-Gly domain-containing linker protein 2 OS=Homo sapiens OX=9606 GN=CLIP2 PE=1 SV=1
2255	10708	Q9Z0H8|CLIP2_MOUSE	113.59	3	3	10527000	3	1	4		115910	CAP-Gly domain-containing linker protein 2 OS=Mus musculus OX=10090 GN=Clip2 PE=1 SV=2
2491	10686	O55156|CLIP2_RAT	120.12	4	4	5994800	3	1	3		115480	CAP-Gly domain-containing linker protein 2 OS=Rattus norvegicus OX=10116 GN=Clip2 PE=1 SV=1
3179	13857	Q1LZB6|CAPR1_BOVIN	53.31	2	2	2749000	1	1	1		78328	Caprin-1 OS=Bos taurus OX=9913 GN=CAPRIN1 PE=2 SV=1
1946	10463	P35219|CAH8_HUMAN	103.52	22	22	128020000	4	4	6	Carbamidomethylation	32973	Carbonic anhydrase-related protein OS=Homo sapiens OX=9606 GN=CA8 PE=1 SV=3
1952	11155	P16152|CBR1_HUMAN	138.27	15	15	188160000	4	3	6	Carbamidomethylation	30375	Carbonyl reductase [NADPH] 1 OS=Homo sapiens OX=9606 GN=CBR1 PE=1 SV=3
2159	305	Q28960|CBR1_PIG	133.00	15	15	141210000	3	2	5	Carbamidomethylation	31693	Carbonyl reductase [NADPH] 1 OS=Sus scrofa OX=9823 GN=CBR1 PE=1 SV=3
2044	13282	Q96DG6|CMBL_HUMAN	101.54	11	11	72395000	2	2	6		28048	Carboxymethylenebutenolidase homolog OS=Homo sapiens OX=9606 GN=CMBL PE=1 SV=1
2113	10515	P04836|CBPE_BOVIN	131.74	12	12	18844000	5	1	5	Carbamidomethylation	53309	Carboxypeptidase E OS=Bos taurus OX=9913 GN=CPE PE=1 SV=2
2154	10534	P15087|CBPE_RAT	115.41	12	12	10016000	5	1	5		53309	Carboxypeptidase E OS=Rattus norvegicus OX=10116 GN=Cpe PE=1 SV=1
2337	10807	P43155|CACP_HUMAN	118.24	8	8	6429000	3	3	4	Carbamidomethylation	70858	Carnitine O-acetyltransferase OS=Homo sapiens OX=9606 GN=CRAT PE=1 SV=5
3034	13577	Q68Y62|CPT1A_HORSE	76.81	4	4	43658000	2	2	2		88545	Carnitine O-palmitoyltransferase 1 liver isoform OS=Equus caballus OX=9796 GN=CPT1A PE=2 SV=1
2693	15951	P32198|CPT1A_RAT	49.89	2	2	10036000	1	1	3		88126	Carnitine O-palmitoyltransferase 1 liver isoform OS=Rattus norvegicus OX=10116 GN=Cpt1a PE=1 SV=2
1492	8707	P20427|CSK22_BOVIN	164.87	24	24	5174000	5	5	9	Carbamidomethylation	41270	Casein kinase II subunit alpha' OS=Bos taurus OX=9913 GN=CSNK2A2 PE=1 SV=3
947	7489	Q60737|CSK21_MOUSE	209.02	35	35	369810000	11	11	18		45134	Casein kinase II subunit alpha OS=Mus musculus OX=10090 GN=Csnk2a1 PE=1 SV=2
2577	322	P67872|CSK2B_PIG	115.96	17	17	113950000	3	3	3	Carbamidomethylation	24942	Casein kinase II subunit beta OS=Sus scrofa OX=9823 GN=CSNK2B PE=2 SV=1
1765	8940	Q8VHK2|CSKI1_RAT	137.91	5	5	56408000	5	5	7		150347	Caskin-1 OS=Rattus norvegicus OX=10116 GN=Caskin1 PE=1 SV=1
2904	16608	Q8CIS0|CAR11_MOUSE	24.85	1	1	1851700000	1	1	2		134040	Caspase recruitment domain-containing protein 11 OS=Mus musculus OX=10090 GN=Card11 PE=1 SV=2
1258	8172	P00432|CATA_BOVIN	144.27	24	24		8	0	12	Carbamidomethylation; Acetylation (Protein N-term)	59915	Catalase OS=Bos taurus OX=9913 GN=CAT PE=1 SV=3
858	7103	O97492|CATA_CANLF	183.78	32	32	7457000	12	1	20	Carbamidomethylation; Deamidation (NQ)	59797	Catalase OS=Canis lupus familiaris OX=9615 GN=CAT PE=2 SV=3
1351	8700	Q64405|CATA_CAVPO	139.15	17	17		7	0	11	Carbamidomethylation	59934	Catalase OS=Cavia porcellus OX=10141 GN=CAT PE=2 SV=4
1243	8146	Q5RF10|CATA_PONAB	143.15	24	24		8	0	12	Carbamidomethylation	59720	Catalase OS=Pongo abelii OX=9601 GN=CAT PE=2 SV=3
832	88	O62839|CATA_PIG	194.81	40	40	7364000	14	4	21	Carbamidomethylation; Acetylation (Protein N-term)	59891	Catalase OS=Sus scrofa OX=9823 GN=CAT PE=1 SV=4
643	166	Q99028|COMT_PIG	254.80	69	69	460240000	13	13	28	Carbamidomethylation; Deamidation (NQ)	20587	Catechol O-methyltransferase (Fragment) OS=Sus scrofa OX=9823 GN=COMT PE=1 SV=1
414	5859	Q5R416|CTNA2_PONAB	267.12	41	41	679980000	25	25	42	Carbamidomethylation; Deamidation (NQ)	100447	Catenin alpha-2 OS=Pongo abelii OX=9601 GN=CTNNA2 PE=2 SV=3
522	6052	B6V8E6|CTNB1_CANLF	266.17	37	37	535510000	20	18	33	Carbamidomethylation; Deamidation (NQ)	85511	Catenin beta-1 OS=Canis lupus familiaris OX=9615 GN=CTNNB1 PE=1 SV=1
2065	8885	O60716|CTND1_HUMAN	126.72	8	8	15976000	5	1	5	Carbamidomethylation	108170	Catenin delta-1 OS=Homo sapiens OX=9606 GN=CTNND1 PE=1 SV=1
2066	9171	P30999|CTND1_MOUSE	114.43	7	7	5.41E2	5	1	5	Carbamidomethylation	104925	Catenin delta-1 OS=Mus musculus OX=10090 GN=Ctnnd1 PE=1 SV=2
850	7472	Q9UQB3|CTND2_HUMAN	203.49	10	10	211910000	9	7	20	Carbamidomethylation; Deamidation (NQ)	132656	Catenin delta-2 OS=Homo sapiens OX=9606 GN=CTNND2 PE=1 SV=3
1026	198	A1E295|CATB_PIG	178.15	27	27	583410000	7	7	16	Carbamidomethylation; Deamidation (NQ)	36901	Cathepsin B OS=Sus scrofa OX=9823 GN=CTSB PE=1 SV=1
1649	12635	P18242|CATD_MOUSE	114.10	8	8	17444000	2	1	8	Carbamidomethylation; Oxidation (M)	44954	Cathepsin D OS=Mus musculus OX=10090 GN=Ctsd PE=1 SV=1
528	98	P00795|CATD_PIG	230.64	54	54	1131800000	15	14	33	Carbamidomethylation; Deamidation (NQ); Oxidation (M)	37295	Cathepsin D OS=Sus scrofa OX=9823 GN=CTSD PE=1 SV=2
3416	15966	P20645|MPRD_HUMAN	49.80	5	5	11655000	1	1	1		30993	Cation-dependent mannose-6-phosphate receptor OS=Homo sapiens OX=9606 GN=M6PR PE=1 SV=1
2141	9552	P85125|CAVN1_RAT	144.49	15	15	64316000	4	4	5		43909	Caveolae-associated protein 1 OS=Rattus norvegicus OX=10116 GN=Cavin1 PE=1 SV=1
1095	7964	Q17QM9|CNRP1_BOVIN	190.37	76	76	426930000	8	8	15	Carbamidomethylation	18664	CB1 cannabinoid receptor-interacting protein 1 OS=Bos taurus OX=9913 GN=CNRIP1 PE=2 SV=1
1189	7247	Q13740|CD166_HUMAN	176.87	26	26	201870000	9	9	13	Carbamidomethylation	65102	CD166 antigen OS=Homo sapiens OX=9606 GN=ALCAM PE=1 SV=2
3001	2325	O62680|CD59_PIG	60.75	9	9	71188000	1	1	2	Carbamidomethylation	13790	CD59 glycoprotein OS=Sus scrofa OX=9823 GN=CD59 PE=1 SV=1
1536	393	Q8WMQ3|CD9_PIG	114.04	15	15	487350000	5	5	9	Carbamidomethylation	25201	CD9 antigen OS=Sus scrofa OX=9823 GN=CD9 PE=2 SV=3
2405	11616	Q00587|BORG5_HUMAN	87.98	11	11	33169000	3	3	4		40295	Cdc42 effector protein 1 OS=Homo sapiens OX=9606 GN=CDC42EP1 PE=1 SV=1
859	9675	Q3ZBU2|CISD1_BOVIN	215.96	65	65	572270000	8	8	20	Carbamidomethylation; Deamidation (NQ); Oxidation (M)	11983	CDGSH iron-sulfur domain-containing protein 1 OS=Bos taurus OX=9913 GN=CISD1 PE=1 SV=1
2006	10524	Q9BY67|CADM1_HUMAN	116.98	15	15	116330000	5	5	6	Carbamidomethylation	48509	Cell adhesion molecule 1 OS=Homo sapiens OX=9606 GN=CADM1 PE=1 SV=2
830	8715	Q8N3J6|CADM2_HUMAN	162.85	28	28	680560000	6	6	21	Carbamidomethylation; Deamidation (NQ); Oxidation (M)	47554	Cell adhesion molecule 2 OS=Homo sapiens OX=9606 GN=CADM2 PE=2 SV=1
894	8482	Q8N126|CADM3_HUMAN	199.59	24	24	354180000	10	10	19	Carbamidomethylation; Oxidation (M)	43300	Cell adhesion molecule 3 OS=Homo sapiens OX=9606 GN=CADM3 PE=1 SV=1
1241	7772	Q1WIM1|CADM4_RAT	188.27	31	31	213280000	8	8	12	Carbamidomethylation; Deamidation (NQ)	42781	Cell adhesion molecule 4 OS=Rattus norvegicus OX=10116 GN=Cadm4 PE=1 SV=1
2107	10011	Q5R8S0|CCAR2_PONAB	112.40	6	6	27386000	4	4	5	Carbamidomethylation	102226	Cell cycle and apoptosis regulator protein 2 OS=Pongo abelii OX=9601 GN=CCAR2 PE=2 SV=1
2456	11913	Q5R6C0|CC50A_PONAB	108.84	11	11	48055000	3	3	4	Carbamidomethylation	40635	Cell cycle control protein 50A OS=Pongo abelii OX=9601 GN=TMEM30A PE=2 SV=1
908	244	Q29026|CEND_PIG	189.60	76	76	1247600000	6	6	19	Carbamidomethylation; Deamidation (NQ); Oxidation (M)	13968	Cell cycle exit and neuronal differentiation protein 1 OS=Sus scrofa OX=9823 GN=CEND1 PE=1 SV=1
622	7704	Q4R4R6|CDC42_MACFA	215.78	86	86	101300000	14	13	29	Carbamidomethylation; Deamidation (NQ); Oxidation (M)	21258	Cell division control protein 42 homolog OS=Macaca fascicularis OX=9541 GN=CDC42 PE=2 SV=1
1697	9185	Q2TBN3|CETN2_BOVIN	148.36	41	41	91262000	5	5	8		19810	Centrin-2 OS=Bos taurus OX=9913 GN=CETN2 PE=2 SV=1
3298	14657	Q9CXS4|CENPV_MOUSE	58.68	6	6	6922400	1	1	1		27541	Centromere protein V OS=Mus musculus OX=10090 GN=Cenpv PE=1 SV=2
2931	12833	Q5RFM4|ZW10_PONAB	82.96	4	4	1355000	2	2	2		88901	Centromere/kinetochore protein zw10 homolog OS=Pongo abelii OX=9601 GN=ZW10 PE=2 SV=3
3455	16739	Q4R7V3|CEP43_MACFA	22.93	3	3	0	1	1	1		40815	Centrosomal protein 43 OS=Macaca fascicularis OX=9541 GN=CEP43 PE=2 SV=1
2063	11793	Q5SW79|CE170_HUMAN	83.56	3	3	1.15E3	4	2	5	Acetylation (Protein N-term); Deamidation (NQ); Oxidation (M)	175292	Centrosomal protein of 170 kDa OS=Homo sapiens OX=9606 GN=CEP170 PE=1 SV=1
2054	9659	Q6A065|CE170_MOUSE	116.59	3	3	6369200	4	2	5	Acetylation (Protein N-term)	175049	Centrosomal protein of 170 kDa OS=Mus musculus OX=10090 GN=Cep170 PE=1 SV=2
3568	16279	Q8C172|CERS6_MOUSE	39.08	3	3	3225300	1	1	1	Acetylation (Protein N-term)	44813	Ceramide synthase 6 OS=Mus musculus OX=10090 GN=Cers6 PE=1 SV=1
979	7714	P14099|PDE2A_BOVIN	168.53	15	15	32146000	8	1	17	Oxidation (M)	103228	cGMP-dependent 3' 5'-cyclic phosphodiesterase OS=Bos taurus OX=9913 GN=PDE2A PE=1 SV=2
1005	7324	O00408|PDE2A_HUMAN	173.31	16	16	29947000	9	2	16	Oxidation (M)	105717	cGMP-dependent 3' 5'-cyclic phosphodiesterase OS=Homo sapiens OX=9606 GN=PDE2A PE=1 SV=1
2099	9067	Q9D8B3|CHM4B_MOUSE	152.04	27	27	336690000	5	5	5		24936	Charged multivesicular body protein 4b OS=Mus musculus OX=10090 GN=Chmp4b PE=1 SV=2
2718	13194	Q5R861|CHMP6_PONAB	97.19	13	13	40682000	2	2	3	Carbamidomethylation; Deamidation (NQ)	23486	Charged multivesicular body protein 6 OS=Pongo abelii OX=9601 GN=CHMP6 PE=2 SV=3
2024	13463	Q8R1T1|CHMP7_MOUSE	108.01	7	7	2327000	2	2	6		50633	Charged multivesicular body protein 7 OS=Mus musculus OX=10090 GN=Chmp7 PE=1 SV=1
2291	11722	Q5E9B7|CLIC1_BOVIN	95.38	20	20	43765000	3	3	4	Carbamidomethylation	26992	Chloride intracellular channel protein 1 OS=Bos taurus OX=9913 GN=CLIC1 PE=2 SV=3
1322	8359	Q9XSA7|CLIC4_BOVIN	165.48	38	38	431140000	8	8	11	Carbamidomethylation	28727	Chloride intracellular channel protein 4 OS=Bos taurus OX=9913 GN=CLIC4 PE=2 SV=3
661	7774	Q8WWI5|CTL1_HUMAN	203.91	13	13	73710000	9	9	27	Carbamidomethylation	73302	Choline transporter-like protein 1 OS=Homo sapiens OX=9606 GN=SLC44A1 PE=1 SV=1
2177	238	F1S584|CTL2_PIG	86.66	8	8	93735000	4	4	5	Carbamidomethylation	80238	Choline transporter-like protein 2 OS=Sus scrofa OX=9823 GN=SLC44A2 PE=3 SV=1
3526	15809	O55229|CHKB_MOUSE	54.50	6	6	0	1	1	1		45126	Choline/ethanolamine kinase OS=Mus musculus OX=10090 GN=Chkb PE=1 SV=3
2942	12978	P19836|PCY1A_RAT	56.05	11	11	784300	2	2	2	Carbamidomethylation; Deamidation (NQ)	41681	Choline-phosphate cytidylyltransferase A OS=Rattus norvegicus OX=10116 GN=Pcyt1a PE=1 SV=2
2733	13481	O95196|CSPG5_HUMAN	78.42	7	7	33849000	2	2	3	Carbamidomethylation	60016	Chondroitin sulfate proteoglycan 5 OS=Homo sapiens OX=9606 GN=CSPG5 PE=1 SV=3
3052	13847	Q3SYW9|CHTOP_BOVIN	61.47	12	12	16623000	2	2	2		26427	Chromatin target of PRMT1 protein OS=Bos taurus OX=9913 GN=CHTOP PE=2 SV=1
2700	11350	P83916|CBX1_HUMAN	103.79	24	24	16547000	3	2	3	Carbamidomethylation	21418	Chromobox protein homolog 1 OS=Homo sapiens OX=9606 GN=CBX1 PE=1 SV=1
2221	10270	P23198|CBX3_MOUSE	102.85	30	30	5227000	4	3	5	Carbamidomethylation	20855	Chromobox protein homolog 3 OS=Mus musculus OX=10090 GN=Cbx3 PE=1 SV=2
3610	16743	A2A8L1|CHD5_MOUSE	23.68	1	1	0	1	1	1		222513	Chromodomain-helicase-DNA-binding protein 5 OS=Mus musculus OX=10090 GN=Chd5 PE=1 SV=1
2030	247	P04404|CMGA_PIG	114.24	18	18	94979000	4	4	6		49358	Chromogranin-A (Fragment) OS=Sus scrofa OX=9823 GN=CHGA PE=1 SV=2
3403	15106	P26992|CNTFR_HUMAN	62.55	4	4	14808000	1	1	1	Carbamidomethylation	40633	Ciliary neurotrophic factor receptor subunit alpha OS=Homo sapiens OX=9606 GN=CNTFR PE=1 SV=2
265	59	P00889|CISY_PIG	273.69	59	59	3119600000	21	21	67	Deamidation (NQ); Oxidation (M)	51630	Citrate synthase mitochondrial OS=Sus scrofa OX=9823 GN=CS PE=1 SV=2
2503	11875	O14578|CTRO_HUMAN	56.92	2	2	13279000	3	3	3		231429	Citron Rho-interacting kinase OS=Homo sapiens OX=9606 GN=CIT PE=1 SV=2
2790	12295	E9PSK7|JIP3_RAT	77.05	2	2	21445000	2	2	2		145649	C-Jun-amino-terminal kinase-interacting protein 3 OS=Rattus norvegicus OX=10116 GN=Mapk8ip3 PE=1 SV=2
2267	10642	Q58A65|JIP4_MOUSE	118.39	3	3	7283300	3	3	4		146219	C-Jun-amino-terminal kinase-interacting protein 4 OS=Mus musculus OX=10090 GN=Spag9 PE=1 SV=2
628	6627	Q61548|AP180_MOUSE	223.60	22	22	869950000	14	13	28	Deamidation (NQ)	91851	Clathrin coat assembly protein AP180 OS=Mus musculus OX=10090 GN=Snap91 PE=1 SV=1
31	5649	Q00610|CLH1_HUMAN	451.23	77	77	10359000000	128	98	360	Carbamidomethylation; Deamidation (NQ); Oxidation (M)	191613	Clathrin heavy chain 1 OS=Homo sapiens OX=9606 GN=CLTC PE=1 SV=5
209	5989	P53675|CLH2_HUMAN	304.69	15	15	3006800	31	1	84	Carbamidomethylation; Deamidation (NQ); Oxidation (M)	187029	Clathrin heavy chain 2 OS=Homo sapiens OX=9606 GN=CLTCL1 PE=1 SV=2
2473	13552	P04973|CLCA_BOVIN	77.66	25	25	0	2	1	4	Carbamidomethylation	26723	Clathrin light chain A OS=Bos taurus OX=9913 GN=CLTA PE=1 SV=1
1875	11622	O08585|CLCA_MOUSE	101.46	12	12	140810000	4	3	7		25604	Clathrin light chain A OS=Mus musculus OX=10090 GN=Clta PE=1 SV=2
1209	9465	P09497|CLCB_HUMAN	109.54	25	25	237220000	5	5	13	Carbamidomethylation	25190	Clathrin light chain B OS=Homo sapiens OX=9606 GN=CLTB PE=1 SV=1
669	9944	Q60771|CLD11_MOUSE	202.13	34	34	1637400000	8	8	27	Carbamidomethylation; Oxidation (M)	22114	Claudin-11 OS=Mus musculus OX=10090 GN=Cldn11 PE=1 SV=1
3262	14036	Q9P2I0|CPSF2_HUMAN	48.21	2	2	1707200	1	1	1		88487	Cleavage and polyadenylation specificity factor subunit 2 OS=Homo sapiens OX=9606 GN=CPSF2 PE=1 SV=2
2917	12609	Q4KM65|CPSF5_RAT	93.49	13	13	20393000	2	2	2		26240	Cleavage and polyadenylation specificity factor subunit 5 OS=Rattus norvegicus OX=10116 GN=Nudt21 PE=2 SV=1
3551	16072	Q8VBZ3|CLPT1_MOUSE	47.43	2	2	18094000	1	1	1	Carbamidomethylation	75291	Cleft lip and palate transmembrane protein 1 homolog OS=Mus musculus OX=10090 GN=Clptm1 PE=1 SV=1
1763	8705	Q7Z460|CLAP1_HUMAN	142.21	6	6	24316000	6	5	7		169450	CLIP-associating protein 1 OS=Homo sapiens OX=9606 GN=CLASP1 PE=1 SV=1
899	6525	O75122|CLAP2_HUMAN	188.30	16	16	20568000	16	2	19	Carbamidomethylation	141063	CLIP-associating protein 2 OS=Homo sapiens OX=9606 GN=CLASP2 PE=1 SV=3
932	6522	Q8BRT1|CLAP2_MOUSE	187.19	16	16	4595900	15	1	18	Carbamidomethylation	140738	CLIP-associating protein 2 OS=Mus musculus OX=10090 GN=Clasp2 PE=1 SV=1
970	6874	Q99JD4|CLAP2_RAT	179.40	15	15		14	0	17	Carbamidomethylation	140637	CLIP-associating protein 2 OS=Rattus norvegicus OX=10116 GN=Clasp2 PE=1 SV=1
940	117	Q29549|CLUS_PIG	186.68	37	37	614110000	11	11	18	Deamidation (NQ)	51775	Clusterin OS=Sus scrofa OX=9823 GN=CLU PE=1 SV=1
2729	13364	Q2HJ57|COTL1_BOVIN	114.46	20	20	41474000	3	3	3		16010	Coactosin-like protein OS=Bos taurus OX=9913 GN=COTL1 PE=2 SV=3
1168	7383	Q27954|COPA_BOVIN	161.65	12	12	1026000	9	1	13	Carbamidomethylation; Deamidation (NQ)	138358	Coatomer subunit alpha OS=Bos taurus OX=9913 GN=COPA PE=1 SV=1
1123	7184	P53621|COPA_HUMAN	168.76	13	13	9682200	9	1	14	Carbamidomethylation; Deamidation (NQ)	138345	Coatomer subunit alpha OS=Homo sapiens OX=9606 GN=COPA PE=1 SV=2
1822	9355	Q5R664|COPB2_PONAB	89.67	10	10	99623000	6	6	7		102441	Coatomer subunit beta' OS=Pongo abelii OX=9601 GN=COPB2 PE=2 SV=1
1926	163	D2SW95|COPB_PIG	100.01	10	10	113670000	5	5	6		107123	Coatomer subunit beta OS=Sus scrofa OX=9823 GN=COPB1 PE=2 SV=1
1357	7425	Q66H80|COPD_RAT	156.77	23	23	97241000	9	9	11		57199	Coatomer subunit delta OS=Rattus norvegicus OX=10116 GN=Arcn1 PE=2 SV=1
1904	8963	Q28104|COPE_BOVIN	145.09	20	20	59583000	5	5	6	Carbamidomethylation	34481	Coatomer subunit epsilon OS=Bos taurus OX=9913 GN=COPE PE=1 SV=3
1608	8913	P53620|COPG1_BOVIN	161.32	9	9	51879000	6	4	8	Carbamidomethylation	97386	Coatomer subunit gamma-1 OS=Bos taurus OX=9913 GN=COPG1 PE=1 SV=1
1611	9557	A2VE21|COPG2_BOVIN	149.07	8	8	31657000	5	1	8	Carbamidomethylation	97565	Coatomer subunit gamma-2 OS=Bos taurus OX=9913 GN=COPG2 PE=2 SV=1
2072	9907	Q9UBF2|COPG2_HUMAN	132.98	9	9	0	5	1	5	Carbamidomethylation	97622	Coatomer subunit gamma-2 OS=Homo sapiens OX=9606 GN=COPG2 PE=1 SV=1
2895	14586	P61923|COPZ1_HUMAN	65.28	8	8	57432000	1	1	2	Acetylation (Protein N-term)	20198	Coatomer subunit zeta-1 OS=Homo sapiens OX=9606 GN=COPZ1 PE=1 SV=1
3497	2203	Q9BDP9|CART_PIG	62.42	24	24	6429600	1	1	1	Carbamidomethylation	7451	Cocaine- and amphetamine-regulated transcript protein (Fragment) OS=Sus scrofa OX=9823 GN=CARTPT PE=2 SV=1
427	7428	Q5E9F7|COF1_BOVIN	217.74	69	69	166460000	12	1	41	Carbamidomethylation; Deamidation (NQ)	18519	Cofilin-1 OS=Bos taurus OX=9913 GN=CFL1 PE=2 SV=3
473	7431	P23528|COF1_HUMAN	217.25	69	69		12	0	37	Carbamidomethylation; Deamidation (NQ)	18502	Cofilin-1 OS=Homo sapiens OX=9606 GN=CFL1 PE=1 SV=3
829	7896	Q148F1|COF2_BOVIN	195.27	58	58	16020000	10	5	21	Carbamidomethylation; Acetylation (Protein N-term)	18737	Cofilin-2 OS=Bos taurus OX=9913 GN=CFL2 PE=2 SV=1
3093	16389	Q9NQR7|CC177_HUMAN	35.02	3	3	1009700	1	1	2		79739	Coiled-coil domain-containing protein 177 OS=Homo sapiens OX=9606 GN=CCDC177 PE=2 SV=3
2542	12959	Q1RMI8|CCD22_BOVIN	74.60	6	6	10101000	2	1	3	Acetylation (Protein N-term)	67042	Coiled-coil domain-containing protein 22 OS=Bos taurus OX=9913 GN=CCDC22 PE=2 SV=1
2271	12017	Q9JIG7|CCD22_MOUSE	92.28	4	4	26405000	2	1	4	Acetylation (Protein N-term)	70844	Coiled-coil domain-containing protein 22 OS=Mus musculus OX=10090 GN=Ccdc22 PE=1 SV=1
3591	16544	Q78PG9|CCD25_MOUSE	28.59	5	5	8401600	1	1	1		24480	Coiled-coil domain-containing protein 25 OS=Mus musculus OX=10090 GN=Ccdc25 PE=1 SV=1
1832	10360	P0C204|CCD47_MACFA	93.09	11	11	2648000	4	4	7	Carbamidomethylation	55802	Coiled-coil domain-containing protein 47 OS=Macaca fascicularis OX=9541 GN=CCDC47 PE=2 SV=1
3482	15322	Q4VC31|CCD58_HUMAN	69.66	12	12	7474300	1	1	1		16620	Coiled-coil domain-containing protein 58 OS=Homo sapiens OX=9606 GN=CCDC58 PE=1 SV=1
1994	9606	D3YZP9|CCDC6_MOUSE	84.77	13	13	4062000	5	5	6		52939	Coiled-coil domain-containing protein 6 OS=Mus musculus OX=10090 GN=Ccdc6 PE=1 SV=1
2898	14938	Q8VDN4|CCD92_MOUSE	61.83	4	4	2722000	1	1	2	Acetylation (Protein N-term)	35207	Coiled-coil domain-containing protein 92 OS=Mus musculus OX=10090 GN=Ccdc92 PE=1 SV=1
1326	7855	O75534|CSDE1_HUMAN	176.74	13	13	82966000	8	8	11	Carbamidomethylation	88885	Cold shock domain-containing protein E1 OS=Homo sapiens OX=9606 GN=CSDE1 PE=1 SV=2
2343	11194	C0HJP1|CO1A1_CYCDI	99.32	7	7	4390800	3	1	4		75274	Collagen alpha-1(I) chain (Fragments) OS=Cyclopes didactylus OX=84074 GN=COL1A1 PE=1 SV=1
1843	11190	C0HJN7|CO1A1_TAPTE	102.44	5	5	76368000	3	2	7	Deamidation (NQ)	85634	Collagen alpha-1(I) chain (Fragments) OS=Tapirus terrestris OX=9801 GN=COL1A1 PE=1 SV=1
2520	12254	Q9XSJ7|CO1A1_CANLF	81.53	2	2	17024000	2	1	3		138762	Collagen alpha-1(I) chain OS=Canis lupus familiaris OX=9615 GN=COL1A1 PE=2 SV=1
2076	12193	P11087|CO1A1_MOUSE	91.34	3	3		2	0	5		138033	Collagen alpha-1(I) chain OS=Mus musculus OX=10090 GN=Col1a1 PE=1 SV=4
2261	12182	P02454|CO1A1_RAT	70.38	3	3		2	0	4		137954	Collagen alpha-1(I) chain OS=Rattus norvegicus OX=10116 GN=Col1a1 PE=1 SV=5
2719	13200	P02462|CO4A1_HUMAN	97.03	2	2	3388000	2	2	3	Carbamidomethylation	160611	Collagen alpha-1(IV) chain OS=Homo sapiens OX=9606 GN=COL4A1 PE=1 SV=4
2253	12503	C0HJP2|CO1A2_CYCDI	69.85	5	5	5.21E3	2	1	4		74962	Collagen alpha-2(I) chain (Fragments) OS=Cyclopes didactylus OX=84074 GN=COL1A2 PE=1 SV=1
1745	12352	C0HJN4|CO1A2_ORYAF	86.92	5	5	240170000	2	2	7	Deamidation (NQ)	82128	Collagen alpha-2(I) chain (Fragments) OS=Orycteropus afer OX=9818 GN=COL1A2 PE=1 SV=1
2488	12272	O46392|CO1A2_CANLF	45.75	2	2	11058000	2	1	3	Deamidation (NQ)	129400	Collagen alpha-2(I) chain OS=Canis lupus familiaris OX=9615 GN=COL1A2 PE=2 SV=2
3288	14463	P12110|CO6A2_HUMAN	33.19	1	1	3565100	1	1	1		108579	Collagen alpha-2(VI) chain OS=Homo sapiens OX=9606 GN=COL6A2 PE=1 SV=4
3180	13935	Q28084|CO4A3_BOVIN	28.43	2	2	1405900	1	1	1	Carbamidomethylation	47585	Collagen alpha-3(IV) chain (Fragment) OS=Bos taurus OX=9913 GN=COL4A3 PE=1 SV=1
3044	13788	Q8WMD0|COMD1_CANLF	59.98	17	17	18502000	2	2	2		20916	COMM domain-containing protein 1 OS=Canis lupus familiaris OX=9615 GN=COMMD1 PE=2 SV=1
1153	82	P01025|CO3_PIG	177.27	8	8	143510000	9	9	13	Carbamidomethylation	186806	Complement C3 OS=Sus scrofa OX=9823 GN=C3 PE=1 SV=2
3301	14807	O35658|C1QBP_MOUSE	52.23	11	11	26383000	1	1	1		31013	Complement component 1 Q subcomponent-binding protein mitochondrial OS=Mus musculus OX=10090 GN=C1qbp PE=1 SV=1
3096	16424	Q8JZN5|ACAD9_MOUSE	33.74	2	2	290700	1	1	2	Carbamidomethylation	68722	Complex I assembly factor ACAD9 mitochondrial OS=Mus musculus OX=10090 GN=Acad9 PE=1 SV=2
1937	14476	Q0IIL7|CPLX1_BOVIN	102.79	9	9	201280000	3	3	6		15000	Complexin-1 OS=Bos taurus OX=9913 GN=CPLX1 PE=2 SV=1
1251	11774	P63040|CPLX1_MOUSE	127.06	24	24	63941000	5	1	12	Oxidation (M)	15122	Complexin-1 OS=Mus musculus OX=10090 GN=Cplx1 PE=1 SV=1
753	11730	P84088|CPLX2_BOVIN	144.85	25	25	379620000	9	5	23	Carbamidomethylation; Deamidation (NQ); Oxidation (M)	15394	Complexin-2 OS=Bos taurus OX=9913 GN=CPLX2 PE=1 SV=1
1856	9823	Q80YA9|CNKR2_MOUSE	116.12	6	6	32324000	4	4	7		117396	Connector enhancer of kinase suppressor of ras 2 OS=Mus musculus OX=10090 GN=Cnksr2 PE=1 SV=1
1424	8730	A6H7H1|F120A_BOVIN	109.83	8	8	5634300	6	2	10	Carbamidomethylation	121551	Constitutive coactivator of PPAR-gamma-like protein 1 OS=Bos taurus OX=9913 GN=FAM120A PE=2 SV=1
1627	9476	Q9NZB2|F120A_HUMAN	100.53	6	6	67738000	5	1	8	Carbamidomethylation; Deamidation (NQ)	121888	Constitutive coactivator of PPAR-gamma-like protein 1 OS=Homo sapiens OX=9606 GN=FAM120A PE=1 SV=2
142	5781	Q28106|CNTN1_BOVIN	316.47	41	41	133700000	39	10	120	Carbamidomethylation; Deamidation (NQ); Oxidation (M)	113385	Contactin-1 OS=Bos taurus OX=9913 GN=CNTN1 PE=2 SV=1
176	5911	Q12860|CNTN1_HUMAN	297.39	30	30	421740000	32	3	97	Carbamidomethylation; Deamidation (NQ); Oxidation (M)	113320	Contactin-1 OS=Homo sapiens OX=9606 GN=CNTN1 PE=1 SV=1
1737	10684	Q02246|CNTN2_HUMAN	126.86	4	4	70367000	3	3	7	Carbamidomethylation; Deamidation (NQ)	113393	Contactin-2 OS=Homo sapiens OX=9606 GN=CNTN2 PE=1 SV=1
2924	12695	Q62845|CNTN4_RAT	63.14	4	4	17983000	2	2	2		113393	Contactin-4 OS=Rattus norvegicus OX=10116 GN=Cntn4 PE=1 SV=1
509	6074	P78357|CNTP1_HUMAN	236.48	19	19	118460000	18	4	34	Carbamidomethylation; Deamidation (NQ); Oxidation (M)	156266	Contactin-associated protein 1 OS=Homo sapiens OX=9606 GN=CNTNAP1 PE=1 SV=1
560	6243	P97846|CNTP1_RAT	221.65	16	16	91092000	15	1	31	Carbamidomethylation; Deamidation (NQ); Oxidation (M)	155868	Contactin-associated protein 1 OS=Rattus norvegicus OX=10116 GN=Cntnap1 PE=1 SV=1
1752	9090	Q9CPW0|CNTP2_MOUSE	124.29	5	5	25434000	5	2	7	Carbamidomethylation	148197	Contactin-associated protein-like 2 OS=Mus musculus OX=10090 GN=Cntnap2 PE=1 SV=2
1422	8236	Q5RD64|CNTP2_PONAB	127.41	8	8	4322000	7	4	10	Carbamidomethylation	148172	Contactin-associated protein-like 2 OS=Pongo abelii OX=9601 GN=CNTNAP2 PE=2 SV=1
1921	10755	P97834|CSN1_RAT	116.41	13	13	57911000	3	3	6	Carbamidomethylation	53428	COP9 signalosome complex subunit 1 OS=Rattus norvegicus OX=10116 GN=Gps1 PE=1 SV=1
934	7205	P61201|CSN2_HUMAN	191.73	30	30	214880000	11	11	18	Deamidation (NQ); Oxidation (M)	51597	COP9 signalosome complex subunit 2 OS=Homo sapiens OX=9606 GN=COPS2 PE=1 SV=1
1238	7127	Q5RFS2|CSN3_PONAB	192.84	34	34	283630000	9	9	12	Carbamidomethylation; Acetylation (Protein N-term)	47873	COP9 signalosome complex subunit 3 OS=Pongo abelii OX=9601 GN=COPS3 PE=2 SV=1
563	6187	Q9BT78|CSN4_HUMAN	237.02	55	55	555030000	15	15	31	Carbamidomethylation; Deamidation (NQ); Oxidation (M)	46269	COP9 signalosome complex subunit 4 OS=Homo sapiens OX=9606 GN=COPS4 PE=1 SV=1
1769	9378	O35864|CSN5_MOUSE	127.62	24	24	129380000	5	5	7		37549	COP9 signalosome complex subunit 5 OS=Mus musculus OX=10090 GN=Cops5 PE=1 SV=3
1660	202	A7TX81|CSN6_PIG	155.45	32	32	114540000	7	7	8	Carbamidomethylation	35865	COP9 signalosome complex subunit 6 OS=Sus scrofa OX=9823 GN=COPS6 PE=2 SV=1
1459	9020	Q5R762|CSN7A_PONAB	155.30	27	27	65352000	5	5	10	Carbamidomethylation	30277	COP9 signalosome complex subunit 7a OS=Pongo abelii OX=9601 GN=COPS7A PE=2 SV=1
3026	13487	Q2KI56|CSN7B_BOVIN	73.97	12	12	22255000	2	2	2	Acetylation (Protein N-term)	29595	COP9 signalosome complex subunit 7b OS=Bos taurus OX=9913 GN=COPS7B PE=2 SV=1
1936	12351	D4A1R8|CPNE1_RAT	80.17	5	5	124870000	3	3	6	Deamidation (NQ)	58844	Copine-1 OS=Rattus norvegicus OX=10116 GN=Cpne1 PE=1 SV=1
2662	12936	P59108|CPNE2_MOUSE	80.77	9	9	17938000	2	2	3	Carbamidomethylation	61036	Copine-2 OS=Mus musculus OX=10090 GN=Cpne2 PE=1 SV=1
2441	11494	Q5RAE1|CPNE3_PONAB	69.00	10	10	34561000	4	4	4	Deamidation (NQ)	60102	Copine-3 OS=Pongo abelii OX=9601 GN=CPNE3 PE=2 SV=1
1816	8959	Q96A23|CPNE4_HUMAN	130.52	14	14	52971000	5	4	7	Carbamidomethylation; Deamidation (NQ)	62395	Copine-4 OS=Homo sapiens OX=9606 GN=CPNE4 PE=1 SV=1
1252	7314	Q2KHY1|CPNE6_BOVIN	162.69	21	21	126390000	9	8	12	Carbamidomethylation	61865	Copine-6 OS=Bos taurus OX=9913 GN=CPNE6 PE=2 SV=1
1729	11231	Q9XT28|ATOX1_SHEEP	143.50	76	76	228920000	4	4	8	Carbamidomethylation; Deamidation (NQ)	7365	Copper transport protein ATOX1 OS=Ovis aries OX=9940 GN=ATOX1 PE=3 SV=1
1298	9172	O75367|H2AY_HUMAN	157.02	27	27	199980000	6	5	12	Carbamidomethylation; Deamidation (NQ)	39617	Core histone macro-H2A.1 OS=Homo sapiens OX=9606 GN=MACROH2A1 PE=1 SV=4
1130	8221	Q92176|COR1A_BOVIN	182.19	28	28	486890000	8	8	14	Carbamidomethylation; Deamidation (NQ); Oxidation (M)	50979	Coronin-1A OS=Bos taurus OX=9913 GN=CORO1A PE=1 SV=3
1885	10132	Q9XS70|COR1B_RABIT	117.95	13	13	124380000	4	4	7	Carbamidomethylation	53609	Coronin-1B OS=Oryctolagus cuniculus OX=9986 GN=CORO1B PE=1 SV=1
1127	7894	Q9ULV4|COR1C_HUMAN	181.02	20	20	274310000	9	9	14	Carbamidomethylation; Deamidation (NQ)	53249	Coronin-1C OS=Homo sapiens OX=9606 GN=CORO1C PE=1 SV=1
1598	7863	Q9UQ03|COR2B_HUMAN	172.00	21	21	9504200	7	1	8	Carbamidomethylation	54954	Coronin-2B OS=Homo sapiens OX=9606 GN=CORO2B PE=1 SV=4
1599	7869	Q8BH44|COR2B_MOUSE	175.35	21	21	18622000	7	1	8	Carbamidomethylation	54936	Coronin-2B OS=Mus musculus OX=10090 GN=Coro2b PE=1 SV=2
1585	13300	Q9P1F3|ABRAL_HUMAN	92.96	40	40	61217000	2	2	9	Carbamidomethylation; Acetylation (Protein N-term); Deamidation (NQ)	9056	Costars family protein ABRACL OS=Homo sapiens OX=9606 GN=ABRACL PE=1 SV=1
3584	16477	Q4KML4|ABRAL_MOUSE	31.41	27	27	0	1	1	1	Carbamidomethylation	9030	Costars family protein ABRACL OS=Mus musculus OX=10090 GN=Abracl PE=1 SV=1
26	6096	P05124|KCRB_CANLF	353.34	80	80	289290000	46	1	413	Carbamidomethylation; Deamidation (NQ); Oxidation (M)	42701	Creatine kinase B-type OS=Canis lupus familiaris OX=9615 GN=CKB PE=1 SV=1
51	6953	P12277|KCRB_HUMAN	306.62	49	49	4611800	30	1	255	Carbamidomethylation; Deamidation (NQ); Oxidation (M)	42644	Creatine kinase B-type OS=Homo sapiens OX=9606 GN=CKB PE=1 SV=1
21	37	Q29594|KCRB_PIG	377.75	75	75	3919600000	55	10	462	Carbamidomethylation; Deamidation (NQ); Oxidation (M)	42657	Creatine kinase B-type OS=Sus scrofa OX=9823 GN=CKB PE=2 SV=2
1477	12310	P00564|KCRM_RAT	126.28	11	11	9553200	7	1	9	Carbamidomethylation	43045	Creatine kinase M-type OS=Rattus norvegicus OX=10116 GN=Ckm PE=1 SV=2
253	6582	Q9TTK8|KCRU_BOVIN	292.17	52	52		26	0	70	Carbamidomethylation; Deamidation (NQ); Oxidation (M)	46897	Creatine kinase U-type mitochondrial OS=Bos taurus OX=9913 GN=CKMT1 PE=2 SV=1
247	6569	P30275|KCRU_MOUSE	303.84	55	55		27	0	72	Carbamidomethylation; Deamidation (NQ); Oxidation (M)	47004	Creatine kinase U-type mitochondrial OS=Mus musculus OX=10090 GN=Ckmt1 PE=1 SV=1
248	67	Q29577|KCRU_PIG	305.52	57	57	251070000	26	1	72	Carbamidomethylation; Deamidation (NQ); Oxidation (M)	46950	Creatine kinase U-type mitochondrial OS=Sus scrofa OX=9823 GN=CKMT1 PE=2 SV=2
3410	15494	Q68ED7|CRTC1_MOUSE	62.79	3	3	13975000	1	1	1		66945	CREB-regulated transcription coactivator 1 OS=Mus musculus OX=10090 GN=Crtc1 PE=1 SV=1
2417	12692	P47941|CRKL_MOUSE	101.43	11	11	177640000	3	3	4		33830	Crk-like protein OS=Mus musculus OX=10090 GN=Crkl PE=1 SV=2
1827	9800	Q9Z2F5|CTBP1_RAT	99.64	13	13	88264000	4	4	7		46628	C-terminal-binding protein 1 OS=Rattus norvegicus OX=10116 GN=Ctbp1 PE=1 SV=3
2266	12177	P28659|CELF1_MOUSE	112.12	5	5	6803200	2	1	4		52107	CUGBP Elav-like family member 1 OS=Mus musculus OX=10090 GN=Celf1 PE=1 SV=2
1724	10036	Q792H5|CELF2_RAT	164.46	11	11	67223000	5	4	8	Carbamidomethylation	54271	CUGBP Elav-like family member 2 OS=Rattus norvegicus OX=10116 GN=Celf2 PE=2 SV=1
2576	10892	Q13616|CUL1_HUMAN	85.84	5	5	5.78E3	3	3	3	Carbamidomethylation	89678	Cullin-1 OS=Homo sapiens OX=9606 GN=CUL1 PE=1 SV=2
1316	7120	Q13617|CUL2_HUMAN	180.68	20	20	67755000	10	4	11	Carbamidomethylation	86983	Cullin-2 OS=Homo sapiens OX=9606 GN=CUL2 PE=1 SV=2
1748	8161	Q9D4H8|CUL2_MOUSE	145.26	13	13	12871000	7	1	7	Carbamidomethylation	86877	Cullin-2 OS=Mus musculus OX=10090 GN=Cul2 PE=1 SV=2
929	6486	Q9JLV5|CUL3_MOUSE	203.19	24	24	210410000	13	13	18	Carbamidomethylation; Deamidation (NQ)	88948	Cullin-3 OS=Mus musculus OX=10090 GN=Cul3 PE=1 SV=1
3207	14039	Q13620|CUL4B_HUMAN	63.32	2	2	3490800	1	1	1		103982	Cullin-4B OS=Homo sapiens OX=9606 GN=CUL4B PE=1 SV=4
2144	9718	Q9JJ31|CUL5_RAT	103.18	9	9	31396000	4	4	5		90890	Cullin-5 OS=Rattus norvegicus OX=10116 GN=Cul5 PE=1 SV=3
301	5783	Q86VP6|CAND1_HUMAN	306.44	42	42	1627100000	35	34	59	Carbamidomethylation; Acetylation (Protein N-term); Deamidation (NQ)	136375	Cullin-associated NEDD8-dissociated protein 1 OS=Homo sapiens OX=9606 GN=CAND1 PE=1 SV=2
2498	11992	O75155|CAND2_HUMAN	104.25	2	2	6407900	2	1	3	Acetylation (Protein N-term)	135256	Cullin-associated NEDD8-dissociated protein 2 OS=Homo sapiens OX=9606 GN=CAND2 PE=1 SV=3
3289	14473	Q32P66|CZIB_BOVIN	43.06	10	10	6710800	1	1	1		18155	CXXC motif containing zinc binding protein OS=Bos taurus OX=9913 GN=CZIB PE=2 SV=1
3421	16178	O35495|CDK14_MOUSE	29.43	2	2	176100	1	1	1		52996	Cyclin-dependent kinase 14 OS=Mus musculus OX=10090 GN=Cdk14 PE=1 SV=2
920	7140	Q02399|CDK5_BOVIN	203.10	41	41	319370000	9	8	18	Carbamidomethylation; Deamidation (NQ)	33288	Cyclin-dependent-like kinase 5 OS=Bos taurus OX=9913 GN=CDK5 PE=1 SV=2
2265	11990	Q99KY4|GAK_MOUSE	108.92	3	3	5125200	2	1	4		143640	Cyclin-G-associated kinase OS=Mus musculus OX=10090 GN=Gak PE=1 SV=2
1836	10679	Q8ND76|CCNY_HUMAN	113.18	13	13	135360000	3	3	7	Deamidation (NQ)	39337	Cyclin-Y OS=Homo sapiens OX=9606 GN=CCNY PE=1 SV=2
1234	8332	Q9H0Q0|CYRIA_HUMAN	187.39	27	27	128360000	8	7	12	Carbamidomethylation; Deamidation (NQ)	37313	CYFIP-related Rac1 interactor A OS=Homo sapiens OX=9606 GN=CYRIA PE=2 SV=1
879	8337	Q9NUQ9|CYRIB_HUMAN	212.58	31	31	28750000	9	8	19	Carbamidomethylation; Deamidation (NQ)	36748	CYFIP-related Rac1 interactor B OS=Homo sapiens OX=9606 GN=CYRIB PE=1 SV=1
3012	16661	Q62426|CYTB_MOUSE	25.34	21	21	15267000	1	1	2		11046	Cystatin-B OS=Mus musculus OX=10090 GN=Cstb PE=1 SV=1
2352	355	Q29290|CYTB_PIG	114.43	34	34	155710000	3	3	4		11131	Cystatin-B OS=Sus scrofa OX=9823 GN=CSTB PE=1 SV=1
1381	10015	Q3MHY1|CSRP1_BOVIN	137.10	36	36	37365000	5	1	11	Carbamidomethylation	20612	Cysteine and glycine-rich protein 1 OS=Bos taurus OX=9913 GN=CSRP1 PE=2 SV=3
1266	9877	P47875|CSRP1_RAT	134.50	33	33	23353000	6	2	12	Carbamidomethylation	20613	Cysteine and glycine-rich protein 1 OS=Rattus norvegicus OX=10116 GN=Csrp1 PE=1 SV=2
2996	15073	Q62908|CSRP2_RAT	40.43	7	7	0	1	1	2	Carbamidomethylation	20940	Cysteine and glycine-rich protein 2 OS=Rattus norvegicus OX=10116 GN=Csrp2 PE=1 SV=3
1343	176	A9YUB1|CHRD1_PIG	156.12	46	46	9298000	8	8	11	Carbamidomethylation; Deamidation (NQ)	37350	Cysteine and histidine-rich domain-containing protein 1 OS=Sus scrofa OX=9823 GN=CHORDC1 PE=2 SV=1
2290	11461	Q9Z1J3|NFS1_MOUSE	104.70	11	11	25505000	3	3	4		50570	Cysteine desulfurase mitochondrial OS=Mus musculus OX=10090 GN=Nfs1 PE=1 SV=3
1561	8663	Q0VFX8|CRIP2_BOVIN	144.66	46	46	203030000	6	6	9	Carbamidomethylation; Oxidation (M)	22634	Cysteine-rich protein 2 OS=Bos taurus OX=9913 GN=CRIP2 PE=2 SV=1
2626	361	P00172|CYB5_PIG	95.40	32	32	38607000	3	3	3		15310	Cytochrome b5 OS=Sus scrofa OX=9823 GN=CYB5A PE=1 SV=3
3543	16025	O43169|CYB5B_HUMAN	50.07	6	6	68142000	1	1	1		16695	Cytochrome b5 type B OS=Homo sapiens OX=9606 GN=CYB5B PE=1 SV=3
3420	16144	P04166|CYB5B_RAT	44.18	9	9	2772000	1	1	1		16265	Cytochrome b5 type B OS=Rattus norvegicus OX=10116 GN=Cyb5b PE=1 SV=2
658	7389	P31800|QCR1_BOVIN	196.13	26	26	139990000	9	3	27	Carbamidomethylation; Deamidation (NQ); Oxidation (M)	52736	Cytochrome b-c1 complex subunit 1 mitochondrial OS=Bos taurus OX=9913 GN=UQCRC1 PE=1 SV=2
694	8256	P31930|QCR1_HUMAN	189.41	16	16	445070000	8	2	26	Carbamidomethylation; Deamidation (NQ); Oxidation (M)	52646	Cytochrome b-c1 complex subunit 1 mitochondrial OS=Homo sapiens OX=9606 GN=UQCRC1 PE=1 SV=3
2248	15569	P07552|QCR10_BOVIN	61.37	21	21	104040000	1	1	5	Deamidation (NQ)	6520	Cytochrome b-c1 complex subunit 10 OS=Bos taurus OX=9913 GN=UQCR11 PE=1 SV=2
991	8713	P23004|QCR2_BOVIN	194.09	19	19	587760000	7	6	17	Carbamidomethylation; Deamidation (NQ)	48149	Cytochrome b-c1 complex subunit 2 mitochondrial OS=Bos taurus OX=9913 GN=UQCRC2 PE=1 SV=2
938	10822	P22695|QCR2_HUMAN	166.80	11	11	715120000	4	3	18	Deamidation (NQ)	48443	Cytochrome b-c1 complex subunit 2 mitochondrial OS=Homo sapiens OX=9606 GN=UQCRC2 PE=1 SV=3
1758	14145	Q9DB77|QCR2_MOUSE	114.91	4	4	335570000	3	3	7	Deamidation (NQ)	48235	Cytochrome b-c1 complex subunit 2 mitochondrial OS=Mus musculus OX=10090 GN=Uqcrc2 PE=1 SV=1
2572	14157	P99028|QCR6_MOUSE	78.87	20	20	290570000	1	1	3	Carbamidomethylation	10435	Cytochrome b-c1 complex subunit 6 mitochondrial OS=Mus musculus OX=10090 GN=Uqcrh PE=1 SV=2
1980	11748	P14927|QCR7_HUMAN	95.75	29	29	712940000	4	4	6		13530	Cytochrome b-c1 complex subunit 7 OS=Homo sapiens OX=9606 GN=UQCRB PE=1 SV=2
2475	13569	Q9D855|QCR7_MOUSE	90.72	19	19	102090000	2	2	4		13527	Cytochrome b-c1 complex subunit 7 OS=Mus musculus OX=10090 GN=Uqcrb PE=1 SV=3
2897	14814	P13271|QCR8_BOVIN	60.05	16	16	196930000	1	1	2		9720	Cytochrome b-c1 complex subunit 8 OS=Bos taurus OX=9913 GN=UQCRQ PE=1 SV=3
3553	16081	Q9UDW1|QCR9_HUMAN	48.38	13	13	9694100	1	1	1		7308	Cytochrome b-c1 complex subunit 9 OS=Homo sapiens OX=9606 GN=UQCR10 PE=1 SV=3
2757	13926	Q69BK3|UCRI_PONPY	49.71	10	10	1999000	2	1	3		29765	Cytochrome b-c1 complex subunit Rieske mitochondrial OS=Pongo pygmaeus OX=9600 GN=UQCRFS1 PE=3 SV=1
1333	9516	P20788|UCRI_RAT	124.61	23	23	172070000	4	3	11	Oxidation (M)	29446	Cytochrome b-c1 complex subunit Rieske mitochondrial OS=Rattus norvegicus OX=10116 GN=Uqcrfs1 PE=1 SV=2
3583	16476	Q3SZT9|CYC2_BOVIN	31.51	17	17	8119200	1	1	1	Deamidation (NQ)	11740	Cytochrome c 2 OS=Bos taurus OX=9913 GN=CYCT PE=3 SV=3
534	7972	P62894|CYC_BOVIN	230.05	52	52	909310000	14	14	33	Deamidation (NQ); Oxidation (M)	11704	Cytochrome c OS=Bos taurus OX=9913 GN=CYCS PE=1 SV=2
717	10112	P68295|COX2_BOSGA	193.75	57	57	0	13	1	25	Carbamidomethylation; Acetylation (Protein N-term); Deamidation (NQ); Oxidation (M)	26035	Cytochrome c oxidase subunit 2 OS=Bos gaurus OX=9904 GN=MT-CO2 PE=3 SV=1
1466	11129	P98031|COX2_CANSI	146.96	37	37	0	7	1	10	Oxidation (M)	26045	Cytochrome c oxidase subunit 2 OS=Canis simensis OX=32534 GN=MT-CO2 PE=3 SV=1
1474	11631	Q96190|COX2_RHIUN	146.09	32	32	0	7	1	10	Carbamidomethylation; Oxidation (M)	26031	Cytochrome c oxidase subunit 2 OS=Rhinoceros unicornis OX=9809 GN=MT-CO2 PE=3 SV=1
623	289	P50667|COX2_PIG	216.59	42	42	279010000	13	1	29	Carbamidomethylation; Oxidation (M)	26185	Cytochrome c oxidase subunit 2 OS=Sus scrofa OX=9823 GN=MT-CO2 PE=3 SV=1
2246	959	Q35916|COX3_PIG	72.22	5	5	137550000	1	1	5		29728	Cytochrome c oxidase subunit 3 OS=Sus scrofa OX=9823 GN=MT-CO3 PE=3 SV=2
715	257	Q95283|COX41_PIG	174.69	56	56	1266100000	12	9	25	Oxidation (M)	11063	Cytochrome c oxidase subunit 4 isoform 1 mitochondrial (Fragment) OS=Sus scrofa OX=9823 GN=COX4I1 PE=2 SV=1
1891	11628	P00423|COX41_BOVIN	108.72	22	22	18216000	4	1	7		19572	Cytochrome c oxidase subunit 4 isoform 1 mitochondrial OS=Bos taurus OX=9913 GN=COX4I1 PE=1 SV=1
2750	13711	P19783|COX41_MOUSE	65.01	11	11		2	0	3	Oxidation (M)	19530	Cytochrome c oxidase subunit 4 isoform 1 mitochondrial OS=Mus musculus OX=10090 GN=Cox4i1 PE=1 SV=2
1033	10226	B0VYY5|COX5A_MACPM	177.83	32	32	17469000	6	1	16	Oxidation (M)	17117	Cytochrome c oxidase subunit 5A mitochondrial OS=Macropus parma OX=413582 GN=COX5A PE=2 SV=1
383	8401	P11240|COX5A_RAT	245.86	65	65	4162400000	12	7	47	Oxidation (M)	16130	Cytochrome c oxidase subunit 5A mitochondrial OS=Rattus norvegicus OX=10116 GN=Cox5a PE=1 SV=1
1270	12941	P12075|COX5B_RAT	147.84	26	26	88289000	5	1	12	Deamidation (NQ); Oxidation (M)	13915	Cytochrome c oxidase subunit 5B mitochondrial OS=Rattus norvegicus OX=10116 GN=Cox5b PE=1 SV=2
898	210	Q5S3G4|COX5B_PIG	223.22	64	64	77330000	10	6	19	Carbamidomethylation; Deamidation (NQ); Oxidation (M)	13783	Cytochrome c oxidase subunit 5B mitochondrial OS=Sus scrofa OX=9823 GN=COX5B PE=2 SV=1
1135	10627	P00429|CX6B1_BOVIN	144.40	44	44	655790000	5	5	14	Carbamidomethylation; Deamidation (NQ)	10156	Cytochrome c oxidase subunit 6B1 OS=Bos taurus OX=9913 GN=COX6B1 PE=1 SV=2
1476	1215	A1XQT2|COX6C_PIG	103.73	30	30	1269100000	4	4	10	Acetylation (Protein N-term); Oxidation (M)	8800	Cytochrome c oxidase subunit 6C OS=Sus scrofa OX=9823 GN=COX6C PE=3 SV=1
3515	2216	Q8SPJ9|CX7A1_PIG	57.57	16	16	52406000	1	1	1		9014	Cytochrome c oxidase subunit 7A1 mitochondrial OS=Sus scrofa OX=9823 GN=COX7A1 PE=3 SV=1
2025	15454	Q9TR30|CX7A2_SHEEP	93.96	62	62	224490000	2	2	6	Acetylation (Protein N-term); Deamidation (NQ)	2795	Cytochrome c oxidase subunit 7A2 mitochondrial (Fragment) OS=Ovis aries OX=9940 GN=COX7A2 PE=1 SV=1
2773	16168	Q61387|COX7R_MOUSE	44.76	7	7	6560300	1	1	3		12399	Cytochrome c oxidase subunit 7A-related protein mitochondrial OS=Mus musculus OX=10090 GN=Cox7a2l PE=1 SV=1
2771	15936	Q53CF9|COX7C_SAISC	66.34	17	17	50239000	2	2	3		7345	Cytochrome c oxidase subunit 7C mitochondrial OS=Saimiri sciureus OX=9521 GN=COX7C PE=3 SV=1
1983	12745	Q0MQ97|NDUA4_PONPY	118.46	35	35	128730000	4	4	6	Carbamidomethylation	9386	Cytochrome c oxidase subunit NDUFA4 OS=Pongo pygmaeus OX=9600 GN=NDUFA4 PE=3 SV=1
576	8844	P00125|CY1_BOVIN	191.16	29	29	60936000	12	1	30	Carbamidomethylation; Deamidation (NQ); Oxidation (M)	35297	Cytochrome c1 heme protein mitochondrial OS=Bos taurus OX=9913 GN=CYC1 PE=1 SV=2
572	8204	Q9D0M3|CY1_MOUSE	202.90	28	28	81534000	13	2	30	Carbamidomethylation; Deamidation (NQ)	35328	Cytochrome c1 heme protein mitochondrial OS=Mus musculus OX=10090 GN=Cyc1 PE=1 SV=1
1157	7445	Q0VCU1|ACOC_BOVIN	190.16	15	15	13448000	8	1	13		98204	Cytoplasmic aconitate hydratase OS=Bos taurus OX=9913 GN=ACO1 PE=2 SV=1
1478	8664	P21399|ACOC_HUMAN	170.05	12	12		6	0	9	Carbamidomethylation	98399	Cytoplasmic aconitate hydratase OS=Homo sapiens OX=9606 GN=ACO1 PE=1 SV=3
1393	8102	P28271|ACOC_MOUSE	172.84	14	14		7	0	10	Carbamidomethylation	98126	Cytoplasmic aconitate hydratase OS=Mus musculus OX=10090 GN=Aco1 PE=1 SV=3
49	5774	Q14204|DYHC1_HUMAN	433.71	43	43	379420000	152	6	257	Carbamidomethylation; Deamidation (NQ); Oxidation (M)	532412	Cytoplasmic dynein 1 heavy chain 1 OS=Homo sapiens OX=9606 GN=DYNC1H1 PE=1 SV=5
46	5765	Q9JHU4|DYHC1_MOUSE	438.91	46	46	641510000	159	13	275	Carbamidomethylation; Deamidation (NQ); Oxidation (M)	532050	Cytoplasmic dynein 1 heavy chain 1 OS=Mus musculus OX=10090 GN=Dync1h1 PE=1 SV=2
1108	7872	O14576|DC1I1_HUMAN	148.51	22	22	167310000	7	7	14	Carbamidomethylation; Deamidation (NQ)	72955	Cytoplasmic dynein 1 intermediate chain 1 OS=Homo sapiens OX=9606 GN=DYNC1I1 PE=1 SV=2
1314	10348	O88487|DC1I2_MOUSE	145.30	12	12	2236500	4	1	11	Carbamidomethylation; Deamidation (NQ)	68394	Cytoplasmic dynein 1 intermediate chain 2 OS=Mus musculus OX=10090 GN=Dync1i2 PE=1 SV=1
1235	9652	Q5NVM2|DC1I2_PONAB	152.48	13	13	1665300	4	1	12	Carbamidomethylation	71457	Cytoplasmic dynein 1 intermediate chain 2 OS=Pongo abelii OX=9601 GN=DYNC1I2 PE=2 SV=1
949	8140	Q9Y6G9|DC1L1_HUMAN	188.19	22	22	3682600	9	1	18	Carbamidomethylation; Deamidation (NQ)	56579	Cytoplasmic dynein 1 light intermediate chain 1 OS=Homo sapiens OX=9606 GN=DYNC1LI1 PE=1 SV=3
911	7981	Q9QXU8|DC1L1_RAT	195.65	22	22	39849000	9	1	19	Carbamidomethylation; Deamidation (NQ)	56793	Cytoplasmic dynein 1 light intermediate chain 1 OS=Rattus norvegicus OX=10116 GN=Dync1li1 PE=1 SV=1
904	7936	Q6PDL0|DC1L2_MOUSE	169.82	32	32	35568000	10	2	19	Carbamidomethylation; Deamidation (NQ); Oxidation (M)	54219	Cytoplasmic dynein 1 light intermediate chain 2 OS=Mus musculus OX=10090 GN=Dync1li2 PE=1 SV=2
819	7300	Q5RE09|DC1L2_PONAB	190.65	41	41	102090000	12	4	21	Carbamidomethylation; Deamidation (NQ); Oxidation (M)	54060	Cytoplasmic dynein 1 light intermediate chain 2 OS=Pongo abelii OX=9601 GN=DYNC1LI2 PE=2 SV=1
510	6242	Q7TMB8|CYFP1_MOUSE	230.67	19	19	33619000	18	5	34	Carbamidomethylation; Deamidation (NQ); Oxidation (M)	145241	Cytoplasmic FMR1-interacting protein 1 OS=Mus musculus OX=10090 GN=Cyfip1 PE=1 SV=1
350	6008	Q5SQX6|CYFP2_MOUSE	271.43	33	33	34929000	30	1	51	Carbamidomethylation; Deamidation (NQ); Oxidation (M)	145659	Cytoplasmic FMR1-interacting protein 2 OS=Mus musculus OX=10090 GN=Cyfip2 PE=1 SV=2
347	6005	Q5R414|CYFP2_PONAB	272.19	32	32	24678000	30	1	51	Carbamidomethylation; Deamidation (NQ); Oxidation (M)	145689	Cytoplasmic FMR1-interacting protein 2 OS=Pongo abelii OX=9601 GN=CYFIP2 PE=2 SV=1
2518	12128	Q8BMK4|CKAP4_MOUSE	68.84	5	5	31882000	2	2	3		63692	Cytoskeleton-associated protein 4 OS=Mus musculus OX=10090 GN=Ckap4 PE=1 SV=2
876	6561	Q14008|CKAP5_HUMAN	201.73	9	9	76575000	13	4	19	Carbamidomethylation	225493	Cytoskeleton-associated protein 5 OS=Homo sapiens OX=9606 GN=CKAP5 PE=1 SV=3
953	6826	A2AGT5|CKAP5_MOUSE	185.92	7	7	13335000	11	2	17	Carbamidomethylation	225633	Cytoskeleton-associated protein 5 OS=Mus musculus OX=10090 GN=Ckap5 PE=1 SV=1
736	64	P28839|AMPL_PIG	199.41	38	38	546040000	13	13	24	Carbamidomethylation; Deamidation (NQ)	56047	Cytosol aminopeptidase OS=Sus scrofa OX=9823 GN=LAP3 PE=1 SV=2
1089	7935	O00154|BACH_HUMAN	180.90	25	25	314740000	9	9	15	Carbamidomethylation	41796	Cytosolic acyl coenzyme A thioester hydrolase OS=Homo sapiens OX=9606 GN=ACOT7 PE=1 SV=3
1639	8823	Q3ZC84|CNDP2_BOVIN	151.13	17	17	3363000	6	4	8		52655	Cytosolic non-specific dipeptidase OS=Bos taurus OX=9913 GN=CNDP2 PE=2 SV=1
2091	10864	Q5R432|CNDP2_PONAB	102.76	10	10	11475000	3	1	5		52877	Cytosolic non-specific dipeptidase OS=Pongo abelii OX=9601 GN=CNDP2 PE=2 SV=1
3184	14140	Q1JPD3|D2HDH_BOVIN	65.39	3	3	7561200	1	1	1		59056	D-2-hydroxyglutarate dehydrogenase mitochondrial OS=Bos taurus OX=9913 GN=D2HGDH PE=2 SV=2
527	80	A5GFY8|SERA_PIG	244.26	35	35	672750000	14	14	33	Carbamidomethylation; Deamidation (NQ)	56810	D-3-phosphoglycerate dehydrogenase OS=Sus scrofa OX=9823 GN=PHGDH PE=3 SV=1
3370	14795	Q9DD18|DTD1_MOUSE	75.24	8	8	26799000	1	1	1		23384	D-aminoacyl-tRNA deacylase 1 OS=Mus musculus OX=10090 GN=Dtd1 PE=1 SV=2
3495	999	A3KCL7|OXDD_PIG	62.91	6	6	504100	1	1	1		37316	D-aspartate oxidase OS=Sus scrofa OX=9823 GN=DDO PE=2 SV=1
856	6445	Q8K3H0|DP13A_MOUSE	197.10	26	26	273830000	14	14	20	Carbamidomethylation; Deamidation (NQ)	79328	DCC-interacting protein 13-alpha OS=Mus musculus OX=10090 GN=Appl1 PE=1 SV=1
2921	12679	Q8NEU8|DP13B_HUMAN	100.07	5	5	11307000	2	2	2	Carbamidomethylation	74493	DCC-interacting protein 13-beta OS=Homo sapiens OX=9606 GN=APPL2 PE=1 SV=3
1866	11010	Q9QZ73|DCNL1_MOUSE	114.81	15	15	72173000	3	3	7	Carbamidomethylation; Deamidation (NQ)	30097	DCN1-like protein 1 OS=Mus musculus OX=10090 GN=Dcun1d1 PE=2 SV=1
2612	14395	Q96HY6|DDRGK_HUMAN	81.70	6	6	15738000	2	2	3		35611	DDRGK domain-containing protein 1 OS=Homo sapiens OX=9606 GN=DDRGK1 PE=1 SV=2
1601	9567	Q8IZD9|DOCK3_HUMAN	106.70	3	3	47007000	4	4	8	Carbamidomethylation	233101	Dedicator of cytokinesis protein 3 OS=Homo sapiens OX=9606 GN=DOCK3 PE=1 SV=1
2260	12180	Q8N1I0|DOCK4_HUMAN	80.54	2	2	54718000	2	2	4		225204	Dedicator of cytokinesis protein 4 OS=Homo sapiens OX=9606 GN=DOCK4 PE=1 SV=3
2644	12110	Q6UWP2|DHR11_HUMAN	109.23	13	13	43863000	2	2	3	Carbamidomethylation	28308	Dehydrogenase/reductase SDR family member 11 OS=Homo sapiens OX=9606 GN=DHRS11 PE=1 SV=1
3356	14667	Q6IAN0|DRS7B_HUMAN	53.10	4	4	28918000	1	1	1		35119	Dehydrogenase/reductase SDR family member 7B OS=Homo sapiens OX=9606 GN=DHRS7B PE=1 SV=2
1995	9752	A7YWE4|AL4A1_BOVIN	142.64	12	12	96083000	5	3	6	Deamidation (NQ)	61495	Delta-1-pyrroline-5-carboxylate dehydrogenase mitochondrial OS=Bos taurus OX=9913 GN=ALDH4A1 PE=2 SV=1
2304	10591	P30038|AL4A1_HUMAN	105.31	10	10	35879000	4	2	4		61720	Delta-1-pyrroline-5-carboxylate dehydrogenase mitochondrial OS=Homo sapiens OX=9606 GN=ALDH4A1 PE=1 SV=3
2622	10940	Q8CHT0|AL4A1_MOUSE	116.47	9	9		3	0	3		61841	Delta-1-pyrroline-5-carboxylate dehydrogenase mitochondrial OS=Mus musculus OX=10090 GN=Aldh4a1 PE=1 SV=3
2335	10699	Q5R4M8|P5CS_PONAB	91.56	7	7	58394000	3	3	4		87341	Delta-1-pyrroline-5-carboxylate synthase OS=Pongo abelii OX=9601 GN=ALDH18A1 PE=2 SV=1
2235	11767	Q58DK5|HEM2_BOVIN	121.60	15	15	59107000	3	2	5		36081	Delta-aminolevulinic acid dehydratase OS=Bos taurus OX=9913 GN=ALAD PE=2 SV=1
1985	12957	Q60HH9|HEM2_MACFA	87.65	9	9		2	0	6	Acetylation (Protein N-term); Oxidation (M)	36246	Delta-aminolevulinic acid dehydratase OS=Macaca fascicularis OX=9541 GN=ALAD PE=2 SV=2
2171	12796	Q5R971|HEM2_PONAB	106.62	11	11	39018000	2	1	5	Acetylation (Protein N-term); Oxidation (M)	36200	Delta-aminolevulinic acid dehydratase OS=Pongo abelii OX=9601 GN=ALAD PE=2 SV=2
1231	9922	Q08DM1|DEMA_BOVIN	149.79	19	19	141990000	5	5	12	Deamidation (NQ)	45548	Dematin OS=Bos taurus OX=9913 GN=DMTN PE=2 SV=1
2909	12298	O43583|DENR_HUMAN	89.86	15	15	3654000	2	2	2	Carbamidomethylation	22092	Density-regulated protein OS=Homo sapiens OX=9606 GN=DENR PE=1 SV=2
892	8171	P48675|DESM_RAT	165.34	15	15	20832000	10	2	19		53457	Desmin OS=Rattus norvegicus OX=10116 GN=Des PE=1 SV=2
948	222	P60982|DEST_PIG	162.56	48	48	468750000	7	5	18	Carbamidomethylation	18506	Destrin OS=Sus scrofa OX=9823 GN=DSTN PE=1 SV=3
2492	10492	Q96JH7|VCIP1_HUMAN	124.88	4	4	30936000	3	3	3		134320	Deubiquitinating protein VCPIP1 OS=Homo sapiens OX=9606 GN=VCPIP1 PE=1 SV=2
2653	12748	P55039|DRG2_HUMAN	97.69	9	9	26379000	2	2	3		40746	Developmentally-regulated GTP-binding protein 2 OS=Homo sapiens OX=9606 GN=DRG2 PE=1 SV=1
2973	14644	P23743|DGKA_HUMAN	59.81	3	3	127800	1	1	2		82630	Diacylglycerol kinase alpha OS=Homo sapiens OX=9606 GN=DGKA PE=1 SV=3
2308	10921	P49621|DGKB_RAT	99.84	6	6	24025000	3	3	4	Carbamidomethylation	90288	Diacylglycerol kinase beta OS=Rattus norvegicus OX=10116 GN=Dgkb PE=1 SV=1
2701	11556	P52429|DGKE_HUMAN	94.59	9	9	28991000	3	3	3		63927	Diacylglycerol kinase epsilon OS=Homo sapiens OX=9606 GN=DGKE PE=1 SV=1
2826	12149	O75912|DGKI_HUMAN	66.04	4	4	3463800	2	1	2		116997	Diacylglycerol kinase iota OS=Homo sapiens OX=9606 GN=DGKI PE=1 SV=1
2161	10993	O08560|DGKZ_RAT	118.65	5	5	8102700	3	2	5		104009	Diacylglycerol kinase zeta OS=Rattus norvegicus OX=10116 GN=Dgkz PE=1 SV=1
2455	11898	Q9UBP4|DKK3_HUMAN	80.26	14	14	49084000	3	3	4	Carbamidomethylation; Oxidation (M)	38390	Dickkopf-related protein 3 OS=Homo sapiens OX=9606 GN=DKK3 PE=1 SV=2
444	6689	P49819|DLDH_CANLF	243.04	34	34	3108000	15	1	39	Carbamidomethylation; Oxidation (M)	54153	Dihydrolipoyl dehydrogenase mitochondrial OS=Canis lupus familiaris OX=9615 GN=DLD PE=1 SV=1
339	61	P09623|DLDH_PIG	254.36	39	39	273330000	17	3	52	Carbamidomethylation; Oxidation (M)	54185	Dihydrolipoyl dehydrogenase mitochondrial OS=Sus scrofa OX=9823 GN=DLD PE=1 SV=1
785	7606	P10515|ODP2_HUMAN	221.72	19	19	125980000	13	5	22	Carbamidomethylation	68997	Dihydrolipoyllysine-residue acetyltransferase component of pyruvate dehydrogenase complex mitochondrial OS=Homo sapiens OX=9606 GN=DLAT PE=1 SV=3
1027	9014	Q8BMF4|ODP2_MOUSE	184.78	14	14		7	0	16		67942	Dihydrolipoyllysine-residue acetyltransferase component of pyruvate dehydrogenase complex mitochondrial OS=Mus musculus OX=10090 GN=Dlat PE=1 SV=2
982	8349	P08461|ODP2_RAT	192.76	16	16	9742100	8	1	17	Carbamidomethylation	67166	Dihydrolipoyllysine-residue acetyltransferase component of pyruvate dehydrogenase complex mitochondrial OS=Rattus norvegicus OX=10116 GN=Dlat PE=1 SV=3
995	109	Q9N0F1|ODO2_PIG	200.22	39	39	532030000	11	11	17	Carbamidomethylation; Oxidation (M)	48977	Dihydrolipoyllysine-residue succinyltransferase component of 2-oxoglutarate dehydrogenase complex mitochondrial OS=Sus scrofa OX=9823 GN=DLST PE=1 SV=1
863	115	Q8MJ30|DHPR_PIG	226.39	68	68	844020000	11	11	20	Carbamidomethylation; Acetylation (Protein N-term); Oxidation (M)	25758	Dihydropteridine reductase OS=Sus scrofa OX=9823 GN=QDPR PE=2 SV=1
264	6695	Q14194|DPYL1_HUMAN	255.17	39	39	330580000	17	1	68	Carbamidomethylation; Deamidation (NQ); Oxidation (M)	62184	Dihydropyrimidinase-related protein 1 OS=Homo sapiens OX=9606 GN=CRMP1 PE=1 SV=1
239	6376	P97427|DPYL1_MOUSE	255.97	47	47	98516000	18	2	76	Carbamidomethylation; Deamidation (NQ); Oxidation (M)	62168	Dihydropyrimidinase-related protein 1 OS=Mus musculus OX=10090 GN=Crmp1 PE=1 SV=1
37	5662	O02675|DPYL2_BOVIN	395.82	76	76	2936300000	71	1	325	Carbamidomethylation; Deamidation (NQ); Oxidation (M)	62278	Dihydropyrimidinase-related protein 2 OS=Bos taurus OX=9913 GN=DPYSL2 PE=1 SV=1
45	5673	Q16555|DPYL2_HUMAN	387.19	70	70		67	0	276	Carbamidomethylation; Deamidation (NQ); Oxidation (M)	62294	Dihydropyrimidinase-related protein 2 OS=Homo sapiens OX=9606 GN=DPYSL2 PE=1 SV=1
40	5670	P47942|DPYL2_RAT	391.86	72	72	15186000	69	1	291	Carbamidomethylation; Deamidation (NQ); Oxidation (M)	62278	Dihydropyrimidinase-related protein 2 OS=Rattus norvegicus OX=10116 GN=Dpysl2 PE=1 SV=1
186	5928	Q14195|DPYL3_HUMAN	290.96	54	54	1648900000	32	30	93	Carbamidomethylation; Deamidation (NQ); Oxidation (M)	61963	Dihydropyrimidinase-related protein 3 OS=Homo sapiens OX=9606 GN=DPYSL3 PE=1 SV=1
477	7502	O14531|DPYL4_HUMAN	219.51	17	17	4203400	15	1	37	Carbamidomethylation; Oxidation (M)	61878	Dihydropyrimidinase-related protein 4 OS=Homo sapiens OX=9606 GN=DPYSL4 PE=1 SV=2
396	6797	O35098|DPYL4_MOUSE	234.67	27	27	24621000	20	3	45	Carbamidomethylation; Deamidation (NQ); Oxidation (M)	61962	Dihydropyrimidinase-related protein 4 OS=Mus musculus OX=10090 GN=Dpysl4 PE=1 SV=1
466	6180	Q9BPU6|DPYL5_HUMAN	253.93	52	52	56980000	23	8	37	Carbamidomethylation; Deamidation (NQ); Oxidation (M)	61421	Dihydropyrimidinase-related protein 5 OS=Homo sapiens OX=9606 GN=DPYSL5 PE=1 SV=1
652	6508	Q9EQF6|DPYL5_MOUSE	261.47	42	42	156380000	16	1	27	Carbamidomethylation; Deamidation (NQ)	61516	Dihydropyrimidinase-related protein 5 OS=Mus musculus OX=10090 GN=Dpysl5 PE=1 SV=1
2611	14305	P98192|GNPAT_MOUSE	58.45	2	2	3177800	1	1	3		76870	Dihydroxyacetone phosphate acyltransferase OS=Mus musculus OX=10090 GN=Gnpat PE=1 SV=1
682	7162	P42659|DPP6_BOVIN	193.13	16	16	194970000	14	6	26	Deamidation (NQ)	96557	Dipeptidyl aminopeptidase-like protein 6 OS=Bos taurus OX=9913 GN=DPP6 PE=1 SV=1
923	7836	Q5IS50|DPP6_PANTR	164.51	15	15	17089000	9	1	18	Deamidation (NQ)	91412	Dipeptidyl aminopeptidase-like protein 6 OS=Pan troglodytes OX=9598 GN=DPP6 PE=2 SV=1
2997	15099	Q9EPB1|DPP2_RAT	45.48	2	2	18224000	1	1	2		55114	Dipeptidyl peptidase 2 OS=Rattus norvegicus OX=10116 GN=Dpp7 PE=1 SV=1
2830	12192	Q9NY33|DPP3_HUMAN	97.56	5	5	6044000	2	2	2		82589	Dipeptidyl peptidase 3 OS=Homo sapiens OX=9606 GN=DPP3 PE=1 SV=2
2439	11424	O95989|NUDT3_HUMAN	107.86	24	24	83988000	3	3	4	Carbamidomethylation	19471	Diphosphoinositol polyphosphate phosphohydrolase 1 OS=Homo sapiens OX=9606 GN=NUDT3 PE=1 SV=1
3520	15739	Q8CI75|DI3L2_MOUSE	56.12	2	2	6983300	1	1	1		97775	DIS3-like exonuclease 2 OS=Mus musculus OX=10090 GN=Dis3l2 PE=1 SV=1
1907	8817	Q9P265|DIP2B_HUMAN	122.29	5	5	65487000	5	4	6	Carbamidomethylation	171491	Disco-interacting protein 2 homolog B OS=Homo sapiens OX=9606 GN=DIP2B PE=1 SV=3
2513	10860	Q9Y2E4|DIP2C_HUMAN	114.01	3	3	21259000	3	2	3	Carbamidomethylation	170766	Disco-interacting protein 2 homolog C OS=Homo sapiens OX=9606 GN=DIP2C PE=1 SV=2
3202	13924	O35598|ADA10_MOUSE	45.86	2	2	0	1	1	1		83968	Disintegrin and metalloproteinase domain-containing protein 10 OS=Mus musculus OX=10090 GN=Adam10 PE=1 SV=2
1107	7235	Q9P0K1|ADA22_HUMAN	235.09	20	20	181660000	12	12	14	Carbamidomethylation; Deamidation (NQ)	100433	Disintegrin and metalloproteinase domain-containing protein 22 OS=Homo sapiens OX=9606 GN=ADAM22 PE=1 SV=1
1465	9777	Q9R1V7|ADA23_MOUSE	110.39	7	7	71775000	4	4	10	Carbamidomethylation	91548	Disintegrin and metalloproteinase domain-containing protein 23 OS=Mus musculus OX=10090 GN=Adam23 PE=1 SV=1
821	6466	Q12959|DLG1_HUMAN	215.55	23	23	23290000	14	8	21	Carbamidomethylation	100455	Disks large homolog 1 OS=Homo sapiens OX=9606 GN=DLG1 PE=1 SV=2
921	6239	Q15700|DLG2_HUMAN	213.30	27	27	7043300	15	1	18	Carbamidomethylation	97552	Disks large homolog 2 OS=Homo sapiens OX=9606 GN=DLG2 PE=1 SV=3
706	6152	Q63622|DLG2_RAT	247.29	32	32	215080000	18	4	25	Carbamidomethylation	94934	Disks large homolog 2 OS=Rattus norvegicus OX=10116 GN=Dlg2 PE=1 SV=1
1040	6919	Q92796|DLG3_HUMAN	187.39	24	24	8653000	11	10	15	Carbamidomethylation; Deamidation (NQ)	90314	Disks large homolog 3 OS=Homo sapiens OX=9606 GN=DLG3 PE=1 SV=2
548	6000	P78352|DLG4_HUMAN	269.16	42	42	456860000	23	20	31	Carbamidomethylation; Deamidation (NQ)	80495	Disks large homolog 4 OS=Homo sapiens OX=9606 GN=DLG4 PE=1 SV=3
2244	13660	P97836|DLGP1_RAT	70.68	3	3	10327000	2	1	5	Carbamidomethylation	110178	Disks large-associated protein 1 OS=Rattus norvegicus OX=10116 GN=Dlgap1 PE=1 SV=1
2957	13775	P97837|DLGP2_RAT	57.07	2	2	3034900	2	1	2		118978	Disks large-associated protein 2 OS=Rattus norvegicus OX=10116 GN=Dlgap2 PE=1 SV=3
626	6095	Q8TDJ6|DMXL2_HUMAN	235.59	9	9	77996000	19	4	28	Carbamidomethylation; Deamidation (NQ)	339642	DmX-like protein 2 OS=Homo sapiens OX=9606 GN=DMXL2 PE=1 SV=2
674	6075	Q8BPN8|DMXL2_MOUSE	239.90	9	9	55065000	18	3	26	Carbamidomethylation; Deamidation (NQ)	338209	DmX-like protein 2 OS=Mus musculus OX=10090 GN=Dmxl2 PE=1 SV=3
922	6820	A1A4K3|DDB1_BOVIN	202.91	17	17	191180000	11	11	18	Carbamidomethylation; Deamidation (NQ); Oxidation (M)	126930	DNA damage-binding protein 1 OS=Bos taurus OX=9913 GN=DDB1 PE=1 SV=1
2820	14251	Q64511|TOP2B_MOUSE	43.53	1	1	2953200	1	1	2		181908	DNA topoisomerase 2-beta OS=Mus musculus OX=10090 GN=Top2b PE=1 SV=2
1527	9603	A2T6Y4|APEX1_PANTR	140.17	20	20	6806000	4	4	9	Carbamidomethylation	35569	DNA-(apurinic or apyrimidinic site) endonuclease OS=Pan troglodytes OX=9598 GN=APEX1 PE=3 SV=1
763	7074	P63037|DNJA1_MOUSE	215.80	48	48	8226500	13	1	23	Carbamidomethylation; Deamidation (NQ)	44868	DnaJ homolog subfamily A member 1 OS=Mus musculus OX=10090 GN=Dnaja1 PE=1 SV=1
740	7053	Q5NVI9|DNJA1_PONAB	220.94	48	48	23328000	14	2	24	Carbamidomethylation; Deamidation (NQ)	44811	DnaJ homolog subfamily A member 1 OS=Pongo abelii OX=9601 GN=DNAJA1 PE=2 SV=1
873	7390	O60884|DNJA2_HUMAN	162.04	37	37	291070000	9	9	20	Carbamidomethylation; Deamidation (NQ)	45746	DnaJ homolog subfamily A member 2 OS=Homo sapiens OX=9606 GN=DNAJA2 PE=1 SV=1
1954	11645	Q96EY1|DNJA3_HUMAN	99.66	11	11	16069000	4	4	6	Deamidation (NQ)	52489	DnaJ homolog subfamily A member 3 mitochondrial OS=Homo sapiens OX=9606 GN=DNAJA3 PE=1 SV=2
2224	10471	Q9QYJ3|DNJB1_MOUSE	91.38	16	16	87835000	4	4	5		38167	DnaJ homolog subfamily B member 1 OS=Mus musculus OX=10090 GN=Dnajb1 PE=1 SV=3
2881	13880	Q5RAJ6|DJB11_PONAB	72.16	4	4	12306000	1	1	2	Carbamidomethylation	40514	DnaJ homolog subfamily B member 11 OS=Pongo abelii OX=9601 GN=DNAJB11 PE=2 SV=1
3165	14397	P25686|DNJB2_HUMAN	37.10	4	4	20039000	1	1	1		35580	DnaJ homolog subfamily B member 2 OS=Homo sapiens OX=9606 GN=DNAJB2 PE=1 SV=3
3340	16898	Q5R8J8|DNJB4_PONAB	21.46	8	8	2313600	1	1	1		37825	DnaJ homolog subfamily B member 4 OS=Pongo abelii OX=9601 GN=DNAJB4 PE=2 SV=1
2986	14890	O75165|DJC13_HUMAN	70.09	1	1	7077800	1	1	2		254412	DnaJ homolog subfamily C member 13 OS=Homo sapiens OX=9606 GN=DNAJC13 PE=1 SV=5
1648	11544	Q29455|DNJC5_BOVIN	139.63	24	24	104490000	4	4	8	Deamidation (NQ)	22133	DnaJ homolog subfamily C member 5 OS=Bos taurus OX=9913 GN=DNAJC5 PE=1 SV=1
2397	11206	Q9QYI3|DNJC7_MOUSE	71.55	9	9	30519000	3	3	4		56476	DnaJ homolog subfamily C member 7 OS=Mus musculus OX=10090 GN=Dnajc7 PE=1 SV=2
2184	288	A5GFZ5|DPM1_PIG	125.16	17	17	2227000	3	3	5		29471	Dolichol-phosphate mannosyltransferase subunit 1 OS=Sus scrofa OX=9823 GN=DPM1 PE=3 SV=1
2932	12853	A6QPY0|OST48_BOVIN	56.75	6	6	17432000	2	2	2		48792	Dolichyl-diphosphooligosaccharide--protein glycosyltransferase 48 kDa subunit OS=Bos taurus OX=9913 GN=DDOST PE=2 SV=2
712	46	Q9GMB0|RPN1_PIG	208.05	40	40	240150000	16	16	25	Carbamidomethylation	68695	Dolichyl-diphosphooligosaccharide--protein glycosyltransferase subunit 1 OS=Sus scrofa OX=9823 GN=RPN1 PE=1 SV=1
2523	12354	P25235|RPN2_RAT	40.58	4	4	28141000	1	1	3		69078	Dolichyl-diphosphooligosaccharide--protein glycosyltransferase subunit 2 OS=Rattus norvegicus OX=10116 GN=Rpn2 PE=2 SV=2
1818	173	Q9GL01|RPN2_PIG	140.43	20	20	98026000	6	6	7	Deamidation (NQ)	69274	Dolichyl-diphosphooligosaccharide--protein glycosyltransferase subunit 2 OS=Sus scrofa OX=9823 GN=RPN2 PE=2 SV=1
2948	13236	D3ZE85|FRS1L_RAT	93.97	10	10	26835000	2	2	2	Carbamidomethylation	32457	DOMON domain-containing protein FRRS1L OS=Rattus norvegicus OX=10116 GN=Frrs1l PE=1 SV=1
3573	16345	Q9NVP4|DZAN1_HUMAN	36.27	1	1	897800	1	1	1		82192	Double zinc ribbon and ankyrin repeat-containing protein 1 OS=Homo sapiens OX=9606 GN=DZANK1 PE=1 SV=3
3524	15789	Q9Z108|STAU1_MOUSE	54.86	3	3	5362500	1	1	1		53925	Double-stranded RNA-binding protein Staufen homolog 1 OS=Mus musculus OX=10090 GN=Stau1 PE=1 SV=1
3363	14756	Q99MU3|DSRAD_MOUSE	54.80	1	1	4369900	1	1	1		130447	Double-stranded RNA-specific adenosine deaminase OS=Mus musculus OX=10090 GN=Adar PE=1 SV=2
1177	8366	Q16643|DREB_HUMAN	176.21	12	12	149110000	7	2	13		71429	Drebrin OS=Homo sapiens OX=9606 GN=DBN1 PE=1 SV=4
1491	8376	Q9QXS6|DREB_MOUSE	150.42	11	11	66777000	7	2	9	Carbamidomethylation	77287	Drebrin OS=Mus musculus OX=10090 GN=Dbn1 PE=1 SV=4
1260	8643	A6H7G2|DBNL_BOVIN	179.43	20	20	157680000	7	2	12	Carbamidomethylation; Oxidation (M)	47723	Drebrin-like protein OS=Bos taurus OX=9913 GN=DBNL PE=2 SV=1
1323	8838	Q9UJU6|DBNL_HUMAN	159.95	17	17	38459000	6	1	11	Oxidation (M)	48207	Drebrin-like protein OS=Homo sapiens OX=9606 GN=DBNL PE=1 SV=1
2892	14431	E1BCH6|ISPD_BOVIN	63.85	4	4	6625200	1	1	2	Carbamidomethylation	49510	D-ribitol-5-phosphate cytidylyltransferase OS=Bos taurus OX=9913 GN=CRPPA PE=3 SV=2
772	6636	Q02750|MP2K1_HUMAN	233.02	55	55	336340000	15	11	23	Carbamidomethylation; Deamidation (NQ)	43439	Dual specificity mitogen-activated protein kinase kinase 1 OS=Homo sapiens OX=9606 GN=MAP2K1 PE=1 SV=2
1324	7701	Q1HG70|MP2K2_CANLF	171.19	28	28	41727000	7	3	10	Carbamidomethylation	44446	Dual specificity mitogen-activated protein kinase kinase 2 OS=Canis lupus familiaris OX=9615 GN=MAP2K2 PE=2 SV=1
831	6649	P47809|MP2K4_MOUSE	195.53	42	42	240580000	12	12	21	Carbamidomethylation; Deamidation (NQ)	44114	Dual specificity mitogen-activated protein kinase kinase 4 OS=Mus musculus OX=10090 GN=Map2k4 PE=1 SV=2
2351	11797	P70236|MP2K6_MOUSE	82.62	13	13	17375000	3	3	4	Carbamidomethylation	37432	Dual specificity mitogen-activated protein kinase kinase 6 OS=Mus musculus OX=10090 GN=Map2k6 PE=1 SV=1
3572	16340	Q4KSH7|MP2K7_RAT	36.30	6	6	2377300	1	1	1		47536	Dual specificity mitogen-activated protein kinase kinase 7 OS=Rattus norvegicus OX=10116 GN=Map2k7 PE=1 SV=1
2339	10944	P51452|DUS3_HUMAN	127.55	23	23	132430000	3	3	4	Carbamidomethylation	20478	Dual specificity protein phosphatase 3 OS=Homo sapiens OX=9606 GN=DUSP3 PE=1 SV=1
505	6034	Q14203|DCTN1_HUMAN	232.54	25	25	109270000	21	6	34	Carbamidomethylation; Deamidation (NQ)	141694	Dynactin subunit 1 OS=Homo sapiens OX=9606 GN=DCTN1 PE=1 SV=3
702	6270	O08788|DCTN1_MOUSE	226.21	20	20	15746000	16	1	25	Carbamidomethylation; Deamidation (NQ)	141675	Dynactin subunit 1 OS=Mus musculus OX=10090 GN=Dctn1 PE=1 SV=3
709	7163	Q3ZCF0|DCTN2_BOVIN	226.45	31	31	7941700	11	1	25	Carbamidomethylation; Deamidation (NQ)	44294	Dynactin subunit 2 OS=Bos taurus OX=9913 GN=DCTN2 PE=2 SV=1
687	6868	Q13561|DCTN2_HUMAN	229.11	45	45	143590000	13	2	26	Carbamidomethylation; Oxidation (M)	44231	Dynactin subunit 2 OS=Homo sapiens OX=9606 GN=DCTN2 PE=1 SV=4
1421	7856	Q99KJ8|DCTN2_MOUSE	186.29	26	26		8	0	10	Carbamidomethylation	44117	Dynactin subunit 2 OS=Mus musculus OX=10090 GN=Dctn2 PE=1 SV=3
3016	13154	Q0P5A1|DCTN3_BOVIN	101.02	19	19	54841000	2	2	2	Carbamidomethylation	21192	Dynactin subunit 3 OS=Bos taurus OX=9913 GN=DCTN3 PE=2 SV=1
2315	11724	Q5R7U7|DCTN4_PONAB	92.41	18	18	43242000	3	3	4	Carbamidomethylation; Deamidation (NQ)	52291	Dynactin subunit 4 OS=Pongo abelii OX=9601 GN=DCTN4 PE=2 SV=1
3021	13379	Q9BTE1|DCTN5_HUMAN	80.46	27	27	20403000	2	2	2	Carbamidomethylation	20127	Dynactin subunit 5 OS=Homo sapiens OX=9606 GN=DCTN5 PE=1 SV=1
2407	11640	Q9WUB4|DCTN6_MOUSE	104.14	20	20	60489000	4	4	4		20670	Dynactin subunit 6 OS=Mus musculus OX=10090 GN=Dctn6 PE=1 SV=1
91	5680	Q08DF4|DYN1_BOVIN	362.65	63	63	147410000	58	5	166	Carbamidomethylation; Deamidation (NQ); Oxidation (M)	96252	Dynamin-1 OS=Bos taurus OX=9913 GN=DNM1 PE=2 SV=1
100	5721	Q05193|DYN1_HUMAN	354.54	60	60	148370000	52	2	158	Carbamidomethylation; Deamidation (NQ); Oxidation (M)	97408	Dynamin-1 OS=Homo sapiens OX=9606 GN=DNM1 PE=1 SV=2
114	5741	P21575|DYN1_RAT	329.40	55	55		51	0	144	Carbamidomethylation; Deamidation (NQ); Oxidation (M)	97295	Dynamin-1 OS=Rattus norvegicus OX=10116 GN=Dnm1 PE=1 SV=2
284	5710	O00429|DNM1L_HUMAN	305.15	61	61	22080000	32	1	63	Carbamidomethylation; Acetylation (Protein N-term); Deamidation (NQ)	81877	Dynamin-1-like protein OS=Homo sapiens OX=9606 GN=DNM1L PE=1 SV=2
295	5731	O35303|DNM1L_RAT	320.53	59	59	109850000	33	2	61	Carbamidomethylation; Acetylation (Protein N-term); Deamidation (NQ)	83908	Dynamin-1-like protein OS=Rattus norvegicus OX=10116 GN=Dnm1l PE=1 SV=1
411	6384	P50570|DYN2_HUMAN	225.15	20	20	35391000	20	3	42	Deamidation (NQ); Oxidation (M)	98064	Dynamin-2 OS=Homo sapiens OX=9606 GN=DNM2 PE=1 SV=2
210	5979	Q9UQ16|DYN3_HUMAN	283.11	31	31	347680000	29	11	84	Carbamidomethylation; Deamidation (NQ); Oxidation (M)	97746	Dynamin-3 OS=Homo sapiens OX=9606 GN=DNM3 PE=1 SV=4
423	6083	O60313|OPA1_HUMAN	229.90	33	33	69890000	24	24	41	Carbamidomethylation; Oxidation (M)	111630	Dynamin-like 120 kDa protein mitochondrial OS=Homo sapiens OX=9606 GN=OPA1 PE=1 SV=3
3294	14532	Q8IVF4|DYH10_HUMAN	27.37	1	1	24841000	1	1	1	Deamidation (NQ); Oxidation (M)	514845	Dynein heavy chain 10 axonemal OS=Homo sapiens OX=9606 GN=DNAH10 PE=1 SV=4
2844	14392	Q6ZR08|DYH12_HUMAN	34.35	1	1	218830000	2	2	2	Carbamidomethylation; Deamidation (NQ)	356942	Dynein heavy chain 12 axonemal OS=Homo sapiens OX=9606 GN=DNAH12 PE=2 SV=2
3114	14079	P0C6F1|DYH2_MOUSE	24.96	0	0	86921000	1	1	1	Deamidation (NQ)	511569	Dynein heavy chain 2 axonemal OS=Mus musculus OX=10090 GN=Dnah2 PE=1 SV=1
1338	10898	P63170|DYL1_RAT	154.39	56	56	18431000	6	1	11	Carbamidomethylation	10366	Dynein light chain 1 cytoplasmic OS=Rattus norvegicus OX=10116 GN=Dynll1 PE=1 SV=1
1285	10090	Q96FJ2|DYL2_HUMAN	166.58	81	81	94589000	7	2	12	Carbamidomethylation	10350	Dynein light chain 2 cytoplasmic OS=Homo sapiens OX=9606 GN=DYNLL2 PE=1 SV=1
2034	11387	P62627|DLRB1_MOUSE	146.14	39	39	481310000	5	5	6	Acetylation (Protein N-term)	10990	Dynein light chain roadblock-type 1 OS=Mus musculus OX=10090 GN=Dynlrb1 PE=1 SV=3
3481	15309	Q9Z336|DYLT1_RAT	70.36	14	14	8382900	1	1	1		12452	Dynein light chain Tctex-type 1 OS=Rattus norvegicus OX=10116 GN=Dynlt1 PE=1 SV=1
2485	12252	Q03001|DYST_HUMAN	40.72	0	0	17307000	2	1	3	Deamidation (NQ)	860679	Dystonin OS=Homo sapiens OX=9606 GN=DST PE=1 SV=4
2486	12008	Q91ZU6|DYST_MOUSE	84.66	0	0	13157000	2	1	3		834234	Dystonin OS=Mus musculus OX=10090 GN=Dst PE=1 SV=2
2552	11565	Q62165|DAG1_MOUSE	94.91	5	5		3	0	3		96905	Dystroglycan OS=Mus musculus OX=10090 GN=Dag1 PE=1 SV=4
2172	12934	Q28685|DAG1_RABIT	97.34	3	3		3	0	5		97030	Dystroglycan OS=Oryctolagus cuniculus OX=9986 GN=DAG1 PE=1 SV=1
2098	481	Q29243|DAG1_PIG	104.80	4	4		3	0	5		95438	Dystroglycan OS=Sus scrofa OX=9823 GN=DAG1 PE=2 SV=2
3217	14228	Q09019|DMWD_HUMAN	69.98	3	3	11636000	1	1	1		70438	Dystrophia myotonica WD repeat-containing protein OS=Homo sapiens OX=9606 GN=DMWD PE=1 SV=3
2780	13962	O97592|DMD_CANLF	72.06	0	0	22987000	1	1	2		425655	Dystrophin OS=Canis lupus familiaris OX=9615 GN=DMD PE=2 SV=1
2176	9943	Q9UNE7|CHIP_HUMAN	91.93	14	14	43464000	4	4	5	Carbamidomethylation	34856	E3 ubiquitin-protein ligase CHIP OS=Homo sapiens OX=9606 GN=STUB1 PE=1 SV=2
2893	14437	Q69ZR2|HECD1_MOUSE	46.55	1	1	0	1	1	2	Carbamidomethylation	290085	E3 ubiquitin-protein ligase HECTD1 OS=Mus musculus OX=10090 GN=Hectd1 PE=1 SV=2
1764	8743	Q9P2P5|HECW2_HUMAN	128.89	4	4	52412000	5	5	7		175768	E3 ubiquitin-protein ligase HECW2 OS=Homo sapiens OX=9606 GN=HECW2 PE=1 SV=2
802	6282	Q7Z6Z7|HUWE1_HUMAN	223.14	7	7	10357000	15	1	21	Carbamidomethylation; Deamidation (NQ)	481896	E3 ubiquitin-protein ligase HUWE1 OS=Homo sapiens OX=9606 GN=HUWE1 PE=1 SV=3
803	6252	Q7TMY8|HUWE1_MOUSE	224.43	7	7	3905900	15	1	21	Carbamidomethylation; Deamidation (NQ)	482640	E3 ubiquitin-protein ligase HUWE1 OS=Mus musculus OX=10090 GN=Huwe1 PE=1 SV=5
3392	15028	Q8C863|ITCH_MOUSE	39.51	1	1	2984600	1	1	1		98994	E3 ubiquitin-protein ligase Itchy OS=Mus musculus OX=10090 GN=Itch PE=1 SV=2
2241	13524	Q9P0J7|KCMF1_HUMAN	104.27	8	8	34736000	2	2	5		41945	E3 ubiquitin-protein ligase KCMF1 OS=Homo sapiens OX=9606 GN=KCMF1 PE=1 SV=2
2021	12742	Q6UWE0|LRSM1_HUMAN	91.22	6	6	16866000	2	2	6		83594	E3 ubiquitin-protein ligase LRSAM1 OS=Homo sapiens OX=9606 GN=LRSAM1 PE=1 SV=1
2971	14630	Q9NX47|MARH5_HUMAN	62.64	6	6	5207100	1	1	2		31232	E3 ubiquitin-protein ligase MARCHF5 OS=Homo sapiens OX=9606 GN=MARCHF5 PE=1 SV=1
2805	12095	Q8CFI0|NED4L_MOUSE	73.39	2	2	14085000	2	2	2		115419	E3 ubiquitin-protein ligase NEDD4-like OS=Mus musculus OX=10090 GN=Nedd4l PE=1 SV=2
1454	14321	P62877|RBX1_HUMAN	107.70	18	18	149190000	2	2	10	Acetylation (Protein N-term); Oxidation (M)	12274	E3 ubiquitin-protein ligase RBX1 OS=Homo sapiens OX=9606 GN=RBX1 PE=1 SV=1
2149	10219	Q9NQ86|TRI36_HUMAN	122.22	9	9	72415000	4	4	5	Carbamidomethylation	83014	E3 ubiquitin-protein ligase TRIM36 OS=Homo sapiens OX=9606 GN=TRIM36 PE=1 SV=2
3531	15871	Q5U430|UBR3_MOUSE	52.20	1	1	2172700	1	1	1		212755	E3 ubiquitin-protein ligase UBR3 OS=Mus musculus OX=10090 GN=Ubr3 PE=1 SV=3
955	6704	Q5T4S7|UBR4_HUMAN	191.69	4	4	16984000	12	3	17	Carbamidomethylation; Deamidation (NQ)	573849	E3 ubiquitin-protein ligase UBR4 OS=Homo sapiens OX=9606 GN=UBR4 PE=1 SV=1
1101	6907	Q2TL32|UBR4_RAT	181.85	3	3	0	10	1	14	Carbamidomethylation; Deamidation (NQ)	573799	E3 ubiquitin-protein ligase UBR4 OS=Rattus norvegicus OX=10116 GN=Ubr4 PE=1 SV=2
3427	16459	O94874|UFL1_HUMAN	27.90	2	2	3376500	1	1	1		89595	E3 UFM1-protein ligase 1 OS=Homo sapiens OX=9606 GN=UFL1 PE=1 SV=2
2302	10523	Q15075|EEA1_HUMAN	90.41	4	4	22476000	4	4	4		162465	Early endosome antigen 1 OS=Homo sapiens OX=9606 GN=EEA1 PE=1 SV=2
1841	11075	Q4R571|EIPR1_MACFA	108.02	13	13	69334000	3	3	7	Carbamidomethylation	43545	EARP and GARP complex-interacting protein 1 OS=Macaca fascicularis OX=9541 GN=EIPR1 PE=2 SV=1
2505	12037	O95834|EMAL2_HUMAN	73.00	5	5	5706000	2	2	3		70679	Echinoderm microtubule-associated protein-like 2 OS=Homo sapiens OX=9606 GN=EML2 PE=1 SV=1
3212	14194	A5PK19|EFNMT_BOVIN	47.70	2	2	6743900	1	1	1		78751	eEF1A lysine and N-terminal methyltransferase OS=Bos taurus OX=9913 GN=EEF1AKNMT PE=2 SV=1
2823	12033	Q9D8Y0|EFHD2_MOUSE	98.47	11	11	22292000	2	2	2		26791	EF-hand domain-containing protein D2 OS=Mus musculus OX=10090 GN=Efhd2 PE=1 SV=1
2536	12428	Q69ZW3|EHBP1_MOUSE	82.74	3	3	2506000	2	2	3		139104	EH domain-binding protein 1 OS=Mus musculus OX=10090 GN=Ehbp1 PE=1 SV=3
543	6276	Q5E9R3|EHD1_BOVIN	211.65	50	50	176740000	18	5	32	Carbamidomethylation; Deamidation (NQ)	60682	EH domain-containing protein 1 OS=Bos taurus OX=9913 GN=EHD1 PE=1 SV=1
2277	11744	Q4V8H8|EHD2_RAT	92.07	7	7	9.68E2	3	2	4		61238	EH domain-containing protein 2 OS=Rattus norvegicus OX=10116 GN=Ehd2 PE=1 SV=1
599	6158	Q9NZN3|EHD3_HUMAN	225.40	52	52	56773000	20	2	29	Carbamidomethylation; Deamidation (NQ)	60887	EH domain-containing protein 3 OS=Homo sapiens OX=9606 GN=EHD3 PE=1 SV=2
705	6254	Q9QXY6|EHD3_MOUSE	219.32	43	43		18	0	25	Deamidation (NQ)	60821	EH domain-containing protein 3 OS=Mus musculus OX=10090 GN=Ehd3 PE=1 SV=2
656	6253	Q8R491|EHD3_RAT	219.58	44	44		18	0	27	Deamidation (NQ)	60791	EH domain-containing protein 3 OS=Rattus norvegicus OX=10116 GN=Ehd3 PE=1 SV=2
2649	12607	E9PVA8|GCN1_MOUSE	81.97	1	1	11236000	2	2	3		293018	eIF-2-alpha kinase activator GCN1 OS=Mus musculus OX=10090 GN=Gcn1 PE=1 SV=1
2204	12240	Q15717|ELAV1_HUMAN	122.68	12	12	27353000	3	2	5		36092	ELAV-like protein 1 OS=Homo sapiens OX=9606 GN=ELAVL1 PE=1 SV=2
2354	12241	P70372|ELAV1_MOUSE	98.11	13	13	5862000	2	1	4		36169	ELAV-like protein 1 OS=Mus musculus OX=10090 GN=Elavl1 PE=1 SV=2
1581	10339	Q14576|ELAV3_HUMAN	98.48	16	16	19943000	4	2	9		39547	ELAV-like protein 3 OS=Homo sapiens OX=9606 GN=ELAVL3 PE=2 SV=3
1682	11161	Q61701|ELAV4_MOUSE	88.05	11	11	10006000	3	1	8	Deamidation (NQ)	42368	ELAV-like protein 4 OS=Mus musculus OX=10090 GN=Elavl4 PE=1 SV=1
467	55	Q4U116|S4A4_PIG	241.92	22	22	557880000	21	20	37	Deamidation (NQ)	121409	Electrogenic sodium bicarbonate cotransporter 1 OS=Sus scrofa OX=9823 GN=SLC4A4 PE=1 SV=1
493	7543	Q2KJE4|ETFA_BOVIN	243.45	39	39	151860000	13	3	35	Carbamidomethylation; Oxidation (M)	34961	Electron transfer flavoprotein subunit alpha mitochondrial OS=Bos taurus OX=9913 GN=ETFA PE=2 SV=1
555	8047	Q8HXY0|ETFA_MACFA	227.09	36	36		9	0	31	Carbamidomethylation; Oxidation (M)	35041	Electron transfer flavoprotein subunit alpha mitochondrial OS=Macaca fascicularis OX=9541 GN=ETFA PE=2 SV=1
554	7865	Q99LC5|ETFA_MOUSE	231.42	36	36		10	0	31	Carbamidomethylation; Oxidation (M)	35009	Electron transfer flavoprotein subunit alpha mitochondrial OS=Mus musculus OX=10090 GN=Etfa PE=1 SV=2
1213	227	Q6UAQ8|ETFB_PIG	176.95	30	30	260490000	5	5	13	Carbamidomethylation	27764	Electron transfer flavoprotein subunit beta OS=Sus scrofa OX=9823 GN=ETFB PE=1 SV=3
1360	127	P55931|ETFD_PIG	138.56	18	18	40643000	8	8	11	Carbamidomethylation	68633	Electron transfer flavoprotein-ubiquinone oxidoreductase mitochondrial OS=Sus scrofa OX=9823 GN=ETFDH PE=1 SV=2
3565	16250	Q5NVD7|ELMD1_PONAB	40.59	5	5	8443200	1	1	1		38092	ELMO domain-containing protein 1 OS=Pongo abelii OX=9601 GN=ELMOD1 PE=2 SV=1
273	6350	P68103|EF1A1_BOVIN	270.54	48	48	1046900000	20	11	66	Carbamidomethylation; Deamidation (NQ); Oxidation (M)	50141	Elongation factor 1-alpha 1 OS=Bos taurus OX=9913 GN=EEF1A1 PE=1 SV=1
271	6121	Q71V39|EF1A2_RABIT	282.98	64	64	2044500000	26	17	66	Carbamidomethylation; Deamidation (NQ); Oxidation (M)	50470	Elongation factor 1-alpha 2 OS=Oryctolagus cuniculus OX=9986 GN=EEF1A2 PE=1 SV=1
2028	10140	Q5E983|EF1B_BOVIN	134.71	39	39	184580000	6	6	6	Carbamidomethylation	24805	Elongation factor 1-beta OS=Bos taurus OX=9913 GN=EEF1B PE=2 SV=3
1977	10992	Q4R3D4|EF1D_MACFA	116.29	11	11	5647100	4	1	6	Acetylation (Protein N-term)	31190	Elongation factor 1-delta OS=Macaca fascicularis OX=9541 GN=EEF1D PE=2 SV=2
1577	9196	Q717R8|EF1D_SHEEP	157.05	22	22	85157000	6	3	9	Acetylation (Protein N-term)	30821	Elongation factor 1-delta OS=Ovis aries OX=9940 GN=EEF1D PE=2 SV=1
836	174	Q29387|EF1G_PIG	178.16	21	21	699380000	9	9	21	Carbamidomethylation; Deamidation (NQ)	49624	Elongation factor 1-gamma (Fragment) OS=Sus scrofa OX=9823 GN=EEF1G PE=2 SV=2
291	5880	Q3SYU2|EF2_BOVIN	279.08	41	41		28	0	62	Carbamidomethylation; Deamidation (NQ)	95368	Elongation factor 2 OS=Bos taurus OX=9913 GN=EEF2 PE=2 SV=3
286	5881	A0SXL6|EF2_CALJA	287.82	40	40		28	0	63	Carbamidomethylation; Deamidation (NQ)	95311	Elongation factor 2 OS=Callithrix jacchus OX=9483 GN=EEF2 PE=2 SV=1
287	5886	P09445|EF2_CRIGR	288.69	39	39		28	0	63	Carbamidomethylation; Deamidation (NQ)	95297	Elongation factor 2 OS=Cricetulus griseus OX=10029 GN=EEF2 PE=1 SV=4
2946	13050	P43896|EFTS_BOVIN	85.78	10	10	80332000	2	2	2	Carbamidomethylation	36602	Elongation factor Ts mitochondrial OS=Bos taurus OX=9913 GN=TSFM PE=1 SV=1
2768	15660	P43897|EFTS_HUMAN	58.48	9	9	25317000	1	1	3		35391	Elongation factor Ts mitochondrial OS=Homo sapiens OX=9606 GN=TSFM PE=1 SV=2
526	6407	P49410|EFTU_BOVIN	254.74	45	45	207920000	18	4	33	Carbamidomethylation; Oxidation (M)	49398	Elongation factor Tu mitochondrial OS=Bos taurus OX=9913 GN=TUFM PE=1 SV=1
739	6770	P85834|EFTU_RAT	245.02	37	37	15259000	15	1	24	Carbamidomethylation; Oxidation (M)	49522	Elongation factor Tu mitochondrial OS=Rattus norvegicus OX=10116 GN=Tufm PE=1 SV=1
2001	10158	P62869|ELOB_MOUSE	122.60	47	47	105050000	5	5	6	Carbamidomethylation; Acetylation (Protein N-term)	13170	Elongin-B OS=Mus musculus OX=10090 GN=Elob PE=1 SV=1
1284	10005	Q2KII4|ELOC_BOVIN	174.80	51	51	302940000	6	6	12	Carbamidomethylation; Oxidation (M)	12473	Elongin-C OS=Bos taurus OX=9913 GN=ELOC PE=1 SV=1
3331	16694	P50402|EMD_HUMAN	21.38	4	4	12015000	1	1	1		28994	Emerin OS=Homo sapiens OX=9606 GN=EMD PE=1 SV=1
2390	11096	Q9UI08|EVL_HUMAN	117.97	10	10	15508000	3	3	4		44620	Ena/VASP-like protein OS=Homo sapiens OX=9606 GN=EVL PE=1 SV=2
438	6783	O35179|SH3G2_RAT	314.88	48	48	1294800000	20	18	40	Carbamidomethylation; Oxidation (M)	39899	Endophilin-A1 OS=Rattus norvegicus OX=10116 GN=Sh3gl2 PE=1 SV=2
1513	8921	Q2KJA1|SH3G1_BOVIN	121.98	21	21	33426000	6	1	9	Carbamidomethylation; Deamidation (NQ)	41455	Endophilin-A2 OS=Bos taurus OX=9913 GN=SH3GL1 PE=2 SV=1
1609	8973	O35964|SH3G1_RAT	103.24	21	21	6858600	6	1	8	Carbamidomethylation; Deamidation (NQ)	41492	Endophilin-A2 OS=Rattus norvegicus OX=10116 GN=Sh3gl1 PE=1 SV=1
1797	9756	Q99963|SH3G3_HUMAN	141.12	18	18	93084000	4	3	7	Carbamidomethylation	39285	Endophilin-A3 OS=Homo sapiens OX=9606 GN=SH3GL3 PE=1 SV=1
1269	11172	O35180|SH3G3_RAT	111.84	13	13	20174000	3	2	12	Deamidation (NQ)	39166	Endophilin-A3 OS=Rattus norvegicus OX=10116 GN=Sh3gl3 PE=1 SV=2
1635	8064	Q32LM0|SHLB1_BOVIN	130.69	31	31	87671000	7	7	8	Acetylation (Protein N-term)	40777	Endophilin-B1 OS=Bos taurus OX=9913 GN=SH3GLB1 PE=2 SV=1
822	7332	Q08DK5|SHLB2_BOVIN	172.36	38	38	138650000	13	3	21	Deamidation (NQ)	44051	Endophilin-B2 OS=Bos taurus OX=9913 GN=SH3GLB2 PE=2 SV=1
1228	7736	Q9NR46|SHLB2_HUMAN	169.68	31	31	41002000	11	1	12		43974	Endophilin-B2 OS=Homo sapiens OX=9606 GN=SH3GLB2 PE=1 SV=1
232	5867	P11021|BIP_HUMAN	298.54	46	46	2249100000	35	33	78	Deamidation (NQ); Oxidation (M)	72333	Endoplasmic reticulum chaperone BiP OS=Homo sapiens OX=9606 GN=HSPA5 PE=1 SV=2
3032	13574	Q7TQ95|LNP_MOUSE	69.35	6	6	20478000	2	2	2		47500	Endoplasmic reticulum junction formation protein lunapark OS=Mus musculus OX=10090 GN=Lnpk PE=1 SV=1
2229	11380	Q7Z2K6|ERMP1_HUMAN	97.70	5	5	31505000	3	3	5	Carbamidomethylation	100231	Endoplasmic reticulum metallopeptidase 1 OS=Homo sapiens OX=9606 GN=ERMP1 PE=1 SV=2
1356	9844	P81623|ERP29_BOVIN	137.33	32	32	270730000	5	5	11	Carbamidomethylation; Oxidation (M)	28806	Endoplasmic reticulum resident protein 29 OS=Bos taurus OX=9913 GN=ERP29 PE=1 SV=2
2789	12064	Q3T0L2|ERP44_BOVIN	103.77	7	7	39641000	2	2	2	Carbamidomethylation	46836	Endoplasmic reticulum resident protein 44 OS=Bos taurus OX=9913 GN=ERP44 PE=2 SV=1
2747	13693	Q969X5|ERGI1_HUMAN	71.50	12	12	19259000	2	2	3	Deamidation (NQ)	32592	Endoplasmic reticulum-Golgi intermediate compartment protein 1 OS=Homo sapiens OX=9606 GN=ERGIC1 PE=1 SV=1
340	29	Q29092|ENPL_PIG	286.89	35	35	1308800000	31	25	52	Carbamidomethylation	92471	Endoplasmin OS=Sus scrofa OX=9823 GN=HSP90B1 PE=2 SV=3
3104	16723	P13206|EDN1_CANLF	24.18	5	5	59871000	1	1	2		22977	Endothelin-1 OS=Canis lupus familiaris OX=9615 GN=EDN1 PE=2 SV=2
1149	9472	Q3SZC0|ERH_BOVIN	167.71	61	61	210830000	6	6	14	Carbamidomethylation; Acetylation (Protein N-term); Deamidation (NQ)	12259	Enhancer of rudimentary homolog OS=Bos taurus OX=9913 GN=ERH PE=3 SV=1
2677	14505	Q0VD27|ENOPH_BOVIN	62.83	10	10	12536000	1	1	3		28930	Enolase-phosphatase E1 OS=Bos taurus OX=9913 GN=ENOPH1 PE=2 SV=1
1935	11986	Q7YS70|MECR_BOVIN	93.76	13	13	85736000	3	3	6	Carbamidomethylation; Deamidation (NQ)	40275	Enoyl-[acyl-carrier-protein] reductase mitochondrial OS=Bos taurus OX=9913 GN=MECR PE=1 SV=1
2118	10655	Q58DM8|ECHM_BOVIN	114.81	18	18	5521000	4	3	5	Carbamidomethylation	31243	Enoyl-CoA hydratase mitochondrial OS=Bos taurus OX=9913 GN=ECHS1 PE=2 SV=1
3162	13999	P30084|ECHM_HUMAN	43.32	3	3	3599100	1	1	1		31387	Enoyl-CoA hydratase mitochondrial OS=Homo sapiens OX=9606 GN=ECHS1 PE=1 SV=4
852	10641	P14604|ECHM_RAT	149.18	21	21	1077400000	3	2	20	Carbamidomethylation	31516	Enoyl-CoA hydratase mitochondrial OS=Rattus norvegicus OX=10116 GN=Echs1 PE=1 SV=1
2074	10726	Q5RDX5|NGEF_PONAB	114.01	7	7	2092000	4	1	5		82212	Ephexin-1 OS=Pongo abelii OX=9601 GN=NGEF PE=2 SV=1
1777	10759	Q5BKC9|NGEF_RAT	135.29	7	7	35221000	4	1	7		81008	Ephexin-1 OS=Rattus norvegicus OX=10116 GN=Ngef PE=1 SV=2
1197	7879	P54764|EPHA4_HUMAN	162.53	11	11	76271000	7	5	13	Carbamidomethylation; Deamidation (NQ)	109860	Ephrin type-A receptor 4 OS=Homo sapiens OX=9606 GN=EPHA4 PE=1 SV=1
1808	12397	P09759|EPHB1_RAT	94.11	3	3	8049600	3	1	7		109883	Ephrin type-B receptor 1 OS=Rattus norvegicus OX=10116 GN=Ephb1 PE=1 SV=2
1912	11656	P54754|EPHB3_MOUSE	84.20	4	4	2170900	3	1	6		109662	Ephrin type-B receptor 3 OS=Mus musculus OX=10090 GN=Ephb3 PE=1 SV=2
2272	9563	Q9UBC2|EP15R_HUMAN	127.96	6	6	14333000	4	2	4	Carbamidomethylation	94255	Epidermal growth factor receptor substrate 15-like 1 OS=Homo sapiens OX=9606 GN=EPS15L1 PE=1 SV=1
2512	10687	Q60902|EP15R_MOUSE	118.41	4	4	9776700	3	1	3		99309	Epidermal growth factor receptor substrate 15-like 1 OS=Mus musculus OX=10090 GN=Eps15l1 PE=1 SV=3
3443	16624	Q17QH8|D39U1_BOVIN	26.29	6	6	16279000	1	1	1		31334	Epimerase family protein SDR39U1 OS=Bos taurus OX=9913 GN=SDR39U1 PE=2 SV=1
2778	12143	P58107|EPIPL_HUMAN	89.64	1	1	32292000	2	1	2	Deamidation (NQ)	555666	Epiplakin OS=Homo sapiens OX=9606 GN=EPPK1 PE=1 SV=3
3388	14998	Q7L775|EPMIP_HUMAN	49.91	2	2	6.82E2	1	1	1		70370	EPM2A-interacting protein 1 OS=Homo sapiens OX=9606 GN=EPM2AIP1 PE=1 SV=1
1348	162	P79381|HYEP_PIG	185.05	26	26	85189000	8	8	11	Carbamidomethylation	52394	Epoxide hydrolase 1 OS=Sus scrofa OX=9823 GN=EPHX1 PE=2 SV=1
1489	9073	Q9Y6I3|EPN1_HUMAN	151.32	19	19	72846000	7	5	9	Carbamidomethylation	60293	Epsin-1 OS=Homo sapiens OX=9606 GN=EPN1 PE=1 SV=2
2194	11655	Q8CHU3|EPN2_MOUSE	106.50	6	6	62717000	3	2	5		63472	Epsin-2 OS=Mus musculus OX=10090 GN=Epn2 PE=1 SV=1
2137	12653	Q91W69|EPN3_MOUSE	122.50	4	4		3	0	5		68241	Epsin-3 OS=Mus musculus OX=10090 GN=Epn3 PE=1 SV=1
2987	14910	Q5UCC4|EMC10_HUMAN	63.27	6	6	12984000	1	1	2		27347	ER membrane protein complex subunit 10 OS=Homo sapiens OX=9606 GN=EMC10 PE=1 SV=1
3400	15084	Q5E993|EMC2_BOVIN	38.50	4	4	24022000	1	1	1		34804	ER membrane protein complex subunit 2 OS=Bos taurus OX=9913 GN=EMC2 PE=2 SV=1
2501	10573	O15083|ERC2_HUMAN	97.46	5	5	10233000	3	3	3		110557	ERC protein 2 OS=Homo sapiens OX=9606 GN=ERC2 PE=1 SV=3
2941	12955	Q5RCJ9|ERLN1_PONAB	70.47	10	10	4196300	2	1	2		39209	Erlin-1 OS=Pongo abelii OX=9601 GN=ERLIN1 PE=2 SV=3
2378	9899	Q1RMU4|ERLN2_BOVIN	106.04	16	16	43369000	4	3	4		37730	Erlin-2 OS=Bos taurus OX=9913 GN=ERLIN2 PE=2 SV=1
3432	16536	Q8TAM6|ERMIN_HUMAN	29.01	4	4	59941000	1	1	1		32783	Ermin OS=Homo sapiens OX=9606 GN=ERMN PE=1 SV=1
2103	228	B6CVD7|ERO1A_PIG	122.03	13	13	5339000	4	4	5	Carbamidomethylation; Deamidation (NQ)	54281	ERO1-like protein alpha OS=Sus scrofa OX=9823 GN=ERO1A PE=2 SV=1
2685	14901	Q2HJH3|CK054_BOVIN	63.96	4	4	14054000	1	1	3	Carbamidomethylation	35155	Ester hydrolase C11orf54 homolog OS=Bos taurus OX=9913 PE=2 SV=1
3423	16304	Q5U2Q3|CK054_RAT	38.10	5	5	2479100	1	1	1		34993	Ester hydrolase C11orf54 homolog OS=Rattus norvegicus OX=10116 PE=1 SV=1
3479	15273	Q8NBQ5|DHB11_HUMAN	72.86	6	6	6374400	1	1	1		32936	Estradiol 17-beta-dehydrogenase 11 OS=Homo sapiens OX=9606 GN=HSD17B11 PE=1 SV=3
1600	9519	Q5EA75|PCY2_BOVIN	121.78	16	16	28805000	5	5	8	Carbamidomethylation	44158	Ethanolamine-phosphate cytidylyltransferase OS=Bos taurus OX=9913 GN=PCYT2 PE=2 SV=1
3061	15416	Q17QM4|EPT1_BOVIN	65.76	6	6	41192000	1	1	2		45214	Ethanolaminephosphotransferase 1 OS=Bos taurus OX=9913 GN=SELENOI PE=2 SV=3
2602	12575	Q9C0D9|EPT1_HUMAN	85.31	8	8	71839000	2	2	3	Acetylation (Protein N-term)	45229	Ethanolaminephosphotransferase 1 OS=Homo sapiens OX=9606 GN=SELENOI PE=1 SV=3
1951	10946	Q2HJD5|ECHD1_BOVIN	126.83	15	15	68065000	3	3	6		33542	Ethylmalonyl-CoA decarboxylase OS=Bos taurus OX=9913 GN=ECHDC1 PE=2 SV=1
759	6633	Q5R5F5|IF4A1_PONAB	220.60	48	48	49051000	17	5	23	Carbamidomethylation; Deamidation (NQ); Oxidation (M)	46110	Eukaryotic initiation factor 4A-I OS=Pongo abelii OX=9601 GN=EIF4A1 PE=2 SV=1
539	6247	Q3SZ65|IF4A2_BOVIN	243.78	50	50	300520000	22	10	32	Carbamidomethylation; Deamidation (NQ)	46402	Eukaryotic initiation factor 4A-II OS=Bos taurus OX=9913 GN=EIF4A2 PE=2 SV=1
1313	9526	Q4R3Q1|IF4A3_MACFA	157.74	17	17	92873000	8	2	11		46871	Eukaryotic initiation factor 4A-III OS=Macaca fascicularis OX=9541 GN=EIF4A3 PE=2 SV=3
1813	8725	Q8R050|ERF3A_MOUSE	120.27	14	14	169990000	6	6	7	Carbamidomethylation	68626	Eukaryotic peptide chain release factor GTP-binding subunit ERF3A OS=Mus musculus OX=10090 GN=Gspt1 PE=1 SV=2
2756	13897	P41567|EIF1_HUMAN	62.13	51	51	0	2	1	3	Carbamidomethylation; Acetylation (Protein N-term)	12732	Eukaryotic translation initiation factor 1 OS=Homo sapiens OX=9606 GN=EIF1 PE=1 SV=1
2706	11619	Q5RA42|IF1AX_PONAB	92.75	23	23	65943000	3	3	3	Carbamidomethylation	16460	Eukaryotic translation initiation factor 1A X-chromosomal OS=Pongo abelii OX=9601 GN=EIF1AX PE=2 SV=3
2516	473	P61220|EIF1B_PIG	92.43	38	38	8150200	2	1	3	Carbamidomethylation	12824	Eukaryotic translation initiation factor 1b OS=Sus scrofa OX=9823 GN=EIF1B PE=3 SV=1
1833	10439	P68101|IF2A_RAT	95.54	15	15	106840000	4	4	7	Carbamidomethylation; Deamidation (NQ)	36108	Eukaryotic translation initiation factor 2 subunit 1 OS=Rattus norvegicus OX=10116 GN=Eif2s1 PE=1 SV=2
1749	8527	P41091|IF2G_HUMAN	159.63	20	20	123660000	6	6	7	Carbamidomethylation; Acetylation (Protein N-term)	51110	Eukaryotic translation initiation factor 2 subunit 3 OS=Homo sapiens OX=9606 GN=EIF2S3 PE=1 SV=3
2151	10331	Q1JU68|EIF3A_RAT	89.41	4	4	65844000	4	4	5		163196	Eukaryotic translation initiation factor 3 subunit A OS=Rattus norvegicus OX=10116 GN=Eif3a PE=2 SV=2
2079	9487	A7MB16|EIF3B_BOVIN	114.43	9	9	34109000	4	4	5		88919	Eukaryotic translation initiation factor 3 subunit B OS=Bos taurus OX=9913 GN=EIF3B PE=2 SV=1
1394	7591	Q8R1B4|EIF3C_MOUSE	160.14	13	13	168430000	8	8	10	Carbamidomethylation; Deamidation (NQ); Oxidation (M)	105531	Eukaryotic translation initiation factor 3 subunit C OS=Mus musculus OX=10090 GN=Eif3c PE=1 SV=1
1887	11396	Q6AYK8|EIF3D_RAT	92.63	11	11	30944000	3	3	7	Carbamidomethylation	63989	Eukaryotic translation initiation factor 3 subunit D OS=Rattus norvegicus OX=10116 GN=Eif3d PE=1 SV=1
1965	9812	Q641X8|EIF3E_RAT	140.97	13	13	7826000	4	4	6		52221	Eukaryotic translation initiation factor 3 subunit E OS=Rattus norvegicus OX=10116 GN=Eif3e PE=2 SV=1
2935	12882	O00303|EIF3F_HUMAN	77.86	10	10	12812000	2	2	2	Deamidation (NQ)	37564	Eukaryotic translation initiation factor 3 subunit F OS=Homo sapiens OX=9606 GN=EIF3F PE=1 SV=1
2412	11831	O75821|EIF3G_HUMAN	69.13	21	21	23855000	3	3	4	Deamidation (NQ)	35611	Eukaryotic translation initiation factor 3 subunit G OS=Homo sapiens OX=9606 GN=EIF3G PE=1 SV=2
3489	15433	Q6P9U8|EIF3H_RAT	64.73	4	4	15259000	1	1	1		39905	Eukaryotic translation initiation factor 3 subunit H OS=Rattus norvegicus OX=10116 GN=Eif3h PE=1 SV=1
2391	11113	Q5E966|EIF3I_BOVIN	121.23	15	15	64068000	3	3	4		36473	Eukaryotic translation initiation factor 3 subunit I OS=Bos taurus OX=9913 GN=EIF3I PE=2 SV=1
1588	15288	A0JPM9|EIF3J_RAT	73.81	5	5	59921000	1	1	9		29187	Eukaryotic translation initiation factor 3 subunit J OS=Rattus norvegicus OX=10116 GN=Eif3j PE=1 SV=1
1546	8950	Q3ZCK1|EIF3L_BOVIN	173.23	15	15	100050000	6	6	9		66727	Eukaryotic translation initiation factor 3 subunit L OS=Bos taurus OX=9913 GN=EIF3L PE=2 SV=1
1976	10947	Q3T148|EIF3M_BOVIN	141.91	14	14	79358000	3	3	6		42416	Eukaryotic translation initiation factor 3 subunit M OS=Bos taurus OX=9913 GN=EIF3M PE=2 SV=2
2089	10719	P41110|IF4G1_RABIT	80.20	3	3	1564800	3	2	5	Carbamidomethylation	154050	Eukaryotic translation initiation factor 4 gamma 1 OS=Oryctolagus cuniculus OX=9986 GN=EIF4G1 PE=1 SV=1
1597	9627	Q62448|IF4G2_MOUSE	129.48	6	6	30864000	4	4	8		102105	Eukaryotic translation initiation factor 4 gamma 2 OS=Mus musculus OX=10090 GN=Eif4g2 PE=1 SV=2
1784	8274	O43432|IF4G3_HUMAN	136.67	5	5	49806000	6	5	7	Deamidation (NQ)	176651	Eukaryotic translation initiation factor 4 gamma 3 OS=Homo sapiens OX=9606 GN=EIF4G3 PE=1 SV=2
2915	12599	P23588|IF4B_HUMAN	90.64	7	7	41195000	2	2	2		69151	Eukaryotic translation initiation factor 4B OS=Homo sapiens OX=9606 GN=EIF4B PE=1 SV=2
3019	13313	P29338|IF4E_RABIT	88.90	15	15	18568000	2	2	2	Carbamidomethylation	25049	Eukaryotic translation initiation factor 4E OS=Oryctolagus cuniculus OX=9986 GN=EIF4E PE=1 SV=1
1061	8433	Q1JPH6|IF4H_BOVIN	165.43	34	34	287390000	8	8	15		25219	Eukaryotic translation initiation factor 4H OS=Bos taurus OX=9913 GN=EIF4H PE=2 SV=1
1665	8939	P55010|IF5_HUMAN	156.08	17	17	23450000	6	6	8	Carbamidomethylation	49223	Eukaryotic translation initiation factor 5 OS=Homo sapiens OX=9606 GN=EIF5 PE=1 SV=2
1799	9955	P63242|IF5A1_MOUSE	165.78	51	51	17540000	5	5	7	Carbamidomethylation	16832	Eukaryotic translation initiation factor 5A-1 OS=Mus musculus OX=10090 GN=Eif5a PE=1 SV=2
2825	12121	B2GUV7|IF2P_RAT	97.19	3	3	12937000	2	2	2		137686	Eukaryotic translation initiation factor 5B OS=Rattus norvegicus OX=10116 GN=Eif5b PE=1 SV=1
2879	13712	P56537|IF6_HUMAN	92.92	13	13	65933000	2	2	2	Carbamidomethylation	26599	Eukaryotic translation initiation factor 6 OS=Homo sapiens OX=9606 GN=EIF6 PE=1 SV=1
251	7267	P46411|EAA1_BOVIN	258.54	23	23	3439600000	16	15	70	Carbamidomethylation; Deamidation (NQ); Oxidation (M)	59591	Excitatory amino acid transporter 1 OS=Bos taurus OX=9913 GN=SLC1A3 PE=2 SV=1
212	6390	P43004|EAA2_HUMAN	296.27	43	43	4050200000	24	24	84	Carbamidomethylation; Acetylation (Protein N-term); Deamidation (NQ); Oxidation (M)	62104	Excitatory amino acid transporter 2 OS=Homo sapiens OX=9606 GN=SLC1A2 PE=1 SV=2
2902	15165	P31597|EAA3_RABIT	33.18	3	3	14965000	1	1	2		56939	Excitatory amino acid transporter 3 OS=Oryctolagus cuniculus OX=9986 GN=SLC1A1 PE=1 SV=1
1512	8920	Q9NV70|EXOC1_HUMAN	136.49	10	10	63746000	5	5	9	Carbamidomethylation; Deamidation (NQ)	101982	Exocyst complex component 1 OS=Homo sapiens OX=9606 GN=EXOC1 PE=1 SV=4
2325	12459	Q96KP1|EXOC2_HUMAN	83.60	3	3	17663000	2	2	4	Deamidation (NQ)	104066	Exocyst complex component 2 OS=Homo sapiens OX=9606 GN=EXOC2 PE=1 SV=1
2584	11799	Q0V8C2|EXOC3_BOVIN	110.25	6	6	29841000	3	3	3		85581	Exocyst complex component 3 OS=Bos taurus OX=9913 GN=EXOC3 PE=2 SV=1
3611	16761	Q6DIA2|EX3L4_MOUSE	23.34	2	2	3054500	1	1	1	Deamidation (NQ)	81035	Exocyst complex component 3-like protein 4 OS=Mus musculus OX=10090 GN=Exoc3l4 PE=1 SV=2
1793	8996	Q96A65|EXOC4_HUMAN	136.85	9	9	62419000	5	5	7	Carbamidomethylation	110498	Exocyst complex component 4 OS=Homo sapiens OX=9606 GN=EXOC4 PE=1 SV=1
2526	13009	O00471|EXOC5_HUMAN	60.53	6	6	125360000	2	2	3	Carbamidomethylation; Deamidation (NQ)	81853	Exocyst complex component 5 OS=Homo sapiens OX=9606 GN=EXOC5 PE=1 SV=1
1479	9455	Q9Y2D4|EXC6B_HUMAN	156.64	7	7	2.52E3	5	5	9	Acetylation (Protein N-term)	94201	Exocyst complex component 6B OS=Homo sapiens OX=9606 GN=EXOC6B PE=1 SV=3
1957	9071	A4IF89|EXOC8_BOVIN	125.31	11	11	58657000	5	5	6		81840	Exocyst complex component 8 OS=Bos taurus OX=9913 GN=EXOC8 PE=2 SV=1
1304	7560	Q80U96|XPO1_RAT	163.64	12	12	154230000	9	9	11	Carbamidomethylation; Acetylation (Protein N-term)	123038	Exportin-1 OS=Rattus norvegicus OX=10116 GN=Xpo1 PE=1 SV=1
805	6538	Q5R9J2|XPO2_PONAB	201.50	20	20	196860000	13	13	21	Carbamidomethylation; Deamidation (NQ)	110328	Exportin-2 OS=Pongo abelii OX=9601 GN=CSE1L PE=2 SV=1
2132	12191	Q9HAV4|XPO5_HUMAN	75.01	2	2	24701000	2	2	5		136311	Exportin-5 OS=Homo sapiens OX=9606 GN=XPO5 PE=1 SV=1
3282	14407	Q924C1|XPO5_MOUSE	30.55	1	1	6408200	1	1	1		136973	Exportin-5 OS=Mus musculus OX=10090 GN=Xpo5 PE=1 SV=1
1439	8052	Q5R9G4|XPO7_PONAB	141.77	10	10	36369000	7	7	10	Carbamidomethylation; Acetylation (Protein N-term); Deamidation (NQ)	123963	Exportin-7 OS=Pongo abelii OX=9601 GN=XPO7 PE=2 SV=3
3474	16911	Q3TZZ7|ESYT2_MOUSE	21.36	2	2	7024900	1	1	1	Deamidation (NQ)	94139	Extended synaptotagmin-2 OS=Mus musculus OX=10090 GN=Esyt2 PE=1 SV=1
895	6470	P31976|EZRI_BOVIN	212.22	27	27	32254000	15	2	19	Carbamidomethylation	68760	Ezrin OS=Bos taurus OX=9913 GN=EZR PE=1 SV=2
957	6678	P15311|EZRI_HUMAN	202.08	24	24		14	0	17	Carbamidomethylation	69413	Ezrin OS=Homo sapiens OX=9606 GN=EZR PE=1 SV=4
956	6652	P26040|EZRI_MOUSE	203.77	25	25		14	0	17	Carbamidomethylation	69407	Ezrin OS=Mus musculus OX=10090 GN=Ezr PE=1 SV=3
1000	6982	Q8HZQ5|EZRI_RABIT	196.15	20	20	51965000	12	1	16	Carbamidomethylation	69220	Ezrin OS=Oryctolagus cuniculus OX=9986 GN=EZR PE=1 SV=3
1821	9241	A4FUA8|CAZA1_BOVIN	125.90	26	26	5817200	5	2	7	Carbamidomethylation	32932	F-actin-capping protein subunit alpha-1 OS=Bos taurus OX=9913 GN=CAPZA1 PE=2 SV=1
779	7408	A0M8S9|CAZA2_FELCA	188.74	57	57	240320000	12	1	22	Carbamidomethylation; Acetylation (Protein N-term); Deamidation (NQ)	32981	F-actin-capping protein subunit alpha-2 OS=Felis catus OX=9685 GN=CAPZA2 PE=3 SV=1
890	7411	Q108U5|CAZA2_LOXAF	181.90	57	57		12	0	19	Carbamidomethylation; Acetylation (Protein N-term); Deamidation (NQ)	32969	F-actin-capping protein subunit alpha-2 OS=Loxodonta africana OX=9785 GN=CAPZA2 PE=3 SV=3
542	7312	Q5R507|CAPZB_PONAB	179.87	44	44	750310000	12	12	32	Carbamidomethylation; Oxidation (M)	30629	F-actin-capping protein subunit beta OS=Pongo abelii OX=9601 GN=CAPZB PE=2 SV=2
3275	14315	Q5RCH4|FAD1_PONAB	51.49	4	4	10611000	1	1	1		54307	FAD synthase OS=Pongo abelii OX=9601 GN=FLAD1 PE=2 SV=1
1399	8232	Q32PX7|FUBP1_RAT	151.18	14	14	54411000	7	6	10	Carbamidomethylation	67197	Far upstream element-binding protein 1 OS=Rattus norvegicus OX=10116 GN=Fubp1 PE=1 SV=1
1225	7148	Q92945|FUBP2_HUMAN	167.67	21	21	656280000	10	9	12	Carbamidomethylation	73115	Far upstream element-binding protein 2 OS=Homo sapiens OX=9606 GN=KHSRP PE=1 SV=4
2016	11514	Q8WMY2|FPPS_BOVIN	98.62	10	10	143690000	3	3	6	Carbamidomethylation; Acetylation (Protein N-term); Deamidation (NQ)	40510	Farnesyl pyrophosphate synthase OS=Bos taurus OX=9913 GN=FDPS PE=1 SV=1
1981	11864	Q9UNN5|FAF1_HUMAN	110.40	6	6	52008000	4	4	6		73954	FAS-associated factor 1 OS=Homo sapiens OX=9606 GN=FAF1 PE=1 SV=2
1815	8912	Q96CS3|FAF2_HUMAN	148.80	18	18	125030000	6	6	7	Carbamidomethylation; Deamidation (NQ)	52624	FAS-associated factor 2 OS=Homo sapiens OX=9606 GN=FAF2 PE=1 SV=2
3379	14898	Q8K0X8|FEZ1_MOUSE	56.43	4	4	9118700	1	1	1		45215	Fasciculation and elongation protein zeta-1 OS=Mus musculus OX=10090 GN=Fez1 PE=1 SV=2
484	6563	Q16658|FSCN1_HUMAN	249.33	34	34	2168100000	16	16	36	Carbamidomethylation; Deamidation (NQ)	54530	Fascin OS=Homo sapiens OX=9606 GN=FSCN1 PE=1 SV=3
2793	12010	Q71SP7|FAS_BOVIN	65.95	1	1	38263000	2	2	2	Carbamidomethylation	274552	Fatty acid synthase OS=Bos taurus OX=9913 GN=FASN PE=1 SV=1
2256	9544	P49327|FAS_HUMAN	113.39	2	2	12562000	4	4	4	Carbamidomethylation	273424	Fatty acid synthase OS=Homo sapiens OX=9606 GN=FASN PE=1 SV=3
3502	772	O97788|FABP4_PIG	61.37	11	11	12083000	1	1	1		14676	Fatty acid-binding protein adipocyte OS=Sus scrofa OX=9823 GN=FABP4 PE=1 SV=3
807	10722	Q09139|FABP7_BOVIN	180.84	36	36	1173500000	7	5	21	Carbamidomethylation	14956	Fatty acid-binding protein brain OS=Bos taurus OX=9913 GN=FABP7 PE=1 SV=2
619	10353	O15540|FABP7_HUMAN	220.21	44	44	802930000	9	7	29	Deamidation (NQ); Oxidation (M)	14889	Fatty acid-binding protein brain OS=Homo sapiens OX=9606 GN=FABP7 PE=1 SV=3
1589	15305	P55051|FABP7_RAT	76.27	9	9	1346300000	1	1	9	Oxidation (M)	14864	Fatty acid-binding protein brain OS=Rattus norvegicus OX=10116 GN=Fabp7 PE=1 SV=2
1388	10056	P05413|FABPH_HUMAN	160.72	38	38	135810000	7	2	11		14858	Fatty acid-binding protein heart OS=Homo sapiens OX=9606 GN=FABP3 PE=1 SV=4
1468	250	O02772|FABPH_PIG	172.86	65	65	1614000	8	3	10	Carbamidomethylation	14749	Fatty acid-binding protein heart OS=Sus scrofa OX=9823 GN=FABP3 PE=2 SV=3
1031	154	Q9TUI8|FAAH1_PIG	166.48	27	27	11310000	8	8	16	Carbamidomethylation; Oxidation (M)	62857	Fatty-acid amide hydrolase 1 OS=Sus scrofa OX=9823 GN=FAAH PE=1 SV=1
2377	9866	Q5R5S1|FBX21_PONAB	126.98	14	14	26258000	4	4	4		71447	F-box only protein 21 OS=Pongo abelii OX=9601 GN=FBXO21 PE=2 SV=1
2674	13717	Q9H4M3|FBX44_HUMAN	57.89	13	13	18207000	2	2	3		29747	F-box only protein 44 OS=Homo sapiens OX=9606 GN=FBXO44 PE=1 SV=3
3527	15834	Q923V4|FBX6_RAT	54.81	4	4	6883900	1	1	1		32786	F-box only protein 6 OS=Rattus norvegicus OX=10116 GN=Fbxo6 PE=1 SV=1
2578	11149	A2RT62|FXL16_MOUSE	89.23	10	10	10509000	3	3	3	Deamidation (NQ)	51878	F-box/LRR-repeat protein 16 OS=Mus musculus OX=10090 GN=Fbxl16 PE=1 SV=1
1636	8514	Q9Y4F1|FARP1_HUMAN	139.34	9	9	103580000	6	6	8	Carbamidomethylation; Acetylation (Protein N-term); Deamidation (NQ)	118633	FERM ARHGEF and pleckstrin domain-containing protein 1 OS=Homo sapiens OX=9606 GN=FARP1 PE=1 SV=1
784	7108	Q96AC1|FERM2_HUMAN	187.71	22	22	308670000	12	12	22	Carbamidomethylation; Deamidation (NQ)	77861	Fermitin family homolog 2 OS=Homo sapiens OX=9606 GN=FERMT2 PE=1 SV=1
1844	11573	Q95MP7|FRIH_CANLF	125.15	40	40	23385000	4	1	7	Carbamidomethylation; Deamidation (NQ)	21308	Ferritin heavy chain OS=Canis lupus familiaris OX=9615 GN=FTH1 PE=2 SV=3
1570	10435	P02794|FRIH_HUMAN	143.45	34	34		4	0	9	Carbamidomethylation; Deamidation (NQ)	21226	Ferritin heavy chain OS=Homo sapiens OX=9606 GN=FTH1 PE=1 SV=2
1872	379	P19130|FRIH_PIG	134.72	26	26	160060000	4	3	7		21045	Ferritin heavy chain OS=Sus scrofa OX=9823 GN=FTH1 PE=1 SV=3
1553	9788	Q9XT73|FRIH_TRIVU	147.20	34	34	14321000	4	1	9	Carbamidomethylation	21295	Ferritin heavy chain OS=Trichosurus vulpecula OX=9337 GN=FTH1 PE=2 SV=3
2628	439	P19133|FRIL_PIG	124.87	64	64	89058000	3	3	3	Carbamidomethylation	8784	Ferritin light chain (Fragment) OS=Sus scrofa OX=9823 GN=FTL PE=1 SV=1
3516	15717	P22600|HEMH_BOVIN	56.57	3	3	5370300	1	1	1		46935	Ferrochelatase mitochondrial OS=Bos taurus OX=9913 GN=FECH PE=1 SV=3
3585	16483	P02672|FIBA_BOVIN	30.99	2	2	3233400	1	1	1		67012	Fibrinogen alpha chain OS=Bos taurus OX=9913 GN=FGA PE=1 SV=5
3078	15844	P02671|FIBA_HUMAN	53.77	2	2	506600	1	1	2		94973	Fibrinogen alpha chain OS=Homo sapiens OX=9606 GN=FGA PE=1 SV=2
2240	13384	P14480|FIBB_RAT	101.12	7	7	35472000	3	3	5	Carbamidomethylation	54235	Fibrinogen beta chain OS=Rattus norvegicus OX=10116 GN=Fgb PE=1 SV=4
2663	12952	P34004|FGF1_MESAU	66.22	16	16	19243000	2	2	3		17404	Fibroblast growth factor 1 OS=Mesocricetus auratus OX=10036 GN=FGF1 PE=2 SV=1
3085	16151	P50609|FMOD_RAT	43.39	5	5	2737500	1	1	2		43219	Fibromodulin OS=Rattus norvegicus OX=10116 GN=Fmod PE=2 SV=1
2525	13000	Q28377|FINC_HORSE	51.54	2	2	9593700	2	2	3	Carbamidomethylation; Deamidation (NQ); Oxidation (M)	272165	Fibronectin OS=Equus caballus OX=9796 GN=FN1 PE=2 SV=3
752	6232	P21333|FLNA_HUMAN	224.11	9	9	86397000	16	4	23	Carbamidomethylation	280737	Filamin-A OS=Homo sapiens OX=9606 GN=FLNA PE=1 SV=4
918	6534	Q8BTM8|FLNA_MOUSE	196.96	7	7	10514000	13	1	18	Carbamidomethylation	281219	Filamin-A OS=Mus musculus OX=10090 GN=Flna PE=1 SV=5
1303	7109	O75369|FLNB_HUMAN	159.54	6	6	23366000	10	3	11	Carbamidomethylation	278162	Filamin-B OS=Homo sapiens OX=9606 GN=FLNB PE=1 SV=2
1395	7716	Q80X90|FLNB_MOUSE	149.51	5	5	13486000	8	1	10	Carbamidomethylation	277822	Filamin-B OS=Mus musculus OX=10090 GN=Flnb PE=1 SV=3
1838	11037	P30043|BLVRB_HUMAN	157.82	29	29	93291000	3	1	7	Deamidation (NQ)	22119	Flavin reductase (NADPH) OS=Homo sapiens OX=9606 GN=BLVRB PE=1 SV=3
1571	10999	Q923D2|BLVRB_MOUSE	156.14	27	27	97311000	3	1	9	Deamidation (NQ)	22197	Flavin reductase (NADPH) OS=Mus musculus OX=10090 GN=Blvrb PE=1 SV=3
659	43	Q767L6|FLOT1_PIG	234.15	57	57	244280000	18	18	27	Carbamidomethylation; Deamidation (NQ); Oxidation (M)	47355	Flotillin-1 OS=Sus scrofa OX=9823 GN=FLOT1 PE=3 SV=1
1991	9307	Q60634|FLOT2_MOUSE	123.28	16	16	109140000	5	5	6	Deamidation (NQ)	47038	Flotillin-2 OS=Mus musculus OX=10090 GN=Flot2 PE=1 SV=2
2800	12551	Q05397|FAK1_HUMAN	79.21	4	4	0	2	1	2	Acetylation (Protein N-term)	119233	Focal adhesion kinase 1 OS=Homo sapiens OX=9606 GN=PTK2 PE=1 SV=2
2785	12303	P34152|FAK1_MOUSE	114.50	3	3	8178100	2	1	2		119243	Focal adhesion kinase 1 OS=Mus musculus OX=10090 GN=Ptk2 PE=1 SV=4
3564	16239	Q80TY0|FNBP1_MOUSE	42.01	1	1	12479000	1	1	1		71344	Formin-binding protein 1 OS=Mus musculus OX=10090 GN=Fnbp1 PE=1 SV=2
2182	10914	Q2HWF0|FBP1L_RAT	95.80	6	6	18138000	3	3	5		69975	Formin-binding protein 1-like OS=Rattus norvegicus OX=10116 GN=Fnbp1l PE=1 SV=2
1905	8809	A2APV2|FMNL2_MOUSE	139.03	8	8	70448000	6	6	6		123101	Formin-like protein 2 OS=Mus musculus OX=10090 GN=Fmnl2 PE=1 SV=2
2632	11657	Q9WUH4|FHL1_RAT	90.16	12	12	26251000	3	3	3	Carbamidomethylation	31904	Four and a half LIM domains protein 1 OS=Rattus norvegicus OX=10116 GN=Fhl1 PE=2 SV=1
2682	14726	Q9WVR4|FXR2_MOUSE	72.44	3	3	1070300	1	1	3		73743	Fragile X mental retardation syndrome-related protein 2 OS=Mus musculus OX=10090 GN=Fxr2 PE=1 SV=1
3375	14831	D3ZYW7|FRDA_RAT	62.63	8	8	10097000	1	1	1		23066	Frataxin mitochondrial OS=Rattus norvegicus OX=10116 GN=Fxn PE=1 SV=1
2953	13650	Q9ER35|FN3K_MOUSE	62.20	10	10	17524000	2	2	2		35032	Fructosamine-3-kinase OS=Mus musculus OX=10090 GN=Fn3k PE=1 SV=1
3397	15052	Q1JQA7|TIGAR_BOVIN	59.02	6	6	0	1	1	1		29467	Fructose-2 6-bisphosphatase TIGAR OS=Bos taurus OX=9913 GN=TIGAR PE=2 SV=1
130	6202	P04075|ALDOA_HUMAN	316.48	62	62	9391300	39	1	131	Carbamidomethylation; Deamidation (NQ)	39420	Fructose-bisphosphate aldolase A OS=Homo sapiens OX=9606 GN=ALDOA PE=1 SV=2
115	6020	P00883|ALDOA_RABIT	329.20	66	66	682230000	41	3	143	Carbamidomethylation; Deamidation (NQ); Oxidation (M)	39343	Fructose-bisphosphate aldolase A OS=Oryctolagus cuniculus OX=9986 GN=ALDOA PE=1 SV=2
138	6374	P05065|ALDOA_RAT	309.75	53	53	100790000	35	2	122	Carbamidomethylation; Deamidation (NQ); Oxidation (M)	39352	Fructose-bisphosphate aldolase A OS=Rattus norvegicus OX=10116 GN=Aldoa PE=1 SV=2
104	5820	Q9GKW3|ALDOC_MACFA	346.58	78	78	1675200000	50	8	156	Carbamidomethylation; Deamidation (NQ); Oxidation (M)	39422	Fructose-bisphosphate aldolase C OS=Macaca fascicularis OX=9541 GN=ALDOC PE=2 SV=3
108	6049	P05063|ALDOC_MOUSE	325.95	64	64		44	0	148	Carbamidomethylation; Deamidation (NQ); Oxidation (M)	39395	Fructose-bisphosphate aldolase C OS=Mus musculus OX=10090 GN=Aldoc PE=1 SV=4
124	6124	P09117|ALDOC_RAT	321.30	61	61		42	0	135	Carbamidomethylation; Deamidation (NQ); Oxidation (M)	39284	Fructose-bisphosphate aldolase C OS=Rattus norvegicus OX=10116 GN=Aldoc PE=1 SV=3
2661	12895	Q9BXM9|FSD1L_HUMAN	71.58	7	7	7965700	2	2	3	Carbamidomethylation	59578	FSD1-like protein OS=Homo sapiens OX=9606 GN=FSD1L PE=1 SV=2
495	89	P10173|FUMH_PIG	279.11	53	53	998640000	13	13	35	Carbamidomethylation; Deamidation (NQ); Oxidation (M)	54749	Fumarate hydratase mitochondrial OS=Sus scrofa OX=9823 GN=FH PE=1 SV=2
1180	9125	Q96GK7|FAH2A_HUMAN	170.23	30	30	148770000	8	6	13	Carbamidomethylation; Deamidation (NQ)	34596	Fumarylacetoacetate hydrolase domain-containing protein 2A OS=Homo sapiens OX=9606 GN=FAHD2A PE=1 SV=1
2414	11940	Q3TC72|FAHD2_MOUSE	111.26	12	12	13478000	3	1	4	Carbamidomethylation; Deamidation (NQ)	34690	Fumarylacetoacetate hydrolase domain-containing protein 2A OS=Mus musculus OX=10090 GN=Fahd2 PE=1 SV=1
3589	16530	F1N5S9|FUND1_BOVIN	29.20	11	11	15792000	1	1	1		17173	FUN14 domain-containing protein 1 OS=Bos taurus OX=9913 GN=FUNDC1 PE=2 SV=1
3091	16356	Q91XV6|FXYD6_RAT	35.69	23	23	452770	1	1	2		10388	FXYD domain-containing ion transport regulator 6 OS=Rattus norvegicus OX=10116 GN=Fxyd6 PE=1 SV=1
2544	14154	P34947|GRK5_HUMAN	69.95	2	2	10117000	1	1	3	Acetylation (Protein N-term)	67787	G protein-coupled receptor kinase 5 OS=Homo sapiens OX=9606 GN=GRK5 PE=1 SV=1
2679	14601	Q7Z2K8|GRIN1_HUMAN	67.62	2	2	77508000	1	1	3	Oxidation (M)	102399	G protein-regulated inducer of neurite outgrowth 1 OS=Homo sapiens OX=9606 GN=GPRIN1 PE=1 SV=2
2393	11133	A6H768|GALK1_BOVIN	93.12	10	10	117880000	3	3	4	Carbamidomethylation	42227	Galactokinase OS=Bos taurus OX=9913 GN=GALK1 PE=2 SV=2
2481	15314	Q9R0N0|GALK1_MOUSE	70.49	6	6	21421000	1	1	4	Carbamidomethylation	42295	Galactokinase OS=Mus musculus OX=10090 GN=Galk1 PE=1 SV=2
2874	12982	Q5R8U1|GALM_PONAB	69.47	7	7	0	2	1	2		37819	Galactose mutarotase OS=Pongo abelii OX=9601 GN=GALM PE=2 SV=1
1022	151	Q9GKX6|GALM_PIG	168.70	32	32	257120000	11	10	16	Carbamidomethylation	37816	Galactose mutarotase OS=Sus scrofa OX=9823 GN=GALM PE=2 SV=1
1142	297	Q49I35|LEG1_PIG	210.45	35	35	116300000	9	9	14	Carbamidomethylation; Oxidation (M)	14694	Galectin-1 OS=Sus scrofa OX=9823 GN=LGALS1 PE=2 SV=3
3345	14519	P47953|LEG3_CRILO	41.44	6	6	13525000	1	1	1		25739	Galectin-3 OS=Cricetulus longicaudatus OX=10030 GN=LGALS3 PE=2 SV=2
2019	12523	Q8VED9|LEGL_MOUSE	95.49	24	24	169290000	2	2	6	Carbamidomethylation	18956	Galectin-related protein OS=Mus musculus OX=10090 GN=Lgalsl PE=1 SV=1
1099	7145	Q9UEY8|ADDG_HUMAN	182.76	21	21	3.37E3	10	2	14	Carbamidomethylation; Deamidation (NQ)	79155	Gamma-adducin OS=Homo sapiens OX=9606 GN=ADD3 PE=1 SV=1
1100	7797	Q9QYB5|ADDG_MOUSE	181.72	16	16		8	0	14	Carbamidomethylation; Deamidation (NQ)	78777	Gamma-adducin OS=Mus musculus OX=10090 GN=Add3 PE=1 SV=2
1593	9587	Q62847|ADDG_RAT	127.55	8	8		4	0	8	Deamidation (NQ)	78804	Gamma-adducin OS=Rattus norvegicus OX=10116 GN=Add3 PE=1 SV=2
1643	9337	P62812|GBRA1_MOUSE	134.32	18	18	47221000	5	5	8	Deamidation (NQ)	51754	Gamma-aminobutyric acid receptor subunit alpha-1 OS=Mus musculus OX=10090 GN=Gabra1 PE=1 SV=1
1845	11740	P50571|GBRB1_MOUSE	113.14	9	9	231730000	3	3	7		54100	Gamma-aminobutyric acid receptor subunit beta-1 OS=Mus musculus OX=10090 GN=Gabrb1 PE=1 SV=1
2608	13057	Q9ES14|GBRE_RAT	49.62	4	4	13848000	2	1	3	Oxidation (M)	59219	Gamma-aminobutyric acid receptor subunit epsilon OS=Rattus norvegicus OX=10116 GN=Gabre PE=2 SV=1
2031	10324	P18508|GBRG2_RAT	83.47	11	11	92548000	4	3	6		54077	Gamma-aminobutyric acid receptor subunit gamma-2 OS=Rattus norvegicus OX=10116 GN=Gabrg2 PE=1 SV=1
2710	11813	Q8HYB6|GBRL1_BOVIN	86.68	34	34	31601000	3	2	3		14044	Gamma-aminobutyric acid receptor-associated protein-like 1 OS=Bos taurus OX=9913 GN=GABARAPL1 PE=3 SV=2
2002	10378	P60520|GBRL2_HUMAN	125.49	48	48	98439000	5	4	6		13667	Gamma-aminobutyric acid receptor-associated protein-like 2 OS=Homo sapiens OX=9606 GN=GABARAPL2 PE=1 SV=1
1606	8264	Q9WV18|GABR1_MOUSE	144.18	9	9	82324000	6	6	8	Carbamidomethylation	108216	Gamma-aminobutyric acid type B receptor subunit 1 OS=Mus musculus OX=10090 GN=Gabbr1 PE=1 SV=1
1652	7946	O75899|GABR2_HUMAN	141.20	11	11	103790000	7	7	8	Carbamidomethylation	105821	Gamma-aminobutyric acid type B receptor subunit 2 OS=Homo sapiens OX=9606 GN=GABBR2 PE=1 SV=1
55	5961	P09104|ENOG_HUMAN	319.27	63	63	254940000	39	1	240	Carbamidomethylation; Deamidation (NQ); Oxidation (M)	47269	Gamma-enolase OS=Homo sapiens OX=9606 GN=ENO2 PE=1 SV=3
57	5836	P17183|ENOG_MOUSE	323.55	72	72	105460000	43	3	224	Carbamidomethylation; Deamidation (NQ); Oxidation (M)	47297	Gamma-enolase OS=Mus musculus OX=10090 GN=Eno2 PE=1 SV=2
61	5964	P07323|ENOG_RAT	315.66	61	61		38	0	206	Carbamidomethylation; Acetylation (Protein N-term); Deamidation (NQ); Oxidation (M)	47141	Gamma-enolase OS=Rattus norvegicus OX=10116 GN=Eno2 PE=1 SV=2
2886	14269	Q32LE4|GGCT_BOVIN	54.52	14	14	3566900	1	1	2		21177	Gamma-glutamylcyclotransferase OS=Bos taurus OX=9913 GN=GGCT PE=2 SV=1
3562	16219	Q9D7X8|GGCT_MOUSE	41.21	7	7	23881000	1	1	1		21166	Gamma-glutamylcyclotransferase OS=Mus musculus OX=10090 GN=Ggct PE=1 SV=1
1076	7351	P81127|SNAG_BOVIN	160.70	39	39	22706000	9	1	15	Carbamidomethylation; Deamidation (NQ)	34636	Gamma-soluble NSF attachment protein OS=Bos taurus OX=9913 GN=NAPG PE=1 SV=3
1272	7354	Q99747|SNAG_HUMAN	155.91	38	38	5114900	9	1	12	Carbamidomethylation; Deamidation (NQ)	34746	Gamma-soluble NSF attachment protein OS=Homo sapiens OX=9606 GN=NAPG PE=1 SV=1
2242	13576	Q9NZ50|SYUG_BOVIN	100.08	20	20	4.86E3	3	2	5		13253	Gamma-synuclein OS=Bos taurus OX=9913 GN=SNCG PE=1 SV=1
3033	13575	O76070|SYUG_HUMAN	92.19	22	22	5032400	2	1	2		13331	Gamma-synuclein OS=Homo sapiens OX=9606 GN=SNCG PE=1 SV=2
987	7322	A6QQZ0|GDAP1_BOVIN	192.47	41	41	294750000	13	13	17	Carbamidomethylation	41202	Ganglioside-induced differentiation-associated protein 1 OS=Bos taurus OX=9913 GN=GDAP1 PE=2 SV=1
1377	8645	Q96MZ0|GD1L1_HUMAN	140.73	30	30	108390000	6	6	11	Carbamidomethylation	41973	Ganglioside-induced differentiation-associated protein 1-like 1 OS=Homo sapiens OX=9606 GN=GDAP1L1 PE=2 SV=2
569	124	Q29101|CXA1_PIG	230.92	41	41	816090000	12	12	31	Carbamidomethylation; Deamidation (NQ); Oxidation (M)	43049	Gap junction alpha-1 protein OS=Sus scrofa OX=9823 GN=GJA1 PE=2 SV=2
3362	14739	P08033|CXB1_RAT	67.93	5	5	7914500	1	1	1		32003	Gap junction beta-1 protein OS=Rattus norvegicus OX=10116 GN=Gjb1 PE=1 SV=1
3484	15343	Q8MIT9|CXB2_PONPY	68.12	7	7	11286000	1	1	1		26213	Gap junction beta-2 protein OS=Pongo pygmaeus OX=9600 GN=GJB2 PE=3 SV=1
3435	16580	Q8VHI3|OFUT2_MOUSE	25.98	5	5	5650700	1	1	1		49429	GDP-fucose protein O-fucosyltransferase 2 OS=Mus musculus OX=10090 GN=Pofut2 PE=1 SV=1
1436	9114	O60547|GMDS_HUMAN	140.56	20	20	6086600	5	1	10	Carbamidomethylation	41950	GDP-mannose 4 6 dehydratase OS=Homo sapiens OX=9606 GN=GMDS PE=1 SV=1
1642	9029	Q8K0C9|GMDS_MOUSE	145.63	22	22	3528800	5	1	8		41985	GDP-mannose 4 6 dehydratase OS=Mus musculus OX=10090 GN=Gmds PE=1 SV=1
391	41	P20305|GELS_PIG	257.94	47	47	1225300000	24	24	46		84775	Gelsolin (Fragment) OS=Sus scrofa OX=9823 GN=GSN PE=1 SV=1
853	6955	P41541|USO1_BOVIN	192.73	18	18	35642000	11	1	20	Carbamidomethylation	107515	General vesicular transport factor p115 OS=Bos taurus OX=9913 GN=USO1 PE=1 SV=1
897	6964	O60763|USO1_HUMAN	183.77	18	18	8543300	11	1	19	Carbamidomethylation	107895	General vesicular transport factor p115 OS=Homo sapiens OX=9606 GN=USO1 PE=1 SV=2
713	6277	Q9NQX3|GEPH_HUMAN	206.34	43	43	287120000	16	16	25	Carbamidomethylation; Acetylation (Protein N-term); Deamidation (NQ)	79748	Gephyrin OS=Homo sapiens OX=9606 GN=GPHN PE=1 SV=1
1277	144	A5A779|PGTA_PIG	141.16	21	21	73823000	7	7	12	Carbamidomethylation; Deamidation (NQ)	64902	Geranylgeranyl transferase type-2 subunit alpha OS=Sus scrofa OX=9823 GN=RABGGTA PE=2 SV=1
3297	14647	Q5E9B3|PGTB2_BOVIN	57.68	6	6	22183000	1	1	1		36972	Geranylgeranyl transferase type-2 subunit beta OS=Bos taurus OX=9913 GN=RABGGTB PE=2 SV=1
2046	10347	Q3V6T2|GRDN_HUMAN	120.60	3	3	21449000	4	4	5		216040	Girdin OS=Homo sapiens OX=9606 GN=CCDC88A PE=1 SV=2
1673	9764	P60984|GMFB_BOVIN	136.47	47	47	166920000	5	4	8	Carbamidomethylation; Acetylation (Protein N-term)	16713	Glia maturation factor beta OS=Bos taurus OX=9913 GN=GMFB PE=1 SV=2
2467	13374	Q56JZ9|GMFG_BOVIN	87.81	30	30	566900	2	1	4	Carbamidomethylation; Acetylation (Protein N-term)	16770	Glia maturation factor gamma OS=Bos taurus OX=9913 GN=GMFG PE=2 SV=1
54	6228	Q28115|GFAP_BOVIN	304.32	45	45	4775800000	46	6	243	Deamidation (NQ); Oxidation (M)	49512	Glial fibrillary acidic protein OS=Bos taurus OX=9913 GN=GFAP PE=1 SV=2
56	6143	P14136|GFAP_HUMAN	303.36	42	42	1569700000	43	1	227	Deamidation (NQ); Oxidation (M)	49880	Glial fibrillary acidic protein OS=Homo sapiens OX=9606 GN=GFAP PE=1 SV=1
60	6245	Q5RA72|GFAP_PONAB	300.96	42	42	243690000	42	1	211	Deamidation (NQ); Oxidation (M)	49872	Glial fibrillary acidic protein OS=Pongo abelii OX=9601 GN=GFAP PE=2 SV=1
81	6317	P47819|GFAP_RAT	287.95	40	40	1629100000	38	3	179	Deamidation (NQ); Oxidation (M)	49957	Glial fibrillary acidic protein OS=Rattus norvegicus OX=10116 GN=Gfap PE=1 SV=2
2648	12595	Q8BZM1|GLMN_MOUSE	82.57	5	5	9620900	2	2	3	Acetylation (Protein N-term)	67756	Glomulin OS=Mus musculus OX=10090 GN=Glmn PE=1 SV=1
2698	11328	A4FV08|GNPI1_BOVIN	102.41	16	16	10429000	3	1	3	Carbamidomethylation	32580	Glucosamine-6-phosphate isomerase 1 OS=Bos taurus OX=9913 GN=GNPDA1 PE=2 SV=1
2436	10467	Q17QL1|GNPI2_BOVIN	106.32	27	27	32445000	4	2	4	Carbamidomethylation	31165	Glucosamine-6-phosphate isomerase 2 OS=Bos taurus OX=9913 GN=GNPDA2 PE=2 SV=1
1182	7371	O55044|G6PD_CRIGR	146.56	25	25	55856000	10	3	13	Carbamidomethylation; Deamidation (NQ)	59326	Glucose-6-phosphate 1-dehydrogenase OS=Cricetulus griseus OX=10029 GN=G6PD PE=2 SV=3
1254	7756	Q29492|G6PD_MACRO	147.10	18	18	31297000	9	2	12	Carbamidomethylation; Deamidation (NQ)	59315	Glucose-6-phosphate 1-dehydrogenase OS=Macropus robustus OX=9319 GN=G6PD PE=2 SV=3
92	14	P08059|G6PI_PIG	352.71	70	70	12073000000	46	46	164	Carbamidomethylation; Acetylation (Protein N-term); Deamidation (NQ); Oxidation (M)	63126	Glucose-6-phosphate isomerase OS=Sus scrofa OX=9823 GN=GPI PE=1 SV=3
3009	16486	Q32L52|GID8_BOVIN	27.61	7	7	3243400	1	1	2		26799	Glucose-induced degradation protein 8 homolog OS=Bos taurus OX=9913 GN=GID8 PE=2 SV=1
1671	9431	Q28034|GLU2B_BOVIN	137.34	13	13	70949000	5	3	8	Carbamidomethylation; Oxidation (M)	60151	Glucosidase 2 subunit beta OS=Bos taurus OX=9913 GN=PRKCSH PE=2 SV=1
2442	11515	P14314|GLU2B_HUMAN	117.04	6	6	7552900	3	1	4	Carbamidomethylation	59426	Glucosidase 2 subunit beta OS=Homo sapiens OX=9606 GN=PRKCSH PE=1 SV=2
2058	9636	Q04609|FOLH1_HUMAN	128.78	7	7	45613000	4	1	5		84331	Glutamate carboxypeptidase 2 OS=Homo sapiens OX=9606 GN=FOLH1 PE=1 SV=1
1487	97	O77564|FOLH1_PIG	170.28	18	18	85913000	9	6	9		84524	Glutamate carboxypeptidase 2 OS=Sus scrofa OX=9823 GN=FOLH1 PE=1 SV=1
2027	278	P48319|DCE1_PIG	118.13	14	14	46746000	5	5	6		66895	Glutamate decarboxylase 1 OS=Sus scrofa OX=9823 GN=GAD1 PE=2 SV=1
1384	160	P48321|DCE2_PIG	173.13	24	24	20000	8	8	11	Carbamidomethylation	65388	Glutamate decarboxylase 2 OS=Sus scrofa OX=9823 GN=GAD2 PE=2 SV=1
117	17	P42174|DHE3_PIG	345.11	69	69	7023300000	56	56	142	Carbamidomethylation; Deamidation (NQ); Oxidation (M)	61308	Glutamate dehydrogenase 1 mitochondrial OS=Sus scrofa OX=9823 GN=GLUD1 PE=1 SV=2
1564	8696	P42261|GRIA1_HUMAN	113.43	10	10	33404000	6	4	9	Carbamidomethylation	101506	Glutamate receptor 1 OS=Homo sapiens OX=9606 GN=GRIA1 PE=1 SV=2
783	6364	P42262|GRIA2_HUMAN	202.40	23	23	28360000	14	11	22	Carbamidomethylation; Deamidation (NQ)	98821	Glutamate receptor 2 OS=Homo sapiens OX=9606 GN=GRIA2 PE=1 SV=3
1319	7899	Q9Z2W9|GRIA3_MOUSE	177.33	13	13	4663500	8	1	11		100527	Glutamate receptor 3 OS=Mus musculus OX=10090 GN=Gria3 PE=1 SV=2
1320	7903	P19492|GRIA3_RAT	176.21	13	13		8	0	11		100373	Glutamate receptor 3 OS=Rattus norvegicus OX=10116 GN=Gria3 PE=1 SV=1
2499	12305	O43424|GRID2_HUMAN	86.34	4	4	27015000	2	2	3		113356	Glutamate receptor ionotropic delta-2 OS=Homo sapiens OX=9606 GN=GRID2 PE=1 SV=2
3273	14298	P35438|NMDZ1_MOUSE	53.23	1	1	6667800	1	1	1		105481	Glutamate receptor ionotropic NMDA 1 OS=Mus musculus OX=10090 GN=Grin1 PE=1 SV=1
2966	14502	Q2T9Y6|GSH0_BOVIN	74.00	6	6	20549000	2	2	2	Carbamidomethylation	30533	Glutamate--cysteine ligase regulatory subunit OS=Bos taurus OX=9913 GN=GCLM PE=2 SV=1
240	5850	O94925|GLSK_HUMAN	301.73	58	58	19175000	33	2	75	Carbamidomethylation; Deamidation (NQ); Oxidation (M)	73461	Glutaminase kidney isoform mitochondrial OS=Homo sapiens OX=9606 GN=GLS PE=1 SV=1
236	5725	P13264|GLSK_RAT	307.77	58	58	93041000	34	3	77	Carbamidomethylation; Oxidation (M)	74024	Glutaminase kidney isoform mitochondrial OS=Rattus norvegicus OX=10116 GN=Gls PE=1 SV=2
2280	12463	Q9D172|GAL3A_MOUSE	96.07	15	15	172840000	2	2	4	Carbamidomethylation	28090	Glutamine amidotransferase-like class 1 domain-containing protein 3A mitochondrial OS=Mus musculus OX=10090 GN=Gatd3a PE=1 SV=1
234	81	P46410|GLNA_PIG	261.30	75	75	5111600000	19	19	76	Carbamidomethylation; Acetylation (Protein N-term); Deamidation (NQ); Oxidation (M)	42030	Glutamine synthetase OS=Sus scrofa OX=9823 GN=GLUL PE=2 SV=3
1831	10316	Q3MHH4|SYQ_BOVIN	101.97	9	9	8806800	4	1	7	Carbamidomethylation	87643	Glutamine--tRNA ligase OS=Bos taurus OX=9913 GN=QARS1 PE=2 SV=1
1772	9461	Q66H61|SYQ_RAT	119.42	12	12	25835000	5	2	7	Carbamidomethylation	87701	Glutamine--tRNA ligase OS=Rattus norvegicus OX=10116 GN=Qars1 PE=1 SV=1
2461	892	P12309|GLRX1_PIG	107.01	25	25	115920000	3	3	4	Carbamidomethylation	11828	Glutaredoxin-1 OS=Sus scrofa OX=9823 GN=GLRX PE=1 SV=2
2754	13843	Q58DA7|GLRX3_BOVIN	69.71	12	12	17861000	2	2	3	Carbamidomethylation	37298	Glutaredoxin-3 OS=Bos taurus OX=9913 GN=GLRX3 PE=2 SV=1
2998	15100	Q80Y14|GLRX5_MOUSE	74.06	12	12	58843000	1	1	2	Carbamidomethylation	16292	Glutaredoxin-related protein 5 mitochondrial OS=Mus musculus OX=10090 GN=Glrx5 PE=1 SV=2
2836	12506	Q0V8L2|GGT7_BOVIN	56.92	4	4	12559000	2	2	2		70652	Glutathione hydrolase 7 OS=Bos taurus OX=9913 GN=GGT7 PE=2 SV=1
2812	12527	P00435|GPX1_BOVIN	73.46	22	22	12886000	2	1	2	Carbamidomethylation	22659	Glutathione peroxidase 1 OS=Bos taurus OX=9913 GN=GPX1 PE=1 SV=3
1644	275	Q8MJ14|GPX1_PIG	138.03	31	31	143730000	5	4	8	Carbamidomethylation	22591	Glutathione peroxidase 1 OS=Sus scrofa OX=9823 GN=GPX1 PE=2 SV=2
3006	16259	P47791|GSHR_MOUSE	40.22	2	2	13032000	1	1	2	Deamidation (NQ)	53663	Glutathione reductase mitochondrial OS=Mus musculus OX=10090 GN=Gsr PE=1 SV=3
2309	11109	F1MVX2|LANC1_BOVIN	90.11	15	15	49138000	3	2	4	Carbamidomethylation; Deamidation (NQ)	45309	Glutathione S-transferase LANCL1 OS=Bos taurus OX=9913 GN=LANCL1 PE=1 SV=2
1109	8962	O43813|LANC1_HUMAN	143.19	24	24	133410000	7	6	14	Carbamidomethylation; Deamidation (NQ); Oxidation (M)	45283	Glutathione S-transferase LANCL1 OS=Homo sapiens OX=9606 GN=LANCL1 PE=1 SV=1
3396	15046	Q9N0V4|GSTM1_BOVIN	41.04	4	4	5752900	1	1	1	Carbamidomethylation	25635	Glutathione S-transferase Mu 1 OS=Bos taurus OX=9913 GN=GSTM1 PE=1 SV=3
2193	11582	P21266|GSTM3_HUMAN	103.83	15	15	5574400	3	1	5	Carbamidomethylation	26560	Glutathione S-transferase Mu 3 OS=Homo sapiens OX=9606 GN=GSTM3 PE=1 SV=3
844	10931	Q03013|GSTM4_HUMAN	161.20	20	20	36637000	6	4	21		25561	Glutathione S-transferase Mu 4 OS=Homo sapiens OX=9606 GN=GSTM4 PE=1 SV=3
2236	11779	P86214|GSTM5_MESAU	63.61	28	28	4712800	3	1	5	Carbamidomethylation	16658	Glutathione S-transferase Mu 5 (Fragments) OS=Mesocricetus auratus OX=10036 GN=GSTM5 PE=1 SV=1
1152	13193	P46439|GSTM5_HUMAN	130.00	14	14	9439200	3	1	14		25675	Glutathione S-transferase Mu 5 OS=Homo sapiens OX=9606 GN=GSTM5 PE=1 SV=3
1563	195	Q9N1F5|GSTO1_PIG	155.99	34	34	78517000	6	6	9	Carbamidomethylation; Deamidation (NQ)	27419	Glutathione S-transferase omega-1 OS=Sus scrofa OX=9823 GN=GSTO1 PE=1 SV=2
364	10273	Q9TTY8|GSTP1_CAPHI	186.74	35	35	1259300000	8	3	49	Carbamidomethylation; Deamidation (NQ)	23630	Glutathione S-transferase P OS=Capra hircus OX=9925 GN=GSTP1 PE=2 SV=2
1537	11777	P04906|GSTP1_RAT	106.00	21	21	0	5	1	9		23439	Glutathione S-transferase P OS=Rattus norvegicus OX=10116 GN=Gstp1 PE=1 SV=2
218	138	P80031|GSTP1_PIG	289.80	87	87	4505500000	18	12	82	Carbamidomethylation; Deamidation (NQ)	23497	Glutathione S-transferase P OS=Sus scrofa OX=9823 GN=GSTP1 PE=1 SV=2
2546	10671	Q5EAC2|GSHB_BOVIN	107.53	9	9	19013000	3	1	3	Carbamidomethylation	52066	Glutathione synthetase OS=Bos taurus OX=9913 GN=GSS PE=2 SV=1
2179	10367	P48637|GSHB_HUMAN	110.46	12	12	16802000	4	2	5	Carbamidomethylation	52385	Glutathione synthetase OS=Homo sapiens OX=9606 GN=GSS PE=1 SV=1
148	6803	P80534|G3P_JACOR	285.60	45	45	4886200	30	1	114	Carbamidomethylation; Deamidation (NQ); Oxidation (M)	39413	Glyceraldehyde-3-phosphate dehydrogenase muscle OS=Jaculus orientalis OX=48868 PE=1 SV=2
224	7014	P51640|G3P_MESAU	287.84	43	43	13789000	27	1	80	Carbamidomethylation; Deamidation (NQ); Oxidation (M)	33532	Glyceraldehyde-3-phosphate dehydrogenase (Fragment) OS=Mesocricetus auratus OX=10036 GN=GAPDH PE=2 SV=1
35	6287	Q28554|G3P_SHEEP	413.94	79	79		60	0	340	Carbamidomethylation; Deamidation (NQ); Oxidation (M)	34732	Glyceraldehyde-3-phosphate dehydrogenase (Fragment) OS=Ovis aries OX=9940 GN=GAPDH PE=2 SV=4
30	6019	P10096|G3P_BOVIN	404.64	80	80		63	0	364	Carbamidomethylation; Deamidation (NQ); Oxidation (M)	35868	Glyceraldehyde-3-phosphate dehydrogenase OS=Bos taurus OX=9913 GN=GAPDH PE=1 SV=4
43	6241	Q28259|G3P_CANLF	381.35	76	76		54	0	281	Carbamidomethylation; Deamidation (NQ); Oxidation (M)	35861	Glyceraldehyde-3-phosphate dehydrogenase OS=Canis lupus familiaris OX=9615 GN=GAPDH PE=2 SV=3
107	6608	P17244|G3P_CRIGR	331.44	49	49		43	0	153	Carbamidomethylation; Deamidation (NQ); Oxidation (M)	35748	Glyceraldehyde-3-phosphate dehydrogenase OS=Cricetulus griseus OX=10029 GN=GAPDH PE=2 SV=2
42	6048	Q9N2D5|G3P_FELCA	385.26	81	81		57	0	286	Carbamidomethylation; Deamidation (NQ); Oxidation (M)	35813	Glyceraldehyde-3-phosphate dehydrogenase OS=Felis catus OX=9685 GN=GAPDH PE=2 SV=3
90	6285	P04406|G3P_HUMAN	341.18	72	72	25398000	44	2	168	Carbamidomethylation; Deamidation (NQ); Oxidation (M)	36053	Glyceraldehyde-3-phosphate dehydrogenase OS=Homo sapiens OX=9606 GN=GAPDH PE=1 SV=3
93	6924	Q5RAB4|G3P_PONAB	340.65	52	52		39	0	164	Carbamidomethylation; Deamidation (NQ); Oxidation (M)	35993	Glyceraldehyde-3-phosphate dehydrogenase OS=Pongo abelii OX=9601 GN=GAPDH PE=2 SV=3
59	6218	P04797|G3P_RAT	370.24	59	59	4297400	54	1	215	Carbamidomethylation; Deamidation (NQ); Oxidation (M)	35828	Glyceraldehyde-3-phosphate dehydrogenase OS=Rattus norvegicus OX=10116 GN=Gapdh PE=1 SV=3
50	6039	Q4KYY3|G3P_SPECI	378.47	80	80		58	0	256	Carbamidomethylation; Deamidation (NQ); Oxidation (M)	35794	Glyceraldehyde-3-phosphate dehydrogenase OS=Spermophilus citellus OX=9997 GN=GAPDH PE=2 SV=3
23	36	P00355|G3P_PIG	438.61	92	92	11730000	74	2	433	Carbamidomethylation; Deamidation (NQ); Oxidation (M)	35836	Glyceraldehyde-3-phosphate dehydrogenase OS=Sus scrofa OX=9823 GN=GAPDH PE=1 SV=4
612	6107	A6QLU1|GPDM_BOVIN	247.91	35	35	50632000	20	1	29	Carbamidomethylation; Deamidation (NQ); Oxidation (M)	80763	Glycerol-3-phosphate dehydrogenase mitochondrial OS=Bos taurus OX=9913 GN=GPD2 PE=2 SV=1
556	6081	P43304|GPDM_HUMAN	254.07	37	37	5269500	22	1	31	Carbamidomethylation; Deamidation (NQ); Oxidation (M)	80853	Glycerol-3-phosphate dehydrogenase mitochondrial OS=Homo sapiens OX=9606 GN=GPD2 PE=1 SV=3
851	6856	Q64521|GPDM_MOUSE	243.29	24	24		14	0	20	Carbamidomethylation; Deamidation (NQ); Oxidation (M)	80954	Glycerol-3-phosphate dehydrogenase mitochondrial OS=Mus musculus OX=10090 GN=Gpd2 PE=1 SV=2
1472	10075	P21695|GPDA_HUMAN	154.22	17	17	62557000	5	1	10	Deamidation (NQ)	37568	Glycerol-3-phosphate dehydrogenase [NAD(+)] cytoplasmic OS=Homo sapiens OX=9606 GN=GPD1 PE=1 SV=4
1464	9739	P13707|GPDA_MOUSE	147.74	17	17	23983000	5	1	10	Deamidation (NQ)	37573	Glycerol-3-phosphate dehydrogenase [NAD(+)] cytoplasmic OS=Mus musculus OX=10090 GN=Gpd1 PE=1 SV=3
2551	11159	Q8N335|GPD1L_HUMAN	87.74	12	12	57957000	3	2	3		38419	Glycerol-3-phosphate dehydrogenase 1-like protein OS=Homo sapiens OX=9606 GN=GPD1L PE=1 SV=1
2463	13284	Q3ULJ0|GPD1L_MOUSE	98.99	7	7		2	0	4		38226	Glycerol-3-phosphate dehydrogenase 1-like protein OS=Mus musculus OX=10090 GN=Gpd1l PE=1 SV=2
3014	13112	Q8CHP8|PGP_MOUSE	105.36	9	9	39641000	2	2	2	Carbamidomethylation	34541	Glycerol-3-phosphate phosphatase OS=Mus musculus OX=10090 GN=Pgp PE=1 SV=1
839	103	Q58D68|ENPP6_PIG	198.72	35	35	409620000	12	12	21		50356	Glycerophosphocholine cholinephosphodiesterase ENPP6 OS=Sus scrofa OX=9823 GN=ENPP6 PE=2 SV=2
860	7112	Q5RBL1|GARS_PONAB	201.16	24	24	702430000	13	13	20	Carbamidomethylation	83221	Glycine--tRNA ligase OS=Pongo abelii OX=9601 GN=GARS1 PE=2 SV=1
2625	11130	Q8MJ26|GYS1_MACMU	124.60	8	8	44518000	3	3	3		83787	Glycogen [starch] synthase muscle OS=Macaca mulatta OX=9544 GN=GYS1 PE=2 SV=1
1409	7851	Q2PQH8|GDE_CANLF	165.48	8	8	92958000	7	3	10	Carbamidomethylation; Deamidation (NQ)	174835	Glycogen debranching enzyme OS=Canis lupus familiaris OX=9615 GN=AGL PE=2 SV=1
1607	8371	A8BQB4|GDE_HORSE	146.05	6	6	35823000	6	2	8		174666	Glycogen debranching enzyme OS=Equus caballus OX=9796 GN=AGL PE=2 SV=1
1504	9735	P35574|GDE_RABIT	97.39	4	4	29055000	4	1	9	Deamidation (NQ)	177655	Glycogen debranching enzyme OS=Oryctolagus cuniculus OX=9986 GN=AGL PE=1 SV=1
266	5865	Q3B7M9|PYGB_BOVIN	294.98	46	46	14668000	38	1	67	Carbamidomethylation; Acetylation (Protein N-term); Deamidation (NQ)	96340	Glycogen phosphorylase brain form OS=Bos taurus OX=9913 GN=PYGB PE=2 SV=3
363	5949	P11216|PYGB_HUMAN	271.47	32	32		29	0	49	Carbamidomethylation; Deamidation (NQ)	96696	Glycogen phosphorylase brain form OS=Homo sapiens OX=9606 GN=PYGB PE=1 SV=5
324	5945	Q8CI94|PYGB_MOUSE	276.94	33	33	138430000	31	4	54	Carbamidomethylation; Deamidation (NQ)	96730	Glycogen phosphorylase brain form OS=Mus musculus OX=10090 GN=Pygb PE=1 SV=3
282	5861	Q5MIB6|PYGB_SHEEP	292.30	45	45	223790000	36	1	63	Carbamidomethylation; Acetylation (Protein N-term); Deamidation (NQ)	96314	Glycogen phosphorylase brain form OS=Ovis aries OX=9940 GN=PYGB PE=2 SV=3
370	5932	Q0VCM4|PYGL_BOVIN	271.97	33	33	12024000	27	1	48	Carbamidomethylation; Acetylation (Protein N-term); Deamidation (NQ)	97456	Glycogen phosphorylase liver form OS=Bos taurus OX=9913 GN=PYGL PE=2 SV=1
410	6183	P06737|PYGL_HUMAN	249.26	28	28		24	0	42	Carbamidomethylation; Acetylation (Protein N-term); Deamidation (NQ)	97149	Glycogen phosphorylase liver form OS=Homo sapiens OX=9606 GN=PYGL PE=1 SV=4
394	6029	Q5MIB5|PYGL_SHEEP	258.78	31	31		26	0	45	Carbamidomethylation; Acetylation (Protein N-term); Deamidation (NQ)	97468	Glycogen phosphorylase liver form OS=Ovis aries OX=9940 GN=PYGL PE=2 SV=3
468	6106	P09811|PYGL_RAT	245.00	26	26		23	0	37	Carbamidomethylation; Acetylation (Protein N-term)	97483	Glycogen phosphorylase liver form OS=Rattus norvegicus OX=10116 GN=Pygl PE=1 SV=5
278	5780	P79334|PYGM_BOVIN	307.35	44	44	35706000	38	1	64	Carbamidomethylation; Deamidation (NQ)	97293	Glycogen phosphorylase muscle form OS=Bos taurus OX=9913 GN=PYGM PE=2 SV=3
345	5889	Q9WUB3|PYGM_MOUSE	279.08	35	35	13540000	28	1	51	Carbamidomethylation; Deamidation (NQ)	97286	Glycogen phosphorylase muscle form OS=Mus musculus OX=10090 GN=Pygm PE=1 SV=3
310	5794	P00489|PYGM_RABIT	290.90	37	37		32	0	57	Carbamidomethylation; Deamidation (NQ)	97289	Glycogen phosphorylase muscle form OS=Oryctolagus cuniculus OX=9986 GN=PYGM PE=1 SV=3
275	5773	O18751|PYGM_SHEEP	311.18	45	45	53688000	39	2	65	Carbamidomethylation; Deamidation (NQ)	97307	Glycogen phosphorylase muscle form OS=Ovis aries OX=9940 GN=PYGM PE=2 SV=3
1828	10207	P49840|GSK3A_HUMAN	127.83	10	10	41165000	5	2	7	Deamidation (NQ)	50981	Glycogen synthase kinase-3 alpha OS=Homo sapiens OX=9606 GN=GSK3A PE=1 SV=2
1179	8510	P49841|GSK3B_HUMAN	159.13	25	25	181870000	7	4	13	Carbamidomethylation; Deamidation (NQ)	46744	Glycogen synthase kinase-3 beta OS=Homo sapiens OX=9606 GN=GSK3B PE=1 SV=2
1612	10167	P46976|GLYG_HUMAN	115.72	16	16	214010000	5	5	8	Carbamidomethylation; Acetylation (Protein N-term)	39384	Glycogenin-1 OS=Homo sapiens OX=9606 GN=GYG1 PE=1 SV=4
1837	11032	B0YN54|GLTP_PANTR	143.56	36	36	137250000	4	4	7	Carbamidomethylation; Acetylation (Protein N-term); Deamidation (NQ)	23850	Glycolipid transfer protein OS=Pan troglodytes OX=9598 GN=GLTP PE=2 SV=1
1463	9725	P30419|NMT1_HUMAN	147.69	16	16	91141000	5	4	10	Deamidation (NQ)	56806	Glycylpeptide N-tetradecanoyltransferase 1 OS=Homo sapiens OX=9606 GN=NMT1 PE=1 SV=2
2437	11365	O70311|NMT2_MOUSE	108.61	11	11	3.23E3	4	3	4		60484	Glycylpeptide N-tetradecanoyltransferase 2 OS=Mus musculus OX=10090 GN=Nmt2 PE=1 SV=1
2900	14959	Q9CPV4|GLOD4_MOUSE	69.54	10	10	29378000	2	2	2	Carbamidomethylation	33317	Glyoxalase domain-containing protein 4 OS=Mus musculus OX=10090 GN=Glod4 PE=1 SV=1
3428	16465	Q9UBQ7|GRHPR_HUMAN	31.74	3	3	57166000	1	1	1		35668	Glyoxylate reductase/hydroxypyruvate reductase OS=Homo sapiens OX=9606 GN=GRHPR PE=1 SV=1
1720	9358	P36959|GMPR1_HUMAN	128.75	30	30	7976000	6	5	8	Carbamidomethylation	37419	GMP reductase 1 OS=Homo sapiens OX=9606 GN=GMPR PE=1 SV=1
1462	9462	Q32L93|GMPR2_BOVIN	124.70	22	22	55291000	4	3	9	Carbamidomethylation	38033	GMP reductase 2 OS=Bos taurus OX=9913 GN=GMPR2 PE=2 SV=1
1507	7952	P49915|GUAA_HUMAN	152.41	22	22	80221000	7	7	9	Carbamidomethylation; Deamidation (NQ)	76716	GMP synthase [glutamine-hydrolyzing] OS=Homo sapiens OX=9606 GN=GMPS PE=1 SV=1
2068	9596	Q9Z1E9|GSLG1_CRIGR	128.56	5	5	42613000	4	4	5	Carbamidomethylation	132326	Golgi apparatus protein 1 OS=Cricetulus griseus OX=10029 GN=GLG1 PE=1 SV=1
3232	14713	Q9H4A6|GOLP3_HUMAN	67.10	5	5	8801700	1	1	1		33811	Golgi phosphoprotein 3 OS=Homo sapiens OX=9606 GN=GOLPH3 PE=1 SV=1
2715	13143	Q99JX3|GORS2_MOUSE	102.39	6	6	26979000	2	2	3	Carbamidomethylation; Deamidation (NQ)	47038	Golgi reassembly-stacking protein 2 OS=Mus musculus OX=10090 GN=Gorasp2 PE=1 SV=3
1518	9644	Q9H4G4|GAPR1_HUMAN	143.17	42	42	23010000	4	4	9	Carbamidomethylation	17218	Golgi-associated plant pathogenesis-related protein 1 OS=Homo sapiens OX=9606 GN=GLIPR2 PE=1 SV=3
2751	13740	Q91W53|GOGA7_MOUSE	95.02	19	19	35598000	2	2	3		15792	Golgin subfamily A member 7 OS=Mus musculus OX=10090 GN=Golga7 PE=1 SV=1
3595	16594	Q92538|GBF1_HUMAN	27.37	1	1	5307200	1	1	1		206444	Golgi-specific brefeldin A-resistance guanine nucleotide exchange factor 1 OS=Homo sapiens OX=9606 GN=GBF1 PE=1 SV=2
3041	13736	Q17QD8|G37L1_BOVIN	79.65	5	5	0	2	1	2	Carbamidomethylation	51930	G-protein coupled receptor 37-like 1 OS=Bos taurus OX=9913 GN=GPR37L1 PE=2 SV=1
2740	13565	Q9QYC5|G37L1_RAT	83.70	5	5	22459000	2	1	3		52860	G-protein coupled receptor 37-like 1 OS=Rattus norvegicus OX=10116 GN=Gpr37l1 PE=1 SV=1
2490	10536	Q86YR5|GPSM1_HUMAN	99.85	7	7	10042000	3	1	3		74510	G-protein-signaling modulator 1 OS=Homo sapiens OX=9606 GN=GPSM1 PE=1 SV=2
2493	10541	Q6IR34|GPSM1_MOUSE	111.28	7	7	3720100	3	1	3		74362	G-protein-signaling modulator 1 OS=Mus musculus OX=10090 GN=Gpsm1 PE=1 SV=3
3121	13800	P81274|GPSM2_HUMAN	37.82	3	3	7617900	1	1	1		76662	G-protein-signaling modulator 2 OS=Homo sapiens OX=9606 GN=GPSM2 PE=1 SV=3
2160	10954	Q6Y7W8|GGYF2_MOUSE	114.76	4	4	8496300	3	3	5		149192	GRB10-interacting GYF protein 2 OS=Mus musculus OX=10090 GN=Gigyf2 PE=1 SV=2
2943	12994	Q12849|GRSF1_HUMAN	80.45	6	6	63052000	2	2	2		53126	G-rich sequence factor 1 OS=Homo sapiens OX=9606 GN=GRSF1 PE=1 SV=3
1738	8280	Q8VD04|GRAP1_MOUSE	149.32	11	11	94023000	6	6	7		92715	GRIP1-associated protein 1 OS=Mus musculus OX=10090 GN=Gripap1 PE=1 SV=1
2381	10185	Q60780|GAS7_MOUSE	123.59	14	14	83176000	4	4	4	Carbamidomethylation	48174	Growth arrest-specific protein 7 OS=Mus musculus OX=10090 GN=Gas7 PE=1 SV=1
1085	7281	Q5R4J7|GRB2_PONAB	187.67	59	59	379230000	9	9	15	Carbamidomethylation	25206	Growth factor receptor-bound protein 2 OS=Pongo abelii OX=9601 GN=GRB2 PE=2 SV=1
2721	13263	Q3SZC1|GRPE1_BOVIN	99.55	22	22	34382000	3	3	3	Carbamidomethylation	24306	GrpE protein homolog 1 mitochondrial OS=Bos taurus OX=9913 GN=GRPEL1 PE=1 SV=1
2560	12031	P08760|KAD3_BOVIN	50.74	11	11	2852400	2	1	3		25671	GTP:AMP phosphotransferase AK3 mitochondrial OS=Bos taurus OX=9913 GN=AK3 PE=1 SV=3
2429	13678	Q5RDZ0|KAD3_PONAB	89.37	10	10	42032000	2	1	4		25496	GTP:AMP phosphotransferase AK3 mitochondrial OS=Pongo abelii OX=9601 GN=AK3 PE=2 SV=3
1092	8759	Q61411|RASH_MOUSE	162.86	52	52		9	0	15	Carbamidomethylation	21298	GTPase HRas OS=Mus musculus OX=10090 GN=Hras PE=1 SV=2
1146	8686	Q07983|RASK_MONDO	163.66	49	49	26101000	9	1	14	Carbamidomethylation	21396	GTPase KRas OS=Monodelphis domestica OX=13616 GN=KRAS PE=2 SV=1
1082	8768	P08556|RASN_MOUSE	148.86	51	51		9	0	15	Carbamidomethylation	21199	GTPase NRas OS=Mus musculus OX=10090 GN=Nras PE=1 SV=1
2817	14090	Q6PAR5|GAPD1_MOUSE	60.47	1	1	10282000	1	1	2		162401	GTPase-activating protein and VPS9 domain-containing protein 1 OS=Mus musculus OX=10090 GN=Gapvd1 PE=1 SV=2
546	7640	Q5R556|RAN_PONAB	241.19	62	62	937980000	15	15	32	Carbamidomethylation	24423	GTP-binding nuclear protein Ran OS=Pongo abelii OX=9601 GN=RAN PE=2 SV=3
3089	16281	Q91Z61|DIRA1_MOUSE	39.02	7	7	14723000	1	1	2		22265	GTP-binding protein Di-Ras1 OS=Mus musculus OX=10090 GN=Diras1 PE=1 SV=1
2958	13802	Q5PR73|DIRA2_MOUSE	71.79	12	12	6244000	2	2	2	Deamidation (NQ)	22498	GTP-binding protein Di-Ras2 OS=Mus musculus OX=10090 GN=Diras2 PE=1 SV=1
2766	15519	Q62639|RHEB_RAT	62.26	9	9	13331000	1	1	3	Deamidation (NQ)	20479	GTP-binding protein Rheb OS=Rattus norvegicus OX=10116 GN=Rheb PE=1 SV=1
2146	10066	Q3T0D7|SAR1A_BOVIN	134.01	37	37	103790000	5	4	5	Carbamidomethylation	22409	GTP-binding protein SAR1a OS=Bos taurus OX=9913 GN=SAR1A PE=2 SV=1
2008	10793	Q9CQC9|SAR1B_MOUSE	119.68	24	24	47477000	4	3	6	Carbamidomethylation	22382	GTP-binding protein SAR1b OS=Mus musculus OX=10090 GN=Sar1b PE=1 SV=1
3017	13235	Q2TBQ3|GAMT_BOVIN	90.80	19	19	37453000	2	2	2	Carbamidomethylation	26610	Guanidinoacetate N-methyltransferase OS=Bos taurus OX=9913 GN=GAMT PE=2 SV=1
1263	8804	Q9R111|GUAD_MOUSE	194.89	18	18	11244000	8	1	12	Carbamidomethylation	51013	Guanine deaminase OS=Mus musculus OX=10090 GN=Gda PE=1 SV=1
1141	8943	Q5RAV9|GUAD_PONAB	195.05	20	20	8444000	8	1	14	Carbamidomethylation	51040	Guanine deaminase OS=Pongo abelii OX=9601 GN=GDA PE=2 SV=1
343	6326	P63096|GNAI1_HUMAN	274.88	53	53	417340000	21	8	52	Carbamidomethylation	40361	Guanine nucleotide-binding protein G(i) subunit alpha-1 OS=Homo sapiens OX=9606 GN=GNAI1 PE=1 SV=2
355	6609	P38402|GNAI2_CAVPO	267.24	49	49		19	0	51	Carbamidomethylation	40539	Guanine nucleotide-binding protein G(i) subunit alpha-2 OS=Cavia porcellus OX=10141 GN=GNAI2 PE=2 SV=3
304	6325	P04899|GNAI2_HUMAN	282.57	58	58	173530000	24	6	59	Carbamidomethylation; Deamidation (NQ)	40451	Guanine nucleotide-binding protein G(i) subunit alpha-2 OS=Homo sapiens OX=9606 GN=GNAI2 PE=1 SV=3
392	7037	P38403|GNAI3_CAVPO	253.63	36	36	20425000	15	1	46	Carbamidomethylation	40604	Guanine nucleotide-binding protein G(i) subunit alpha-3 OS=Cavia porcellus OX=10141 GN=GNAI3 PE=2 SV=3
512	7223	P08754|GNAI3_HUMAN	224.34	33	33	20508000	12	1	34	Carbamidomethylation	40532	Guanine nucleotide-binding protein G(i) subunit alpha-3 OS=Homo sapiens OX=9606 GN=GNAI3 PE=1 SV=3
434	7666	P08753|GNAI3_RAT	238.96	29	29		13	0	41	Carbamidomethylation	40522	Guanine nucleotide-binding protein G(i) subunit alpha-3 OS=Rattus norvegicus OX=10116 GN=Gnai3 PE=1 SV=3
3477	15261	P50151|GBG10_HUMAN	74.28	26	26	3165800	1	1	1	Carbamidomethylation	7205	Guanine nucleotide-binding protein G(I)/G(S)/G(O) subunit gamma-10 OS=Homo sapiens OX=9606 GN=GNG10 PE=1 SV=1
1236	10951	Q28024|GBG12_BOVIN	145.99	64	64	97996000	6	6	12	Carbamidomethylation; Acetylation (Protein N-term); Deamidation (NQ); Oxidation (M)	8057	Guanine nucleotide-binding protein G(I)/G(S)/G(O) subunit gamma-12 OS=Bos taurus OX=9913 GN=GNG12 PE=1 SV=2
909	9173	P63213|GBG2_MOUSE	179.44	83	83	729690000	9	9	19	Carbamidomethylation; Acetylation (Protein N-term); Deamidation (NQ); Oxidation (M)	7850	Guanine nucleotide-binding protein G(I)/G(S)/G(O) subunit gamma-2 OS=Mus musculus OX=10090 GN=Gng2 PE=1 SV=2
584	13125	P63214|GBG3_BOVIN	123.53	63	63	479960000	3	3	30	Carbamidomethylation; Acetylation (Protein N-term); Deamidation (NQ); Oxidation (M)	8305	Guanine nucleotide-binding protein G(I)/G(S)/G(O) subunit gamma-3 OS=Bos taurus OX=9913 GN=GNG3 PE=1 SV=1
1150	11975	P30671|GBG7_BOVIN	161.01	57	57	218120000	7	7	14	Carbamidomethylation; Deamidation (NQ); Oxidation (M)	7552	Guanine nucleotide-binding protein G(I)/G(S)/G(O) subunit gamma-7 OS=Bos taurus OX=9913 GN=GNG7 PE=1 SV=1
260	6308	P62873|GBB1_HUMAN	280.58	73	73	3515500000	24	13	69	Carbamidomethylation; Acetylation (Protein N-term); Deamidation (NQ); Oxidation (M)	37377	Guanine nucleotide-binding protein G(I)/G(S)/G(T) subunit beta-1 OS=Homo sapiens OX=9606 GN=GNB1 PE=1 SV=3
384	6612	P62880|GBB2_MOUSE	267.11	63	63	990150000	21	8	47	Carbamidomethylation; Acetylation (Protein N-term); Oxidation (M)	37331	Guanine nucleotide-binding protein G(I)/G(S)/G(T) subunit beta-2 OS=Mus musculus OX=10090 GN=Gnb2 PE=1 SV=3
127	6324	P09471|GNAO_HUMAN	320.77	59	59	9033400000	31	25	133	Carbamidomethylation; Deamidation (NQ); Oxidation (M)	40051	Guanine nucleotide-binding protein G(o) subunit alpha OS=Homo sapiens OX=9606 GN=GNAO1 PE=1 SV=4
1435	9099	P38405|GNAL_HUMAN	137.42	19	19	7572700	6	1	10	Carbamidomethylation	44309	Guanine nucleotide-binding protein G(olf) subunit alpha OS=Homo sapiens OX=9606 GN=GNAL PE=1 SV=1
840	123	Q2PKF4|GNAQ_PIG	226.49	38	38	331910000	10	7	21	Carbamidomethylation; Deamidation (NQ)	42142	Guanine nucleotide-binding protein G(q) subunit alpha OS=Sus scrofa OX=9823 GN=GNAQ PE=2 SV=3
762	6657	P63092|GNAS2_HUMAN	202.95	50	50	322930000	14	9	23	Carbamidomethylation	45665	Guanine nucleotide-binding protein G(s) subunit alpha isoforms short OS=Homo sapiens OX=9606 GN=GNAS PE=1 SV=1
2743	13648	P50149|GNAT2_MOUSE	65.68	8	8	0	2	1	3	Deamidation (NQ)	40118	Guanine nucleotide-binding protein G(t) subunit alpha-2 OS=Mus musculus OX=10090 GN=Gnat2 PE=2 SV=2
1543	8352	P19627|GNAZ_RAT	117.64	21	21	220960000	6	6	9	Carbamidomethylation; Deamidation (NQ)	40880	Guanine nucleotide-binding protein G(z) subunit alpha OS=Rattus norvegicus OX=10116 GN=Gnaz PE=2 SV=3
1280	8927	P29992|GNA11_HUMAN	180.48	24	24		5	0	12		42123	Guanine nucleotide-binding protein subunit alpha-11 OS=Homo sapiens OX=9606 GN=GNA11 PE=1 SV=2
1088	135	Q2XSV9|GNA11_PIG	195.39	32	32	80402000	7	3	15	Carbamidomethylation	42064	Guanine nucleotide-binding protein subunit alpha-11 OS=Sus scrofa OX=9823 GN=GNA11 PE=2 SV=2
1467	8076	Q14344|GNA13_HUMAN	137.60	27	27	135440000	8	7	10		44050	Guanine nucleotide-binding protein subunit alpha-13 OS=Homo sapiens OX=9606 GN=GNA13 PE=1 SV=2
606	6723	Q9HAV0|GBB4_HUMAN	234.23	52	52	565330000	15	7	29	Carbamidomethylation; Acetylation (Protein N-term); Oxidation (M)	37567	Guanine nucleotide-binding protein subunit beta-4 OS=Homo sapiens OX=9606 GN=GNB4 PE=1 SV=3
1162	7691	Q80ZD0|GNB5_TAMST	201.94	32	32	311830000	9	9	13	Carbamidomethylation; Acetylation (Protein N-term)	38746	Guanine nucleotide-binding protein subunit beta-5 OS=Tamias striatus OX=45474 GN=GNB5 PE=2 SV=1
1653	8067	Q7YR35|GNL1_PANTR	158.74	17	17	132240000	7	7	8	Carbamidomethylation	68675	Guanine nucleotide-binding protein-like 1 OS=Pan troglodytes OX=9598 GN=GNL1 PE=3 SV=3
3358	14675	P19686|GCYA1_RAT	63.60	2	2	257800	1	1	1		77567	Guanylate cyclase soluble subunit alpha-1 OS=Rattus norvegicus OX=10116 GN=Gucy1a1 PE=1 SV=1
2533	11928	P33402|GCYA2_HUMAN	86.00	9	9	15025000	3	3	3	Carbamidomethylation	81750	Guanylate cyclase soluble subunit alpha-2 OS=Homo sapiens OX=9606 GN=GUCY1A2 PE=1 SV=1
1122	7079	Q4ZHR9|GCYB1_CANLF	169.73	23	23	207860000	12	12	14	Carbamidomethylation	70501	Guanylate cyclase soluble subunit beta-1 OS=Canis lupus familiaris OX=9615 GN=GUCY1B1 PE=2 SV=1
2336	10787	P46195|KGUA_BOVIN	82.00	23	23	10810000	3	1	4	Carbamidomethylation; Acetylation (Protein N-term)	21910	Guanylate kinase OS=Bos taurus OX=9913 GN=GUK1 PE=1 SV=2
1790	206	P31006|KGUA_PIG	142.78	46	46	130370000	5	3	7	Carbamidomethylation	21921	Guanylate kinase OS=Sus scrofa OX=9823 GN=GUK1 PE=1 SV=2
1634	11530	Q3UGR5|HDHD2_MOUSE	110.87	25	25	19538000	4	1	8	Carbamidomethylation; Deamidation (NQ)	28730	Haloacid dehalogenase-like hydrolase domain-containing protein 2 OS=Mus musculus OX=10090 GN=Hdhd2 PE=1 SV=2
1747	9673	Q5R4B4|HDHD2_PONAB	118.74	32	32	62511000	5	2	7	Carbamidomethylation	28538	Haloacid dehalogenase-like hydrolase domain-containing protein 2 OS=Pongo abelii OX=9601 GN=HDHD2 PE=2 SV=1
1087	157	Q8SPS7|HPT_PIG	189.55	40	40	246210000	10	10	15	Carbamidomethylation	38482	Haptoglobin OS=Sus scrofa OX=9823 GN=HP PE=1 SV=1
3142	13045	Q8C547|HTR5B_MOUSE	70.66	1	1	1682600	1	1	1		224318	HEAT repeat-containing protein 5B OS=Mus musculus OX=10090 GN=Heatr5b PE=1 SV=3
203	5735	O43301|HS12A_HUMAN	314.54	53	53	4279400000	39	39	87	Carbamidomethylation; Deamidation (NQ); Oxidation (M)	74978	Heat shock 70 kDa protein 12A OS=Homo sapiens OX=9606 GN=HSPA12A PE=1 SV=2
3395	15038	Q2TBX4|HSP13_BOVIN	39.10	6	6	929700	1	1	1		51921	Heat shock 70 kDa protein 13 OS=Bos taurus OX=9913 GN=HSPA13 PE=2 SV=1
2613	14398	O35162|HSP13_RAT	42.46	4	4	9438600	1	1	3		51795	Heat shock 70 kDa protein 13 OS=Rattus norvegicus OX=10116 GN=Hspa13 PE=1 SV=2
244	5996	Q27975|HS71A_BOVIN	279.70	43	43	4734000	35	2	74	Carbamidomethylation; Deamidation (NQ)	70259	Heat shock 70 kDa protein 1A OS=Bos taurus OX=9913 GN=HSPA1A PE=1 SV=2
230	24	Q6S4N2|HS71B_PIG	320.07	43	43	164450000	38	5	79	Carbamidomethylation; Deamidation (NQ)	70098	Heat shock 70 kDa protein 1B OS=Sus scrofa OX=9823 GN=HSPA1B PE=2 SV=1
341	6971	P16627|HS71L_MOUSE	235.36	24	24		20	0	52	Carbamidomethylation; Deamidation (NQ)	70637	Heat shock 70 kDa protein 1-like OS=Mus musculus OX=10090 GN=Hspa1l PE=1 SV=4
662	6291	Q2TFN9|HSP74_CANLF	240.20	25	25		17	0	27	Carbamidomethylation	94379	Heat shock 70 kDa protein 4 OS=Canis lupus familiaris OX=9615 GN=HSPA4 PE=1 SV=1
494	6031	P34932|HSP74_HUMAN	253.93	32	32	61158000	20	1	35	Carbamidomethylation; Deamidation (NQ); Oxidation (M)	94331	Heat shock 70 kDa protein 4 OS=Homo sapiens OX=9606 GN=HSPA4 PE=1 SV=4
558	6214	Q61316|HSP74_MOUSE	242.55	28	28		17	0	31	Carbamidomethylation; Deamidation (NQ); Oxidation (M)	94133	Heat shock 70 kDa protein 4 OS=Mus musculus OX=10090 GN=Hspa4 PE=1 SV=1
491	6135	O95757|HS74L_HUMAN	261.56	29	29	459750000	18	13	35	Carbamidomethylation; Oxidation (M)	94512	Heat shock 70 kDa protein 4L OS=Homo sapiens OX=9606 GN=HSPA4L PE=1 SV=3
317	7232	P17066|HSP76_HUMAN	245.66	18	18	0	20	1	56	Carbamidomethylation; Deamidation (NQ)	71028	Heat shock 70 kDa protein 6 OS=Homo sapiens OX=9606 GN=HSPA6 PE=1 SV=2
58	5675	P11142|HSP7C_HUMAN	391.27	67	67	10851000000	67	37	222	Carbamidomethylation; Acetylation (Protein N-term); Deamidation (NQ); Oxidation (M)	70898	Heat shock cognate 71 kDa protein OS=Homo sapiens OX=9606 GN=HSPA8 PE=1 SV=1
1898	15873	Q3ZC22|HSBP1_BOVIN	76.85	39	39	25316000	2	2	7		8530	Heat shock factor-binding protein 1 OS=Bos taurus OX=9913 GN=HSBP1 PE=3 SV=1
357	5935	Q0IIM3|HS105_BOVIN	280.11	33	33	260090000	22	5	50	Carbamidomethylation; Deamidation (NQ); Oxidation (M)	96726	Heat shock protein 105 kDa OS=Bos taurus OX=9913 GN=HSPH1 PE=2 SV=1
657	6791	Q60446|HS105_CRIGR	219.69	18	18		11	0	27	Carbamidomethylation; Deamidation (NQ); Oxidation (M)	96151	Heat shock protein 105 kDa OS=Cricetulus griseus OX=10029 GN=HSPH1 PE=2 SV=1
323	5872	Q92598|HS105_HUMAN	286.36	35	35	356210000	26	8	54	Carbamidomethylation; Deamidation (NQ); Oxidation (M)	96865	Heat shock protein 105 kDa OS=Homo sapiens OX=9606 GN=HSPH1 PE=1 SV=1
1102	7927	Q2TBI4|TRAP1_BOVIN	190.17	14	14	25433000	9	4	14		79381	Heat shock protein 75 kDa mitochondrial OS=Bos taurus OX=9913 GN=TRAP1 PE=2 SV=1
1308	9081	Q12931|TRAP1_HUMAN	160.78	9	9	10229000	6	1	11		80110	Heat shock protein 75 kDa mitochondrial OS=Homo sapiens OX=9606 GN=TRAP1 PE=1 SV=3
585	140	Q5S1U1|HSPB1_PIG	220.05	73	73	1241900000	13	13	30		22942	Heat shock protein beta-1 OS=Sus scrofa OX=9823 GN=HSPB1 PE=2 SV=1
2042	13224	Q148F8|HSPB6_BOVIN	110.13	14	14	92769000	2	1	6		17469	Heat shock protein beta-6 OS=Bos taurus OX=9913 GN=HSPB6 PE=2 SV=1
2163	11600	O14558|HSPB6_HUMAN	98.59	30	30	120070000	3	2	5	Acetylation (Protein N-term); Deamidation (NQ)	17136	Heat shock protein beta-6 OS=Homo sapiens OX=9606 GN=HSPB6 PE=1 SV=2
62	5727	P07900|HS90A_HUMAN	373.15	59	59	7954200000	66	45	205	Carbamidomethylation; Deamidation (NQ); Oxidation (M)	84660	Heat shock protein HSP 90-alpha OS=Homo sapiens OX=9606 GN=HSP90AA1 PE=1 SV=5
102	5755	P08238|HS90B_HUMAN	357.93	54	54	2461500000	53	26	157	Carbamidomethylation; Deamidation (NQ); Oxidation (M)	83264	Heat shock protein HSP 90-beta OS=Homo sapiens OX=9606 GN=HSP90AB1 PE=1 SV=4
151	5939	Q9TUG3|HSP72_CAPHI	324.93	40	40	136940000	39	3	111	Carbamidomethylation; Deamidation (NQ); Oxidation (M)	69867	Heat shock-related 70 kDa protein 2 OS=Capra hircus OX=9925 GN=HSPA2 PE=3 SV=1
159	5983	P54652|HSP72_HUMAN	322.12	37	37		37	0	108	Carbamidomethylation; Deamidation (NQ); Oxidation (M)	70021	Heat shock-related 70 kDa protein 2 OS=Homo sapiens OX=9606 GN=HSPA2 PE=1 SV=1
2813	12565	P14317|HCLS1_HUMAN	86.63	6	6	4465900	2	2	2		54014	Hematopoietic lineage cell-specific protein OS=Homo sapiens OX=9606 GN=HCLS1 PE=1 SV=3
2459	13107	P43242|HMOX2_RABIT	108.56	12	12	18399000	2	1	4		35373	Heme oxygenase 2 OS=Oryctolagus cuniculus OX=9986 GN=HMOX2 PE=2 SV=1
2623	11000	P23711|HMOX2_RAT	119.86	16	16	55108000	3	2	3		35762	Heme oxygenase 2 OS=Rattus norvegicus OX=10116 GN=Hmox2 PE=1 SV=1
1279	225	Q5ISC6|HEBP1_PIG	151.72	62	62	290050000	6	6	12	Carbamidomethylation; Oxidation (M)	21070	Heme-binding protein 1 OS=Sus scrofa OX=9823 GN=HEBP1 PE=2 SV=1
141	8523	P63105|HBA_CAMBA	204.31	50	50	98525000	14	1	122	Carbamidomethylation; Oxidation (M)	15172	Hemoglobin subunit alpha OS=Camelus bactrianus OX=9837 GN=HBA PE=1 SV=1
624	10967	P19014|HBA_CRIGA	208.80	21	21	3996700	11	1	29		15179	Hemoglobin subunit alpha OS=Cricetomys gambianus OX=10085 GN=HBA PE=1 SV=2
261	10193	P01944|HBA_ONDZI	276.80	39	39	12933000	15	1	69	Carbamidomethylation	15156	Hemoglobin subunit alpha OS=Ondatra zibethicus OX=10060 GN=HBA PE=1 SV=1
645	9859	B3EWC9|HBA_OTOBE	208.87	28	28	3922700	11	1	28		15023	Hemoglobin subunit alpha OS=Otospermophilus beecheyi OX=34862 PE=1 SV=1
648	10265	B3EWD3|HBA_PERCR	208.17	24	24	3240200	11	1	28	Acetylation (Protein N-term)	14986	Hemoglobin subunit alpha OS=Peromyscus crinitus OX=144753 PE=1 SV=1
912	10969	Q7M3B6|HBA_SAGMY	166.22	16	16	800900	8	1	19		15070	Hemoglobin subunit alpha OS=Saguinus mystax OX=9488 GN=HBA PE=1 SV=1
535	10962	P01943|HBA_SPAEH	223.12	23	23	281210000	14	2	33	Deamidation (NQ)	15260	Hemoglobin subunit alpha OS=Spalax ehrenbergi OX=30637 GN=HBA PE=1 SV=1
647	10264	P01950|HBA_SUNMU	208.17	24	24	309460000	11	1	28		14982	Hemoglobin subunit alpha OS=Suncus murinus OX=9378 GN=HBA PE=1 SV=1
29	152	P01965|HBA_PIG	388.84	99	99	25329000000	49	29	381	Carbamidomethylation; Acetylation (Protein N-term); Deamidation (NQ); Oxidation (M)	15039	Hemoglobin subunit alpha OS=Sus scrofa OX=9823 GN=HBA PE=1 SV=1
646	11024	B3EWD9|HBA_TAMST	209.33	27	27	0	11	1	28	Deamidation (NQ)	15154	Hemoglobin subunit alpha OS=Tamias striatus OX=45474 PE=1 SV=1
588	10819	B3EWD7|HBA_TAMHU	217.81	23	23	287600	13	1	30		14986	Hemoglobin subunit alpha OS=Tamiasciurus hudsonicus OX=10009 PE=1 SV=1
164	9497	P01961|HBA_EQUHE	143.48	37	37	511920000	7	3	102	Oxidation (M)	15206	Hemoglobin subunit alpha-1/2 OS=Equus hemionus kulan OX=73334 PE=1 SV=3
158	9787	P01948|HBA_RABIT	171.97	46	46	12387000	9	1	108	Carbamidomethylation; Deamidation (NQ); Oxidation (M)	15589	Hemoglobin subunit alpha-1/2 OS=Oryctolagus cuniculus OX=9986 PE=1 SV=2
1069	10824	P09423|HBA_BISBO	160.69	35	35	0	8	1	15		15139	Hemoglobin subunit alpha-I/II OS=Bison bonasus OX=9902 PE=1 SV=2
149	9283	P19016|HBB_HIPAM	220.39	47	47	67433000	12	1	113	Carbamidomethylation	16065	Hemoglobin subunit beta OS=Hippopotamus amphibius OX=9833 GN=HBB PE=1 SV=1
134	9521	P68222|HBB_MACFU	242.85	38	38	7356300	17	2	127	Deamidation (NQ)	16114	Hemoglobin subunit beta OS=Macaca fuscata fuscata OX=9543 GN=HBB PE=1 SV=2
182	11965	P11752|HBB_MEGLY	119.80	26	26	597380000	5	1	93	Deamidation (NQ); Oxidation (M)	16145	Hemoglobin subunit beta OS=Megaderma lyra OX=9413 GN=HBB PE=1 SV=1
435	13671	P18707|HBB_MESBR	224.73	21	21	9979600	12	1	41	Deamidation (NQ)	15827	Hemoglobin subunit beta OS=Mesocricetus brandti OX=10037 GN=HBB PE=1 SV=1
119	10366	P02086|HBB_PROHA	189.15	34	34	15747000	11	1	142	Deamidation (NQ)	16205	Hemoglobin subunit beta OS=Procavia capensis habessinica OX=9814 GN=HBB PE=1 SV=1
20	102	P02067|HBB_PIG	352.04	95	95	18554000000	50	24	464	Carbamidomethylation; Deamidation (NQ); Oxidation (M)	16166	Hemoglobin subunit beta OS=Sus scrofa OX=9823 GN=HBB PE=1 SV=3
233	11981	P02110|HBB_TACAC	157.11	21	21	66912000	7	1	78		16105	Hemoglobin subunit beta OS=Tachyglossus aculeatus aculeatus OX=49271 GN=HBB PE=1 SV=2
131	10631	P02074|HBB_ODOVI	174.93	25	25		7	0	130	Deamidation (NQ)	15824	Hemoglobin subunit beta-3 OS=Odocoileus virginianus virginianus OX=9875 GN=HBB PE=1 SV=1
243	11606	P07410|HBB_UROTO	143.38	23	23	69046000	7	3	75		15780	Hemoglobin subunit beta-S/F OS=Urocitellus townsendii OX=99861 PE=1 SV=1
1787	203	P50828|HEMO_PIG	148.12	21	21	149520000	6	6	7	Carbamidomethylation	51306	Hemopexin OS=Sus scrofa OX=9823 GN=HPX PE=1 SV=1
2387	11052	A4FUY1|HECAM_BOVIN	96.89	13	13	5968500	3	1	4		46057	Hepatocyte cell adhesion molecule OS=Bos taurus OX=9913 GN=HEPACAM PE=2 SV=1
1973	10839	Q14CZ8|HECAM_HUMAN	128.57	13	13	151970000	3	1	6		46027	Hepatocyte cell adhesion molecule OS=Homo sapiens OX=9606 GN=HEPACAM PE=1 SV=1
1578	9353	O14964|HGS_HUMAN	146.90	11	11	1159000	6	2	9	Carbamidomethylation	86192	Hepatocyte growth factor-regulated tyrosine kinase substrate OS=Homo sapiens OX=9606 GN=HGS PE=1 SV=1
1702	9351	Q99LI8|HGS_MOUSE	140.11	8	8	12039000	5	1	8	Carbamidomethylation	86015	Hepatocyte growth factor-regulated tyrosine kinase substrate OS=Mus musculus OX=10090 GN=Hgs PE=1 SV=2
2534	11969	P51859|HDGF_MOUSE	86.38	18	18	13145000	3	2	3		26269	Hepatoma-derived growth factor OS=Mus musculus OX=10090 GN=Hdgf PE=1 SV=2
2108	10321	Q9JMG7|HDGR3_MOUSE	97.76	34	34	39138000	5	4	5		22431	Hepatoma-derived growth factor-related protein 3 OS=Mus musculus OX=10090 GN=Hdgfl3 PE=1 SV=2
1262	8741	Q08DU9|HP1B3_BOVIN	143.45	17	17	6037000	8	8	12		61478	Heterochromatin protein 1-binding protein 3 OS=Bos taurus OX=9913 GN=HP1BP3 PE=2 SV=1
2175	9545	Q99020|ROAA_MOUSE	123.91	18	18	67727000	5	5	5		30831	Heterogeneous nuclear ribonucleoprotein A/B OS=Mus musculus OX=10090 GN=Hnrnpab PE=1 SV=1
3060	15334	Q9CX86|ROA0_MOUSE	69.26	5	5	13217000	1	1	2		30530	Heterogeneous nuclear ribonucleoprotein A0 OS=Mus musculus OX=10090 GN=Hnrnpa0 PE=1 SV=1
1212	8636	Q28521|ROA1_MACMU	184.81	30	30	0	9	1	13		34220	Heterogeneous nuclear ribonucleoprotein A1 OS=Macaca mulatta OX=9544 GN=HNRNPA1 PE=2 SV=3
874	7620	P49312|ROA1_MOUSE	217.06	43	43	266040000	12	4	20		34196	Heterogeneous nuclear ribonucleoprotein A1 OS=Mus musculus OX=10090 GN=Hnrnpa1 PE=1 SV=2
1117	7852	P51991|ROA3_HUMAN	173.51	33	33	327610000	8	8	14	Carbamidomethylation; Acetylation (Protein N-term)	39595	Heterogeneous nuclear ribonucleoprotein A3 OS=Homo sapiens OX=9606 GN=HNRNPA3 PE=1 SV=2
2155	10549	G3V9R8|HNRPC_RAT	81.90	11	11	82743000	3	3	5	Acetylation (Protein N-term)	32857	Heterogeneous nuclear ribonucleoprotein C OS=Rattus norvegicus OX=10116 GN=Hnrnpc PE=1 SV=2
1510	8468	Q60668|HNRPD_MOUSE	160.02	21	21	6.96E3	6	1	9	Carbamidomethylation	38354	Heterogeneous nuclear ribonucleoprotein D0 OS=Mus musculus OX=10090 GN=Hnrnpd PE=1 SV=2
1350	8470	Q9JJ54|HNRPD_RAT	157.16	20	20	66324000	6	1	11		38218	Heterogeneous nuclear ribonucleoprotein D0 OS=Rattus norvegicus OX=10116 GN=Hnrnpd PE=1 SV=2
1700	9282	Q9Z130|HNRDL_MOUSE	148.61	24	24	70041000	5	4	8	Carbamidomethylation; Acetylation (Protein N-term)	33559	Heterogeneous nuclear ribonucleoprotein D-like OS=Mus musculus OX=10090 GN=Hnrnpdl PE=1 SV=1
1275	7792	Q5E9J1|HNRPF_BOVIN	176.83	26	26	124750000	7	5	12	Carbamidomethylation	45689	Heterogeneous nuclear ribonucleoprotein F OS=Bos taurus OX=9913 GN=HNRNPF PE=2 SV=3
989	7923	O35737|HNRH1_MOUSE	192.12	23	23	4697000	7	2	17	Carbamidomethylation	49199	Heterogeneous nuclear ribonucleoprotein H OS=Mus musculus OX=10090 GN=Hnrnph1 PE=1 SV=3
1144	7929	Q5RD26|HNRH2_PONAB	189.40	23	23	90798000	7	3	14	Carbamidomethylation	49264	Heterogeneous nuclear ribonucleoprotein H2 OS=Pongo abelii OX=9601 GN=HNRNPH2 PE=2 SV=1
2219	10032	P31942|HNRH3_HUMAN	149.69	19	19	121850000	4	4	5		36926	Heterogeneous nuclear ribonucleoprotein H3 OS=Homo sapiens OX=9606 GN=HNRNPH3 PE=1 SV=2
483	6479	Q3T0D0|HNRPK_BOVIN	238.96	45	45	1159500000	15	15	36	Carbamidomethylation; Oxidation (M)	51019	Heterogeneous nuclear ribonucleoprotein K OS=Bos taurus OX=9913 GN=HNRNPK PE=2 SV=1
1340	7134	P14866|HNRPL_HUMAN	170.75	31	31	186740000	10	10	11	Carbamidomethylation; Deamidation (NQ)	64133	Heterogeneous nuclear ribonucleoprotein L OS=Homo sapiens OX=9606 GN=HNRNPL PE=1 SV=2
1288	7655	P52272|HNRPM_HUMAN	171.63	18	18	141790000	8	8	12	Carbamidomethylation	77516	Heterogeneous nuclear ribonucleoprotein M OS=Homo sapiens OX=9606 GN=HNRNPM PE=1 SV=3
1505	7818	O60506|HNRPQ_HUMAN	146.88	17	17	87704000	9	6	9	Carbamidomethylation	69603	Heterogeneous nuclear ribonucleoprotein Q OS=Homo sapiens OX=9606 GN=SYNCRIP PE=1 SV=2
1345	7882	O43390|HNRPR_HUMAN	169.75	13	13	91582000	9	6	11	Carbamidomethylation	70943	Heterogeneous nuclear ribonucleoprotein R OS=Homo sapiens OX=9606 GN=HNRNPR PE=1 SV=1
683	6372	Q00839|HNRPU_HUMAN	219.81	26	26	59370000	16	16	26	Carbamidomethylation; Deamidation (NQ)	90585	Heterogeneous nuclear ribonucleoprotein U OS=Homo sapiens OX=9606 GN=HNRNPU PE=1 SV=6
1346	8170	Q1KMD3|HNRL2_HUMAN	120.60	12	12	80737000	7	7	11	Carbamidomethylation	85105	Heterogeneous nuclear ribonucleoprotein U-like protein 2 OS=Homo sapiens OX=9606 GN=HNRNPUL2 PE=1 SV=1
328	6526	Q2HJ60|ROA2_BOVIN	273.14	67	67	1354500000	23	20	54	Carbamidomethylation; Deamidation (NQ); Oxidation (M)	36006	Heterogeneous nuclear ribonucleoproteins A2/B1 OS=Bos taurus OX=9913 GN=HNRNPA2B1 PE=2 SV=1
524	7064	P27595|HXK1_BOVIN	239.19	15	15		17	0	33	Carbamidomethylation	103064	Hexokinase-1 OS=Bos taurus OX=9913 GN=HK1 PE=2 SV=1
426	6477	P19367|HXK1_HUMAN	256.19	20	20	30902000	21	1	41	Carbamidomethylation; Oxidation (M)	102486	Hexokinase-1 OS=Homo sapiens OX=9606 GN=HK1 PE=1 SV=3
390	6493	P17710|HXK1_MOUSE	249.22	18	18		20	0	46	Carbamidomethylation; Oxidation (M)	108303	Hexokinase-1 OS=Mus musculus OX=10090 GN=Hk1 PE=1 SV=3
397	6502	Q5RC71|HXK1_PONAB	252.74	19	19		20	0	45	Carbamidomethylation; Oxidation (M)	102363	Hexokinase-1 OS=Pongo abelii OX=9601 GN=HK1 PE=2 SV=1
382	6491	P05708|HXK1_RAT	244.03	19	19		20	0	47	Carbamidomethylation; Oxidation (M)	102408	Hexokinase-1 OS=Rattus norvegicus OX=10116 GN=Hk1 PE=1 SV=4
1332	8994	P27881|HXK2_RAT	158.80	5	5	235550000	7	2	11	Carbamidomethylation; Oxidation (M)	102544	Hexokinase-2 OS=Rattus norvegicus OX=10116 GN=Hk2 PE=1 SV=1
990	8113	Q6YKA4|HMGB1_CANLF	167.13	44	44	274980000	9	9	17	Carbamidomethylation	24894	High mobility group protein B1 OS=Canis lupus familiaris OX=9615 GN=HMGB1 PE=2 SV=3
1080	8515	P37235|HPCL1_HUMAN	152.80	46	46		9	0	15		22313	Hippocalcin-like protein 1 OS=Homo sapiens OX=9606 GN=HPCAL1 PE=1 SV=3
1291	8679	P62748|HPCL1_MOUSE	157.39	46	46		7	0	12		22338	Hippocalcin-like protein 1 OS=Mus musculus OX=10090 GN=Hpcal1 PE=1 SV=2
1368	213	Q06AT0|HPCL1_PIG	144.50	41	41		8	0	11		22285	Hippocalcin-like protein 1 OS=Sus scrofa OX=9823 GN=HPCAL1 PE=2 SV=3
680	7824	P29104|HPCL4_BOVIN	203.05	61	61	488550000	10	8	26	Carbamidomethylation; Deamidation (NQ); Oxidation (M)	22202	Hippocalcin-like protein 4 OS=Bos taurus OX=9913 GN=HPCAL4 PE=1 SV=3
845	11031	P62958|HINT1_BOVIN	194.52	48	48	1161400000	9	9	21	Carbamidomethylation	13779	Histidine triad nucleotide-binding protein 1 OS=Bos taurus OX=9913 GN=HINT1 PE=1 SV=2
1988	13618	P62959|HINT1_RAT	73.45	11	11	577530000	2	2	6		13777	Histidine triad nucleotide-binding protein 1 OS=Rattus norvegicus OX=10116 GN=Hint1 PE=1 SV=5
1964	9772	Q9BX68|HINT2_HUMAN	124.84	39	39	125910000	4	4	6		17162	Histidine triad nucleotide-binding protein 2 mitochondrial OS=Homo sapiens OX=9606 GN=HINT2 PE=1 SV=1
1909	9868	Q61035|HARS1_MOUSE	139.87	12	12	66863000	4	4	6	Carbamidomethylation	57432	Histidine--tRNA ligase cytoplasmic OS=Mus musculus OX=10090 GN=Hars1 PE=1 SV=2
2509	12864	P70288|HDAC2_MOUSE	79.43	6	6	65144000	2	2	3		55302	Histone deacetylase 2 OS=Mus musculus OX=10090 GN=Hdac2 PE=1 SV=1
1806	11910	Q0IIJ2|H10_BOVIN	99.49	19	19	25786000	3	3	7	Acetylation (Protein N-term); Deamidation (NQ)	20951	Histone H1.0 OS=Bos taurus OX=9913 GN=H1-0 PE=2 SV=3
489	9156	P02253|H12_BOVIN	206.01	27	27	763320000	10	2	36	Acetylation (Protein N-term); Deamidation (NQ)	21356	Histone H1.2 OS=Bos taurus OX=9913 GN=H1-2 PE=1 SV=2
670	9155	A7MAZ5|H13_BOVIN	208.45	26	26	236640000	10	2	27	Acetylation (Protein N-term); Deamidation (NQ)	22154	Histone H1.3 OS=Bos taurus OX=9913 GN=H1-3 PE=1 SV=1
773	9153	P02252|H14_RABIT	208.21	26	26	594080000	10	2	23	Acetylation (Protein N-term); Deamidation (NQ)	21897	Histone H1.4 OS=Oryctolagus cuniculus OX=9986 GN=H1-4 PE=1 SV=2
1734	11810	P16401|H15_HUMAN	111.43	16	16	9302800	5	1	8		22580	Histone H1.5 OS=Homo sapiens OX=9606 GN=H1-5 PE=1 SV=3
1475	11809	P43276|H15_MOUSE	136.62	21	21	17245000	6	2	10	Acetylation (Protein N-term)	22576	Histone H1.5 OS=Mus musculus OX=10090 GN=H1-5 PE=1 SV=2
593	9976	Q8CGP6|H2A1H_MOUSE	207.94	52	52	189460000	7	1	30		13950	Histone H2A type 1-H OS=Mus musculus OX=10090 GN=H2ac12 PE=1 SV=3
592	9961	Q99878|H2A1J_HUMAN	210.50	52	52		7	0	30		13936	Histone H2A type 1-J OS=Homo sapiens OX=9606 GN=H2AC14 PE=1 SV=3
672	13069	Q64522|H2A2B_MOUSE	208.83	45	45		6	0	27	Oxidation (M)	14013	Histone H2A type 2-B OS=Mus musculus OX=10090 GN=H2ac21 PE=1 SV=3
671	9964	A1A4R1|H2A2C_BOVIN	207.90	51	51		7	0	27	Oxidation (M)	13988	Histone H2A type 2-C OS=Bos taurus OX=9913 GN=H2AC20 PE=2 SV=1
1735	13075	P0C0S5|H2AZ_HUMAN	154.02	34	34	139130000	4	4	8		13553	Histone H2A.Z OS=Homo sapiens OX=9606 GN=H2AZ1 PE=1 SV=2
518	11223	P16104|H2AX_HUMAN	224.14	46	46		8	0	34		15145	Histone H2AX OS=Homo sapiens OX=9606 GN=H2AX PE=1 SV=2
501	9872	P23527|H2B1O_HUMAN	194.02	38	38	243950000	9	1	35	Deamidation (NQ); Oxidation (M)	13906	Histone H2B type 1-O OS=Homo sapiens OX=9606 GN=H2BC17 PE=1 SV=3
533	9869	Q5QNW6|H2B2F_HUMAN	195.98	38	38	365320000	9	1	33	Deamidation (NQ); Oxidation (M)	13920	Histone H2B type 2-F OS=Homo sapiens OX=9606 GN=H2BC18 PE=1 SV=3
797	10286	P02301|H3C_MOUSE	148.85	44	44	2998200000	7	7	22	Carbamidomethylation; Deamidation (NQ)	15315	Histone H3.3C OS=Mus musculus OX=10090 GN=H3-5 PE=3 SV=3
586	9947	P62806|H4_MOUSE	216.46	56	56	2728100000	14	14	30	Deamidation (NQ); Oxidation (M)	11367	Histone H4 OS=Mus musculus OX=10090 GN=H4c1 PE=1 SV=2
1709	11061	Q5RF92|RBBP4_PONAB	111.31	13	13	105840000	4	4	8	Carbamidomethylation; Acetylation (Protein N-term)	47630	Histone-binding protein RBBP4 OS=Pongo abelii OX=9601 GN=RBBP4 PE=2 SV=3
2580	11572	Q8WTS6|SETD7_HUMAN	104.06	13	13	5915000	3	3	3	Carbamidomethylation	40721	Histone-lysine N-methyltransferase SETD7 OS=Homo sapiens OX=9606 GN=SETD7 PE=1 SV=1
1425	7577	Q2KJ56|HOME1_BOVIN	162.51	29	29	172720000	9	9	10		40370	Homer protein homolog 1 OS=Bos taurus OX=9913 GN=HOMER1 PE=2 SV=1
3210	14172	Q9Z2X5|HOME3_RAT	59.26	4	4	35216000	1	1	1		39891	Homer protein homolog 3 OS=Rattus norvegicus OX=10116 GN=Homer3 PE=1 SV=2
2811	371	Q68J42|LIPS_PIG	111.27	4	4	8494600	2	2	2		83450	Hormone-sensitive lipase OS=Sus scrofa OX=9823 GN=LIPE PE=2 SV=1
1193	9228	P50502|F10A1_HUMAN	183.19	19	19	312420000	9	9	13	Carbamidomethylation; Deamidation (NQ)	41332	Hsc70-interacting protein OS=Homo sapiens OX=9606 GN=ST13 PE=1 SV=2
842	7266	Q5EAC6|CDC37_BOVIN	190.88	36	36	294260000	10	10	21	Carbamidomethylation	44580	Hsp90 co-chaperone Cdc37 OS=Bos taurus OX=9913 GN=CDC37 PE=2 SV=1
2051	12296	P42858|HD_HUMAN	87.78	1	1	14824000	2	2	5	Oxidation (M)	347603	Huntingtin OS=Homo sapiens OX=9606 GN=HTT PE=1 SV=2
1511	8654	O00291|HIP1_HUMAN	135.86	8	8	14929000	6	2	9		116221	Huntingtin-interacting protein 1 OS=Homo sapiens OX=9606 GN=HIP1 PE=1 SV=5
1596	9199	Q8VD75|HIP1_MOUSE	125.38	6	6	907800	5	1	8		115202	Huntingtin-interacting protein 1 OS=Mus musculus OX=10090 GN=Hip1 PE=1 SV=2
2507	12290	O75146|HIP1R_HUMAN	73.62	2	2	1086000	2	2	3		119388	Huntingtin-interacting protein 1-related protein OS=Homo sapiens OX=9606 GN=HIP1R PE=1 SV=2
1383	7368	P55252|HPLN1_BOVIN	171.94	45	45		9	0	11	Carbamidomethylation; Deamidation (NQ)	40288	Hyaluronan and proteoglycan link protein 1 OS=Bos taurus OX=9913 GN=HAPLN1 PE=2 SV=1
1287	7369	Q28381|HPLN1_HORSE	167.95	46	46		10	0	12	Carbamidomethylation; Deamidation (NQ)	40077	Hyaluronan and proteoglycan link protein 1 OS=Equus caballus OX=9796 GN=HAPLN1 PE=2 SV=1
1034	106	P10859|HPLN1_PIG	192.27	55	55	37578000	12	2	16	Carbamidomethylation; Deamidation (NQ)	40261	Hyaluronan and proteoglycan link protein 1 OS=Sus scrofa OX=9823 GN=HAPLN1 PE=2 SV=1
2101	9285	Q9GZV7|HPLN2_HUMAN	130.99	16	16	53986000	5	5	5	Carbamidomethylation	37775	Hyaluronan and proteoglycan link protein 2 OS=Homo sapiens OX=9606 GN=HAPLN2 PE=1 SV=1
1363	8059	Q86UW8|HPLN4_HUMAN	161.46	23	23	32417000	7	2	11	Carbamidomethylation; Deamidation (NQ)	42801	Hyaluronan and proteoglycan link protein 4 OS=Homo sapiens OX=9606 GN=HAPLN4 PE=2 SV=1
1200	8467	Q80WM4|HPLN4_MOUSE	167.37	22	22	225490000	6	1	13	Carbamidomethylation; Deamidation (NQ)	42809	Hyaluronan and proteoglycan link protein 4 OS=Mus musculus OX=10090 GN=Hapln4 PE=2 SV=2
1423	172	P00348|HCDH_PIG	161.26	41	41	407910000	7	6	10		34161	Hydroxyacyl-coenzyme A dehydrogenase mitochondrial OS=Sus scrofa OX=9823 GN=HADH PE=1 SV=2
2344	11280	Q99KB8|GLO2_MOUSE	113.34	15	15	15209000	3	3	4		34084	Hydroxyacylglutathione hydrolase mitochondrial OS=Mus musculus OX=10090 GN=Hagh PE=1 SV=2
1365	8430	Q5R7Z9|HMCS1_PONAB	139.44	19	19	229390000	7	7	11	Carbamidomethylation; Deamidation (NQ)	57269	Hydroxymethylglutaryl-CoA synthase cytoplasmic OS=Pongo abelii OX=9601 GN=HMGCS1 PE=2 SV=1
600	7215	P00493|HPRT_MOUSE	212.98	64	64	861080000	16	16	29	Carbamidomethylation; Oxidation (M)	24570	Hypoxanthine-guanine phosphoribosyltransferase OS=Mus musculus OX=10090 GN=Hprt1 PE=1 SV=3
919	6750	Q60432|HYOU1_CRIGR	212.52	20	20		13	0	18	Carbamidomethylation	111271	Hypoxia up-regulated protein 1 OS=Cricetulus griseus OX=10029 GN=HYOU1 PE=2 SV=1
1163	7078	Q9Y4L1|HYOU1_HUMAN	211.00	16	16	43958000	11	1	13	Carbamidomethylation	111335	Hypoxia up-regulated protein 1 OS=Homo sapiens OX=9606 GN=HYOU1 PE=1 SV=1
882	6720	Q63617|HYOU1_RAT	213.42	19	19	12888000	13	1	19	Carbamidomethylation	111289	Hypoxia up-regulated protein 1 OS=Rattus norvegicus OX=10116 GN=Hyou1 PE=1 SV=1
516	258	P01846|LAC_PIG	205.21	85	85	1493200000	7	7	34	Carbamidomethylation	11003	Ig lambda chain C region OS=Sus scrofa OX=9823 PE=1 SV=1
2617	14916	Q8HW98|IGLO5_MOUSE	57.37	5	5	49743000	1	1	3		36767	IgLON family member 5 OS=Mus musculus OX=10090 GN=Iglon5 PE=2 SV=2
2214	15089	P85007|IR3IP_RAT	57.38	24	24	25271000	1	1	5	Deamidation (NQ)	8999	Immediate early response 3-interacting protein 1 OS=Rattus norvegicus OX=10116 GN=Ier3ip1 PE=3 SV=1
2579	11173	Q8VIM9|IRGQ_MOUSE	84.69	11	11	50114000	3	3	3	Carbamidomethylation	59323	Immunity-related GTPase family Q protein OS=Mus musculus OX=10090 GN=Irgq PE=1 SV=1
2373	14307	P01764|HV323_HUMAN	86.10	14	14	486680000	1	1	4		12582	Immunoglobulin heavy variable 3-23 OS=Homo sapiens OX=9606 GN=IGHV3-23 PE=1 SV=2
1007	8104	Q969P0|IGSF8_HUMAN	177.36	18	18	349190000	7	7	16	Deamidation (NQ)	65034	Immunoglobulin superfamily member 8 OS=Homo sapiens OX=9606 GN=IGSF8 PE=1 SV=1
2243	13644	O35345|IMA7_MOUSE	89.87	6	6	47604000	2	2	5	Carbamidomethylation; Acetylation (Protein N-term)	59964	Importin subunit alpha-7 OS=Mus musculus OX=10090 GN=Kpna6 PE=1 SV=2
550	6173	Q14974|IMB1_HUMAN	238.50	28	28	976710000	17	17	31	Carbamidomethylation; Acetylation (Protein N-term); Deamidation (NQ)	97170	Importin subunit beta-1 OS=Homo sapiens OX=9606 GN=KPNB1 PE=1 SV=2
3561	16217	Q8VI75|IPO4_MOUSE	41.61	1	1	6050200	1	1	1		119275	Importin-4 OS=Mus musculus OX=10090 GN=Ipo4 PE=1 SV=1
403	5902	O00410|IPO5_HUMAN	282.03	31	31	38899000	27	3	44	Carbamidomethylation; Acetylation (Protein N-term); Deamidation (NQ)	123630	Importin-5 OS=Homo sapiens OX=9606 GN=IPO5 PE=1 SV=4
418	5906	Q8BKC5|IPO5_MOUSE	277.92	30	30	12103000	25	1	42	Carbamidomethylation; Acetylation (Protein N-term); Deamidation (NQ)	123591	Importin-5 OS=Mus musculus OX=10090 GN=Ipo5 PE=1 SV=3
806	6682	O95373|IPO7_HUMAN	244.93	18	18	329620000	15	15	21	Carbamidomethylation; Acetylation (Protein N-term)	119516	Importin-7 OS=Homo sapiens OX=9606 GN=IPO7 PE=1 SV=1
1696	9085	Q96P70|IPO9_HUMAN	144.13	11	11	83935000	5	5	8	Acetylation (Protein N-term); Deamidation (NQ)	115963	Importin-9 OS=Homo sapiens OX=9606 GN=IPO9 PE=1 SV=3
2875	13006	Q8N608|DPP10_HUMAN	58.02	3	3	23001000	2	2	2		90888	Inactive dipeptidyl peptidase 10 OS=Homo sapiens OX=9606 GN=DPP10 PE=1 SV=2
3349	14573	Q3SXM5|HSDL1_HUMAN	35.27	2	2	7245700	1	1	1		37002	Inactive hydroxysteroid dehydrogenase-like protein 1 OS=Homo sapiens OX=9606 GN=HSDL1 PE=1 SV=3
2104	9643	Q15111|PLCL1_HUMAN	111.70	5	5	33590000	4	4	5		122728	Inactive phospholipase C-like protein 1 OS=Homo sapiens OX=9606 GN=PLCL1 PE=1 SV=3
3170	14753	Q8NI35|INADL_HUMAN	24.58	2	2	0	1	1	1	Deamidation (NQ)	196367	InaD-like protein OS=Homo sapiens OX=9606 GN=PATJ PE=1 SV=3
3229	14518	Q91VM9|IPYR2_MOUSE	52.84	5	5	17588000	1	1	1		38115	Inorganic pyrophosphatase 2 mitochondrial OS=Mus musculus OX=10090 GN=Ppa2 PE=1 SV=1
814	8297	Q4R543|IPYR_MACFA	209.24	31	31	318270000	11	5	21		32646	Inorganic pyrophosphatase OS=Macaca fascicularis OX=9541 GN=PPA1 PE=2 SV=2
1008	8354	Q9D819|IPYR_MOUSE	158.40	20	20	47295000	8	2	16	Deamidation (NQ)	32667	Inorganic pyrophosphatase OS=Mus musculus OX=10090 GN=Ppa1 PE=1 SV=1
651	5991	P11881|ITPR1_MOUSE	237.86	12	12	295440000	22	22	27	Carbamidomethylation	313166	Inositol 1 4 5-trisphosphate receptor type 1 OS=Mus musculus OX=10090 GN=Itpr1 PE=1 SV=2
1330	211	O77591|IMPA1_PIG	150.04	25	25	251180000	5	5	11	Carbamidomethylation; Acetylation (Protein N-term); Oxidation (M)	30133	Inositol monophosphatase 1 OS=Sus scrofa OX=9823 GN=IMPA1 PE=2 SV=1
2828	12181	P21327|INPP_BOVIN	95.19	7	7	48277000	2	2	2		43965	Inositol polyphosphate 1-phosphatase OS=Bos taurus OX=9913 GN=INPP1 PE=1 SV=2
3310	15171	Q6NVF0|OCRL_MOUSE	33.21	1	1	6003500	1	1	1		104285	Inositol polyphosphate 5-phosphatase OCRL OS=Mus musculus OX=10090 GN=Ocrl PE=1 SV=1
1760	9325	Q62784|INP4A_RAT	150.71	9	9	76545000	5	5	7	Oxidation (M)	105589	Inositol polyphosphate-4-phosphatase type I A OS=Rattus norvegicus OX=10116 GN=Inpp4a PE=1 SV=1
2639	11880	Q2NL29|INO1_BOVIN	86.71	6	6	73648000	3	3	3		60761	Inositol-3-phosphate synthase 1 OS=Bos taurus OX=9913 GN=ISYNA1 PE=2 SV=1
2376	9852	P23677|IP3KA_HUMAN	136.92	12	12	38712000	4	4	4	Carbamidomethylation	51009	Inositol-trisphosphate 3-kinase A OS=Homo sapiens OX=9606 GN=ITPKA PE=1 SV=1
2372	14256	Q3T0P7|ITM2B_BOVIN	60.75	4	4	10327000	1	1	4		30400	Integral membrane protein 2B OS=Bos taurus OX=9913 GN=ITM2B PE=2 SV=1
2936	12914	Q61739|ITA6_MOUSE	55.19	3	3	7834100	2	2	2	Carbamidomethylation	122159	Integrin alpha-6 OS=Mus musculus OX=10090 GN=Itga6 PE=1 SV=3
3304	15079	P06756|ITAV_HUMAN	40.10	1	1	19698000	1	1	1		116038	Integrin alpha-V OS=Homo sapiens OX=9606 GN=ITGAV PE=1 SV=2
3368	14774	P05107|ITB2_HUMAN	73.25	2	2	10712000	1	1	1		84782	Integrin beta-2 OS=Homo sapiens OX=9606 GN=ITGB2 PE=1 SV=2
1924	350	P53714|ITB2_PIG	87.51	4	4	37234000	2	2	6	Deamidation (NQ)	84790	Integrin beta-2 OS=Sus scrofa OX=9823 GN=ITGB2 PE=2 SV=1
2765	457	O02668|ITIH2_PIG	67.72	1	1	2965600	1	1	3		104622	Inter-alpha-trypsin inhibitor heavy chain H2 OS=Sus scrofa OX=9823 GN=ITIH2 PE=2 SV=1
1337	9566	Q28730|ICAM5_RABIT	111.21	7	7	123740000	5	5	11	Carbamidomethylation	95683	Intercellular adhesion molecule 5 OS=Oryctolagus cuniculus OX=9986 GN=ICAM5 PE=2 SV=1
1160	119	P27594|MX1_PIG	197.18	19	19	191320000	8	8	13	Deamidation (NQ)	75587	Interferon-induced GTP-binding protein Mx1 OS=Sus scrofa OX=9823 GN=MX1 PE=2 SV=1
983	8378	O75569|PRKRA_HUMAN	182.52	33	33	235880000	8	8	17	Carbamidomethylation; Deamidation (NQ)	34404	Interferon-inducible double-stranded RNA-dependent protein kinase activator A OS=Homo sapiens OX=9606 GN=PRKRA PE=1 SV=1
2110	10458	Q5RFJ1|ILF2_PONAB	138.75	13	13	168680000	4	4	5		43062	Interleukin enhancer-binding factor 2 OS=Pongo abelii OX=9601 GN=ILF2 PE=2 SV=1
1488	8753	Q12906|ILF3_HUMAN	153.26	9	9	84679000	5	5	9		95339	Interleukin enhancer-binding factor 3 OS=Homo sapiens OX=9606 GN=ILF3 PE=1 SV=3
1484	8744	Q15811|ITSN1_HUMAN	138.38	6	6	65883000	6	6	9		195420	Intersectin-1 OS=Homo sapiens OX=9606 GN=ITSN1 PE=1 SV=3
2667	13369	Q27J81|INF2_HUMAN	93.76	2	2	22426000	2	2	3		135624	Inverted formin-2 OS=Homo sapiens OX=9606 GN=INF2 PE=1 SV=2
1310	7683	Q6DN90|IQEC1_HUMAN	178.24	11	11	71809000	9	9	11	Carbamidomethylation	108314	IQ motif and SEC7 domain-containing protein 1 OS=Homo sapiens OX=9606 GN=IQSEC1 PE=1 SV=1
1517	9530	Q5JU85|IQEC2_HUMAN	141.43	4	4	33362000	4	4	9	Acetylation (Protein N-term)	162782	IQ motif and SEC7 domain-containing protein 2 OS=Homo sapiens OX=9606 GN=IQSEC2 PE=1 SV=2
2711	11845	Q9UPP2|IQEC3_HUMAN	91.47	4	4	25489000	3	3	3		127621	IQ motif and SEC7 domain-containing protein 3 OS=Homo sapiens OX=9606 GN=IQSEC3 PE=2 SV=3
2432	14823	Q3SZ16|IAH1_BOVIN	98.34	6	6	6045000	2	2	4		27579	Isoamyl acetate-hydrolyzing esterase 1 homolog OS=Bos taurus OX=9913 GN=IAH1 PE=2 SV=1
3260	13811	Q4R7U8|ASGL1_MACFA	62.18	5	5	1193000	1	1	1		32127	Isoaspartyl peptidase/L-asparaginase OS=Macaca fascicularis OX=9541 GN=ASRGL1 PE=2 SV=1
1035	10161	Q96CN7|ISOC1_HUMAN	121.69	30	30	88846000	5	5	16	Carbamidomethylation; Deamidation (NQ)	32237	Isochorismatase domain-containing protein 1 OS=Homo sapiens OX=9606 GN=ISOC1 PE=1 SV=3
366	6997	P41563|IDH3A_BOVIN	266.95	41	41	152660000	18	2	49	Carbamidomethylation; Deamidation (NQ); Oxidation (M)	39668	Isocitrate dehydrogenase [NAD] subunit alpha mitochondrial OS=Bos taurus OX=9913 GN=IDH3A PE=1 SV=1
342	7044	P50213|IDH3A_HUMAN	265.63	40	40		18	0	52	Carbamidomethylation; Deamidation (NQ); Oxidation (M)	39592	Isocitrate dehydrogenase [NAD] subunit alpha mitochondrial OS=Homo sapiens OX=9606 GN=IDH3A PE=1 SV=1
376	7046	Q99NA5|IDH3A_RAT	264.40	37	37		17	0	48	Carbamidomethylation; Deamidation (NQ); Oxidation (M)	39614	Isocitrate dehydrogenase [NAD] subunit alpha mitochondrial OS=Rattus norvegicus OX=10116 GN=Idh3a PE=1 SV=1
745	7697	O77784|IDH3B_BOVIN	195.67	32	32	126130000	9	1	24	Deamidation (NQ); Oxidation (M)	42497	Isocitrate dehydrogenase [NAD] subunit beta mitochondrial OS=Bos taurus OX=9913 GN=IDH3B PE=2 SV=2
872	7358	Q28479|IDH3B_MACFA	203.65	34	34	11864000	10	2	20	Deamidation (NQ); Oxidation (M)	42255	Isocitrate dehydrogenase [NAD] subunit beta mitochondrial OS=Macaca fascicularis OX=9541 GN=IDH3B PE=2 SV=2
1009	7744	Q68FX0|IDH3B_RAT	191.27	28	28	31506000	8	1	16	Deamidation (NQ)	42354	Isocitrate dehydrogenase [NAD] subunit beta mitochondrial OS=Rattus norvegicus OX=10116 GN=Idh3B PE=2 SV=1
1071	7961	P41564|IDH3G_MACFA	194.30	41	41	63881000	10	1	15	Carbamidomethylation; Oxidation (M)	38881	Isocitrate dehydrogenase [NAD] subunit gamma mitochondrial (Fragment) OS=Macaca fascicularis OX=9541 GN=IDH3G PE=2 SV=1
2629	432	P41566|IDH3G_PIG	120.26	42	42	5009000	3	1	3	Carbamidomethylation	11372	Isocitrate dehydrogenase [NAD] subunit gamma mitochondrial (Fragments) OS=Sus scrofa OX=9823 GN=IDH3G PE=1 SV=1
1120	7980	P41565|IDHG1_RAT	189.73	37	37	0	10	1	14	Carbamidomethylation; Oxidation (M)	42851	Isocitrate dehydrogenase [NAD] subunit gamma 1 mitochondrial OS=Rattus norvegicus OX=10116 GN=Idh3g PE=1 SV=2
326	49	P33198|IDHP_PIG	288.71	50	50	2493300000	26	25	54	Carbamidomethylation; Oxidation (M)	47526	Isocitrate dehydrogenase [NADP] mitochondrial (Fragment) OS=Sus scrofa OX=9823 GN=IDH2 PE=1 SV=1
927	7493	Q9XSG3|IDHC_BOVIN	210.05	27	27		11	0	18		46785	Isocitrate dehydrogenase [NADP] cytoplasmic OS=Bos taurus OX=9913 GN=IDH1 PE=2 SV=1
812	7464	O75874|IDHC_HUMAN	229.79	28	28		12	0	21		46659	Isocitrate dehydrogenase [NADP] cytoplasmic OS=Homo sapiens OX=9606 GN=IDH1 PE=1 SV=2
1016	8402	O88844|IDHC_MOUSE	179.94	20	20		9	0	16		46674	Isocitrate dehydrogenase [NADP] cytoplasmic OS=Mus musculus OX=10090 GN=Idh1 PE=1 SV=2
891	7528	Q6XUZ5|IDHC_SHEEP	223.92	26	26		11	0	19		46783	Isocitrate dehydrogenase [NADP] cytoplasmic OS=Ovis aries OX=9940 GN=IDH1 PE=2 SV=1
1402	8926	Q8BIJ6|SYIM_MOUSE	167.09	6	6	165610000	6	6	10	Carbamidomethylation	112804	Isoleucine--tRNA ligase mitochondrial OS=Mus musculus OX=10090 GN=Iars2 PE=1 SV=1
1664	8938	Q3SZI8|IVD_BOVIN	174.89	20	20	103810000	5	3	8		46498	Isovaleryl-CoA dehydrogenase mitochondrial OS=Bos taurus OX=9913 GN=IVD PE=2 SV=1
2114	10521	Q5RBD5|IVD_PONAB	99.65	14	14	74633000	3	1	5		46275	Isovaleryl-CoA dehydrogenase mitochondrial OS=Pongo abelii OX=9601 GN=IVD PE=2 SV=1
3510	15647	Q9CX00|IST1_MOUSE	58.81	4	4	1861000	1	1	1		39468	IST1 homolog OS=Mus musculus OX=10090 GN=Ist1 PE=1 SV=1
2050	10698	Q02257|PLAK_MOUSE	122.98	6	6	14255000	3	1	5	Carbamidomethylation	81801	Junction plakoglobin OS=Mus musculus OX=10090 GN=Jup PE=1 SV=3
3313	16432	Q3T0T5|JUPI1_BOVIN	28.17	9	9	4664500	1	1	1	Acetylation (Protein N-term)	16010	Jupiter microtubule associated homolog 1 OS=Bos taurus OX=9913 GN=JPT1 PE=2 SV=3
2782	12106	A2CG49|KALRN_MOUSE	94.84	1	1	1661100	2	1	2		337000	Kalirin OS=Mus musculus OX=10090 GN=Kalrn PE=1 SV=1
3220	14335	B4USW8|KATL1_OTOGA	53.67	3	3	17937000	1	1	1		55207	Katanin p60 ATPase-containing subunit A-like 1 OS=Otolemur garnettii OX=30611 GN=KATNAL1 PE=3 SV=1
2294	12384	Q674X7|KAZRN_HUMAN	91.40	4	4	22876000	2	2	4	Deamidation (NQ)	86351	Kazrin OS=Homo sapiens OX=9606 GN=KAZN PE=1 SV=2
2330	13862	Q8BNW9|KBTBB_MOUSE	71.60	3	3	95944000	1	1	4		67946	Kelch repeat and BTB domain-containing protein 11 OS=Mus musculus OX=10090 GN=Kbtbd11 PE=1 SV=3
900	6595	P13645|K1C10_HUMAN	201.98	31	31	250430000	13	11	19	Carbamidomethylation; Oxidation (M)	58827	Keratin type I cytoskeletal 10 OS=Homo sapiens OX=9606 GN=KRT10 PE=1 SV=6
2739	13558	P08727|K1C19_HUMAN	70.70	5	5	3867600	2	1	3		44106	Keratin type I cytoskeletal 19 OS=Homo sapiens OX=9606 GN=KRT19 PE=1 SV=4
2675	13824	Q6IFX0|K1C25_RAT	49.95	4	4	9125400	2	1	3		48943	Keratin type I cytoskeletal 25 OS=Rattus norvegicus OX=10116 GN=Krt25 PE=3 SV=1
1191	7726	P35527|K1C9_HUMAN	146.59	23	23	213160000	8	8	13	Deamidation (NQ)	62064	Keratin type I cytoskeletal 9 OS=Homo sapiens OX=9606 GN=KRT9 PE=1 SV=3
358	6413	P04264|K2C1_HUMAN	223.70	30	30	924320000	15	11	50	Carbamidomethylation; Deamidation (NQ)	66039	Keratin type II cytoskeletal 1 OS=Homo sapiens OX=9606 GN=KRT1 PE=1 SV=6
2087	10633	P35908|K22E_HUMAN	120.83	5	5	6610900	4	1	5	Carbamidomethylation	65433	Keratin type II cytoskeletal 2 epidermal OS=Homo sapiens OX=9606 GN=KRT2 PE=1 SV=2
2415	12250	Q3TTY5|K22E_MOUSE	79.50	3	3		3	0	4	Carbamidomethylation	70923	Keratin type II cytoskeletal 2 epidermal OS=Mus musculus OX=10090 GN=Krt2 PE=1 SV=1
1920	10736	Q922U2|K2C5_MOUSE	113.70	5	5		4	0	6	Carbamidomethylation	61767	Keratin type II cytoskeletal 5 OS=Mus musculus OX=10090 GN=Krt5 PE=1 SV=1
335	9861	Q29S21|K2C7_BOVIN	163.39	9	9		8	0	53		51578	Keratin type II cytoskeletal 7 OS=Bos taurus OX=9913 GN=KRT7 PE=2 SV=1
354	10763	Q8HZR5|K2C7_POTTR	148.91	6	6		7	0	51		53286	Keratin type II cytoskeletal 7 OS=Potorous tridactylus OX=9310 GN=KRT7 PE=2 SV=1
336	10689	Q6NXH9|K2C73_MOUSE	169.47	6	6		8	0	53	Carbamidomethylation	58911	Keratin type II cytoskeletal 73 OS=Mus musculus OX=10090 GN=Krt73 PE=1 SV=1
2831	12243	Q6IFZ9|K2C74_MOUSE	96.41	4	4		2	0	2		54747	Keratin type II cytoskeletal 74 OS=Mus musculus OX=10090 GN=Krt74 PE=3 SV=1
334	9927	P05787|K2C8_HUMAN	155.30	8	8	288140000	8	1	53	Deamidation (NQ)	53704	Keratin type II cytoskeletal 8 OS=Homo sapiens OX=9606 GN=KRT8 PE=1 SV=7
1451	10407	Q2KI75|KT222_BOVIN	103.91	17	17	64485000	4	4	10	Acetylation (Protein N-term)	34263	Keratin-like protein KRT222 OS=Bos taurus OX=9913 GN=KRT222 PE=2 SV=1
2185	11146	Q2KHX6|CRYM_BOVIN	117.67	14	14	27214000	3	1	5		33747	Ketimine reductase mu-crystallin OS=Bos taurus OX=9913 GN=CRYM PE=2 SV=1
1801	10312	Q9QYU4|CRYM_RAT	105.50	15	15	121160000	4	2	7		33554	Ketimine reductase mu-crystallin OS=Rattus norvegicus OX=10116 GN=Crym PE=1 SV=1
1633	10865	Q07666|KHDR1_HUMAN	96.69	12	12	62723000	3	3	8		48227	KH domain-containing RNA-binding signal transduction-associated protein 1 OS=Homo sapiens OX=9606 GN=KHDRBS1 PE=1 SV=1
3401	15091	Q9JLP1|KHDR3_RAT	55.32	6	6	11076000	1	1	1		38779	KH domain-containing RNA-binding signal transduction-associated protein 3 OS=Rattus norvegicus OX=10116 GN=Khdrbs3 PE=1 SV=1
1480	7873	Q86UP2|KTN1_HUMAN	153.01	7	7	79711000	7	7	9	Deamidation (NQ)	156275	Kinectin OS=Homo sapiens OX=9606 GN=KTN1 PE=1 SV=1
1396	7775	Q5R9K7|KIF5A_PONAB	170.67	9	9	58847000	9	2	10	Carbamidomethylation; Deamidation (NQ)	117357	Kinesin heavy chain isoform 5A OS=Pongo abelii OX=9601 GN=KIF5A PE=2 SV=1
465	5999	O60282|KIF5C_HUMAN	246.00	38	38	962300	29	2	37	Carbamidomethylation; Deamidation (NQ)	109495	Kinesin heavy chain isoform 5C OS=Homo sapiens OX=9606 GN=KIF5C PE=1 SV=1
490	5995	P28738|KIF5C_MOUSE	245.63	38	38	8642300	28	1	35	Carbamidomethylation; Deamidation (NQ)	109275	Kinesin heavy chain isoform 5C OS=Mus musculus OX=10090 GN=Kif5c PE=1 SV=3
767	7151	Q5R581|KLC1_PONAB	218.97	32	32	113980000	12	6	23	Carbamidomethylation	63888	Kinesin light chain 1 OS=Pongo abelii OX=9601 GN=KLC1 PE=2 SV=3
1129	7954	O88448|KLC2_MOUSE	188.23	22	22	17789000	9	3	14	Carbamidomethylation	66662	Kinesin light chain 2 OS=Mus musculus OX=10090 GN=Klc2 PE=1 SV=1
3258	12555	Q2HJJ0|KLC4_BOVIN	49.07	5	5	4404500	1	1	1		68220	Kinesin light chain 4 OS=Bos taurus OX=9913 GN=KLC4 PE=2 SV=2
2324	12388	Q9DBS5|KLC4_MOUSE	68.42	3	3	4660900	1	1	4		68613	Kinesin light chain 4 OS=Mus musculus OX=10090 GN=Klc4 PE=1 SV=1
849	6261	Q2PQA9|KINH_RAT	220.76	23	23	58498000	17	10	20	Carbamidomethylation	109531	Kinesin-1 heavy chain OS=Rattus norvegicus OX=10116 GN=Kif5b PE=1 SV=1
3183	14124	Q92845|KIFA3_HUMAN	71.13	3	3	14373000	1	1	1		91205	Kinesin-associated protein 3 OS=Homo sapiens OX=9606 GN=KIFAP3 PE=1 SV=2
1037	6934	F1M4A4|KIF1A_RAT	191.69	10	10	53479000	11	6	15	Carbamidomethylation	192933	Kinesin-like protein KIF1A OS=Rattus norvegicus OX=10116 GN=Kif1a PE=1 SV=3
1992	9314	Q60575|KIF1B_MOUSE	130.02	4	4	4376900	6	1	6	Carbamidomethylation	204079	Kinesin-like protein KIF1B OS=Mus musculus OX=10090 GN=Kif1b PE=1 SV=2
3319	16574	Q80WE4|KI20B_MOUSE	25.96	1	1	40613000	1	1	1		203513	Kinesin-like protein KIF20B OS=Mus musculus OX=10090 GN=Kif20b PE=1 SV=3
881	6594	Q7Z4S6|KI21A_HUMAN	200.52	13	13	17190000	13	10	19	Carbamidomethylation	187178	Kinesin-like protein KIF21A OS=Homo sapiens OX=9606 GN=KIF21A PE=1 SV=2
2257	10553	F1M5N7|KI21B_RAT	94.97	4	4	1847600	4	1	4	Carbamidomethylation	182563	Kinesin-like protein KIF21B OS=Rattus norvegicus OX=10116 GN=Kif21b PE=1 SV=2
1317	7170	Q2NL05|KIF2A_BOVIN	180.92	21	21	117560000	9	8	11	Carbamidomethylation	74994	Kinesin-like protein KIF2A OS=Bos taurus OX=9913 GN=KIF2A PE=2 SV=1
3053	13891	Q8C0N1|KIF2B_MOUSE	87.70	5	5	80907000	2	1	2	Carbamidomethylation; Deamidation (NQ)	75469	Kinesin-like protein KIF2B OS=Mus musculus OX=10090 GN=Kif2b PE=1 SV=1
2259	11931	Q9Y496|KIF3A_HUMAN	111.98	5	5	26247000	3	3	4		80041	Kinesin-like protein KIF3A OS=Homo sapiens OX=9606 GN=KIF3A PE=1 SV=4
2815	14052	O15066|KIF3B_HUMAN	42.89	2	2	5740900	1	1	2		85125	Kinesin-like protein KIF3B OS=Homo sapiens OX=9606 GN=KIF3B PE=1 SV=1
2845	14424	Q0P5G4|KAT3_BOVIN	97.04	3	3	70385000	2	2	2		51472	Kynurenine--oxoglutarate transaminase 3 OS=Bos taurus OX=9913 GN=KYAT3 PE=2 SV=1
3618	16821	K9IMD0|TRLF_DESRO	22.66	1	1	14626000	1	1	1		76856	Lactotransferrin OS=Desmodus rotundus OX=9430 GN=LTF PE=1 SV=1
3406	15147	Q6P7Q4|LGUL_RAT	30.65	4	4	156710000	1	1	1		20820	Lactoylglutathione lyase OS=Rattus norvegicus OX=10116 GN=Glo1 PE=1 SV=3
2707	325	Q8SQ26|CRYL1_PIG	95.74	13	13	36087000	3	3	3		35128	Lambda-crystallin homolog OS=Sus scrofa OX=9823 GN=CRYL1 PE=2 SV=3
2286	10411	Q62733|LAP2_RAT	123.85	12	12	70745000	4	4	4		50278	Lamina-associated polypeptide 2 isoform beta OS=Rattus norvegicus OX=10116 GN=Tmpo PE=1 SV=3
1540	7866	P20700|LMNB1_HUMAN	148.68	17	17	13177000	7	1	9		66408	Lamin-B1 OS=Homo sapiens OX=9606 GN=LMNB1 PE=1 SV=2
1506	7845	P70615|LMNB1_RAT	150.26	17	17	686300	7	1	9		66607	Lamin-B1 OS=Rattus norvegicus OX=10116 GN=Lmnb1 PE=1 SV=3
2140	9506	Q03252|LMNB2_HUMAN	125.62	8	8	78901000	4	3	5		69948	Lamin-B2 OS=Homo sapiens OX=9606 GN=LMNB2 PE=1 SV=4
2573	10602	P21619|LMNB2_MOUSE	89.04	6	6	45945000	3	2	3		67318	Lamin-B2 OS=Mus musculus OX=10090 GN=Lmnb2 PE=1 SV=2
3332	16770	Q60675|LAMA2_MOUSE	22.41	1	1	1565100	1	1	1		343815	Laminin subunit alpha-2 OS=Mus musculus OX=10090 GN=Lama2 PE=1 SV=2
2250	9622	P55268|LAMB2_HUMAN	107.66	4	4	8639300	4	2	4	Carbamidomethylation	195980	Laminin subunit beta-2 OS=Homo sapiens OX=9606 GN=LAMB2 PE=1 SV=2
2061	10775	P15800|LAMB2_RAT	102.61	2	2	3630300	3	1	5	Carbamidomethylation	196473	Laminin subunit beta-2 OS=Rattus norvegicus OX=10116 GN=Lamb2 PE=1 SV=1
2254	9610	P11047|LAMC1_HUMAN	119.49	3	3	143420000	4	4	4		177602	Laminin subunit gamma-1 OS=Homo sapiens OX=9606 GN=LAMC1 PE=1 SV=3
3133	14469	P02468|LAMC1_MOUSE	24.19	1	1	2846000	1	1	1	Deamidation (NQ)	177298	Laminin subunit gamma-1 OS=Mus musculus OX=10090 GN=Lamc1 PE=1 SV=2
3506	15604	Q5NVE1|ADPPT_PONAB	59.65	6	6	12995000	1	1	1		35728	L-aminoadipate-semialdehyde dehydrogenase-phosphopantetheinyl transferase OS=Pongo abelii OX=9601 GN=AASDHPPT PE=2 SV=1
1549	9188	Q9NS86|LANC2_HUMAN	145.28	18	18	11890000	5	5	9	Carbamidomethylation	50854	LanC-like protein 2 OS=Homo sapiens OX=9606 GN=LANCL2 PE=1 SV=1
2652	12731	P84466|LSS_BOVIN	96.04	4	4	35341000	3	3	3	Carbamidomethylation	83184	Lanosterol synthase OS=Bos taurus OX=9913 GN=LSS PE=1 SV=2
1641	8966	Q6PKG0|LARP1_HUMAN	155.92	8	8	80022000	7	7	8		123510	La-related protein 1 OS=Homo sapiens OX=9606 GN=LARP1 PE=1 SV=2
2686	14903	Q9WVR6|LAT2_RAT	64.27	3	3	17061000	1	1	3		58190	Large neutral amino acids transporter small subunit 2 OS=Rattus norvegicus OX=10116 GN=Slc7a8 PE=1 SV=1
1181	230	A5D9M6|BAG6_PIG	119.95	7	7	33477000	4	4	13	Deamidation (NQ)	118627	Large proline-rich protein BAG6 OS=Sus scrofa OX=9823 GN=BAG6 PE=1 SV=1
3056	14006	P70202|LXN_MOUSE	42.18	21	21	3911100	2	2	2	Deamidation (NQ); Oxidation (M)	25492	Latexin OS=Mus musculus OX=10090 GN=Lxn PE=1 SV=2
1750	8684	Q8K4K5|L2GL1_RAT	152.78	7	7	108630000	6	6	7	Carbamidomethylation	112495	Lethal(2) giant larvae protein homolog 1 OS=Rattus norvegicus OX=10116 GN=Llgl1 PE=1 SV=1
2358	12520	A3KN46|LTMD1_BOVIN	70.20	8	8	6446600	2	2	4		41913	LETM1 domain-containing protein 1 OS=Bos taurus OX=9913 GN=LETMD1 PE=2 SV=1
2472	13546	Q3T0H0|LCMT1_BOVIN	79.03	7	7	2852000	2	2	4	Carbamidomethylation; Deamidation (NQ)	38009	Leucine carboxyl methyltransferase 1 OS=Bos taurus OX=9913 GN=LCMT1 PE=2 SV=1
2922	12689	Q3ZBL4|LZTL1_BOVIN	77.25	13	13	59908000	2	2	2	Acetylation (Protein N-term)	34577	Leucine zipper transcription factor-like protein 1 OS=Bos taurus OX=9913 GN=LZTFL1 PE=2 SV=1
1691	8495	Q1EGL2|LGI1_PANTR	141.55	15	15	206060000	7	7	8	Carbamidomethylation	63792	Leucine-rich glioma-inactivated protein 1 OS=Pan troglodytes OX=9598 GN=LGI1 PE=2 SV=1
2583	11798	P42704|LPPRC_HUMAN	96.68	3	3	5.04E2	3	1	3		157904	Leucine-rich PPR motif-containing protein mitochondrial OS=Homo sapiens OX=9606 GN=LRPPRC PE=1 SV=3
1413	8782	Q6PB66|LPPRC_MOUSE	165.81	6	6	60175000	7	3	10		156614	Leucine-rich PPR motif-containing protein mitochondrial OS=Mus musculus OX=10090 GN=Lrpprc PE=1 SV=2
1775	10232	Q5SGE0|LPPRC_RAT	99.05	4	4	4438200	5	1	7		156652	Leucine-rich PPR motif-containing protein mitochondrial OS=Rattus norvegicus OX=10116 GN=Lrpprc PE=1 SV=1
3214	14200	Q9Y608|LRRF2_HUMAN	63.64	2	2	21101000	1	1	1		82171	Leucine-rich repeat flightless-interacting protein 2 OS=Homo sapiens OX=9606 GN=LRRFIP2 PE=1 SV=1
1523	8810	Q8K406|LGI3_MOUSE	148.58	15	15	98869000	5	5	9	Carbamidomethylation	61818	Leucine-rich repeat LGI family member 3 OS=Mus musculus OX=10090 GN=Lgi3 PE=1 SV=1
3296	14628	Q9CRC8|LRC40_MOUSE	62.93	4	4	8311700	1	1	1		68076	Leucine-rich repeat-containing protein 40 OS=Mus musculus OX=10090 GN=Lrrc40 PE=1 SV=2
3360	14721	Q8N1G4|LRC47_HUMAN	60.45	3	3	0	1	1	1	Carbamidomethylation	63473	Leucine-rich repeat-containing protein 47 OS=Homo sapiens OX=9606 GN=LRRC47 PE=1 SV=1
2853	12058	Q9D1G5|LRC57_MOUSE	71.32	9	9	15745000	2	2	2		26760	Leucine-rich repeat-containing protein 57 OS=Mus musculus OX=10090 GN=Lrrc57 PE=1 SV=1
2671	13634	Q5E9X4|LRC59_BOVIN	67.94	8	8	15507000	2	2	3		34879	Leucine-rich repeat-containing protein 59 OS=Bos taurus OX=9913 GN=LRRC59 PE=2 SV=1
3143	13732	F1MCA7|LRRC7_BOVIN	32.53	1	1	7178300	1	1	1		172407	Leucine-rich repeat-containing protein 7 OS=Bos taurus OX=9913 GN=LRRC7 PE=3 SV=3
2885	14225	Q9P2J5|SYLC_HUMAN	48.69	2	2	2087000	1	1	2	Deamidation (NQ); Oxidation (M)	134466	Leucine--tRNA ligase cytoplasmic OS=Homo sapiens OX=9606 GN=LARS1 PE=1 SV=2
3350	14580	Q8BMJ2|SYLC_MOUSE	69.57	1	1	11657000	1	1	1		134192	Leucine--tRNA ligase cytoplasmic OS=Mus musculus OX=10090 GN=Lars1 PE=1 SV=2
1762	185	P80229|ILEU_PIG	115.33	25	25	81542000	6	6	7		42513	Leukocyte elastase inhibitor OS=Sus scrofa OX=9823 GN=SERPINB1 PE=1 SV=1
2726	13344	Q08722|CD47_HUMAN	84.42	4	4	29432000	2	2	3	Deamidation (NQ)	35214	Leukocyte surface antigen CD47 OS=Homo sapiens OX=9606 GN=CD47 PE=1 SV=1
1583	344	Q9GKE8|CD47_PIG	147.10	16	16	224670000	5	5	9		33253	Leukocyte surface antigen CD47 OS=Sus scrofa OX=9823 GN=CD47 PE=1 SV=1
1063	7208	Q3SZH7|LKHA4_BOVIN	184.80	24	24	85454000	10	1	15	Carbamidomethylation; Deamidation (NQ)	69306	Leukotriene A-4 hydrolase OS=Bos taurus OX=9913 GN=LTA4H PE=2 SV=3
1411	8336	P19602|LKHA4_CAVPO	158.29	17	17	31457000	7	1	10	Carbamidomethylation	68971	Leukotriene A-4 hydrolase OS=Cavia porcellus OX=10141 GN=LTA4H PE=1 SV=3
1342	7590	P30349|LKHA4_RAT	165.56	22	22	0	8	1	11	Carbamidomethylation; Deamidation (NQ)	69089	Leukotriene A-4 hydrolase OS=Rattus norvegicus OX=10116 GN=Lta4h PE=1 SV=3
1524	8828	Q99MZ8|LASP1_RAT	151.24	27	27	30840000	7	7	9	Deamidation (NQ)	29970	LIM and SH3 domain protein 1 OS=Rattus norvegicus OX=10116 GN=Lasp1 PE=1 SV=1
1679	10799	Q9DC07|LNEBL_MOUSE	134.91	16	16	129840000	4	3	8	Deamidation (NQ)	31113	LIM zinc-binding domain-containing Nebulette OS=Mus musculus OX=10090 GN=Nebl PE=1 SV=1
1133	9225	Q13449|LSAMP_HUMAN	147.61	23	23	410980000	7	7	14	Carbamidomethylation	37394	Limbic system-associated membrane protein OS=Homo sapiens OX=9606 GN=LSAMP PE=1 SV=2
2920	12665	P11181|ODB2_BOVIN	92.56	5	5	2448000	2	2	2		53410	Lipoamide acyltransferase component of branched-chain alpha-keto acid dehydrogenase complex mitochondrial OS=Bos taurus OX=9913 GN=DBT PE=1 SV=2
1717	8723	O75334|LIPA2_HUMAN	99.52	7	7	23868000	7	4	8	Carbamidomethylation	143290	Liprin-alpha-2 OS=Homo sapiens OX=9606 GN=PPFIA2 PE=1 SV=2
878	6280	P60469|LIPA3_MOUSE	200.87	19	19	181770000	15	13	19	Carbamidomethylation; Deamidation (NQ)	133426	Liprin-alpha-3 OS=Mus musculus OX=10090 GN=Ppfia3 PE=1 SV=2
2411	11757	O75335|LIPA4_HUMAN	59.17	3	3	0	3	1	4	Carbamidomethylation	134404	Liprin-alpha-4 OS=Homo sapiens OX=9606 GN=PPFIA4 PE=2 SV=3
634	7875	Q9BE24|LDHA_MACFA	194.81	30	30		11	0	28	Carbamidomethylation; Deamidation (NQ)	36632	L-lactate dehydrogenase A chain OS=Macaca fascicularis OX=9541 GN=LDHA PE=2 SV=4
479	7280	P13491|LDHA_RABIT	224.10	34	34		13	0	37	Carbamidomethylation; Deamidation (NQ)	36565	L-lactate dehydrogenase A chain OS=Oryctolagus cuniculus OX=9986 GN=LDHA PE=1 SV=3
562	7550	P04642|LDHA_RAT	197.05	36	36		10	0	31	Carbamidomethylation; Deamidation (NQ)	36451	L-lactate dehydrogenase A chain OS=Rattus norvegicus OX=10116 GN=Ldha PE=1 SV=1
306	60	P00339|LDHA_PIG	270.46	70	70	500470000	23	9	58	Carbamidomethylation; Deamidation (NQ)	36619	L-lactate dehydrogenase A chain OS=Sus scrofa OX=9823 GN=LDHA PE=1 SV=3
348	7603	P07195|LDHB_HUMAN	262.65	40	40	0	17	1	51	Carbamidomethylation; Acetylation (Protein N-term); Deamidation (NQ); Oxidation (M)	36639	L-lactate dehydrogenase B chain OS=Homo sapiens OX=9606 GN=LDHB PE=1 SV=2
174	68	P00336|LDHB_PIG	331.59	74	74	3315800000	28	11	99	Carbamidomethylation; Deamidation (NQ); Oxidation (M)	36612	L-lactate dehydrogenase B chain OS=Sus scrofa OX=9823 GN=LDHB PE=1 SV=3
1164	7221	Q59HJ6|LONM_BOVIN	152.28	18	18	79317000	9	4	13	Carbamidomethylation	106670	Lon protease homolog mitochondrial OS=Bos taurus OX=9913 GN=LONP1 PE=1 SV=1
1321	8223	P36776|LONM_HUMAN	142.54	14	14	57435000	7	2	11		106489	Lon protease homolog mitochondrial OS=Homo sapiens OX=9606 GN=LONP1 PE=1 SV=2
733	69	P79274|ACADL_PIG	232.38	41	41	436850000	15	15	24	Carbamidomethylation; Oxidation (M)	47957	Long-chain specific acyl-CoA dehydrogenase mitochondrial OS=Sus scrofa OX=9823 GN=ACADL PE=2 SV=1
2827	12163	P33121|ACSL1_HUMAN	75.75	5	5	1445000	2	2	2		77943	Long-chain-fatty-acid--CoA ligase 1 OS=Homo sapiens OX=9606 GN=ACSL1 PE=1 SV=1
2660	12890	Q5R668|ACSL3_PONAB	76.33	5	5	76501000	2	2	3		80445	Long-chain-fatty-acid--CoA ligase 3 OS=Pongo abelii OX=9601 GN=ACSL3 PE=2 SV=2
937	7688	Q9UKU0|ACSL6_HUMAN	152.34	18	18	215310000	9	6	18	Carbamidomethylation; Oxidation (M)	77752	Long-chain-fatty-acid--CoA ligase 6 OS=Homo sapiens OX=9606 GN=ACSL6 PE=1 SV=4
2285	10203	P33124|ACSL6_RAT	93.92	7	7	5838100	4	1	4	Carbamidomethylation	78180	Long-chain-fatty-acid--CoA ligase 6 OS=Rattus norvegicus OX=10116 GN=Acsl6 PE=1 SV=1
2916	621	P81693|PPAC_PIG	92.93	15	15	24875000	2	2	2		18035	Low molecular weight phosphotyrosine protein phosphatase OS=Sus scrofa OX=9823 GN=ACP1 PE=1 SV=2
3080	15914	P10881|LA_BOVIN	72.24	4	4	17086000	2	2	2		46534	Lupus La protein homolog OS=Bos taurus OX=9913 GN=SSB PE=2 SV=2
2011	11014	O94772|LY6H_HUMAN	120.14	29	29	121260000	4	4	6	Carbamidomethylation	14669	Lymphocyte antigen 6H OS=Homo sapiens OX=9606 GN=LY6H PE=1 SV=1
2418	12727	Q15046|SYK_HUMAN	86.27	7	7	24114000	2	1	4	Carbamidomethylation	68048	Lysine--tRNA ligase OS=Homo sapiens OX=9606 GN=KARS1 PE=1 SV=3
2919	12646	Q99MN1|SYK_MOUSE	89.23	4	4	25579000	2	1	2	Carbamidomethylation	67840	Lysine--tRNA ligase OS=Mus musculus OX=10090 GN=Kars1 PE=1 SV=1
2963	14151	Q4R766|ABD12_MACFA	50.03	3	3	9716500	1	1	2		45075	Lysophosphatidylserine lipase ABHD12 OS=Macaca fascicularis OX=9541 GN=ABHD12 PE=2 SV=1
2162	11029	Q96N66|MBOA7_HUMAN	114.75	10	10	42056000	3	3	5	Carbamidomethylation	52765	Lysophospholipid acyltransferase 7 OS=Homo sapiens OX=9606 GN=MBOAT7 PE=1 SV=2
1930	224	Q70KH2|GLCM_PIG	130.84	16	16	40211000	4	4	6		59874	Lysosomal acid glucosylceramidase OS=Sus scrofa OX=9823 GN=GBA PE=3 SV=1
2978	14775	Q9MYM4|LYAG_BOVIN	41.82	1	1	5717400	1	1	2		104757	Lysosomal alpha-glucosidase OS=Bos taurus OX=9913 GN=GAA PE=2 SV=1
3303	15033	Q29451|MA2B1_BOVIN	39.89	2	2	15865000	1	1	1	Carbamidomethylation	112919	Lysosomal alpha-mannosidase OS=Bos taurus OX=9913 GN=MAN2B1 PE=1 SV=4
3224	14374	Q8VHC8|MA2B1_CAVPO	36.70	1	1	478700	1	1	1		113183	Lysosomal alpha-mannosidase OS=Cavia porcellus OX=10141 GN=MAN2B1 PE=2 SV=1
1796	235	Q8MIZ3|DCPS_PIG	142.05	19	19	42125000	5	5	7		38581	m7GpppX diphosphatase OS=Sus scrofa OX=9823 GN=DCPS PE=2 SV=1
1684	399	P80928|MIF_PIG	126.40	65	65	482810000	5	5	8	Carbamidomethylation	12451	Macrophage migration inhibitory factor OS=Sus scrofa OX=9823 GN=MIF PE=1 SV=3
3348	14571	Q8NDA8|MROH1_HUMAN	36.10	1	1	650360	1	1	1		181248	Maestro heat-like repeat-containing protein family member 1 OS=Homo sapiens OX=9606 GN=MROH1 PE=2 SV=3
1768	9119	Q14168|MPP2_HUMAN	133.37	13	13	3271400	6	1	7	Carbamidomethylation	64581	MAGUK p55 subfamily member 2 OS=Homo sapiens OX=9606 GN=MPP2 PE=1 SV=3
1766	8978	D3ZAA9|MPP2_RAT	136.16	13	13	53335000	6	1	7		61565	MAGUK p55 subfamily member 2 OS=Rattus norvegicus OX=10116 GN=Mpp2 PE=1 SV=2
3507	15629	Q13368|MPP3_HUMAN	59.26	7	7	0	1	1	1		66152	MAGUK p55 subfamily member 3 OS=Homo sapiens OX=9606 GN=MPP3 PE=1 SV=2
2081	9533	Q9JLB0|MPP6_MOUSE	97.28	13	13	31364000	4	4	5		62631	MAGUK p55 subfamily member 6 OS=Mus musculus OX=10090 GN=Mpp6 PE=1 SV=1
1296	245	P49927|PRIO_PIG	173.48	39	39	212040000	7	7	12	Carbamidomethylation; Deamidation (NQ)	27727	Major prion protein OS=Sus scrofa OX=9823 GN=PRNP PE=1 SV=1
3261	13929	Q5R9N2|MVP_PONAB	49.89	1	1	11296000	1	1	1	Carbamidomethylation	99234	Major vault protein OS=Pongo abelii OX=9601 GN=MVP PE=2 SV=3
213	71	P11708|MDHC_PIG	307.36	78	78	8059600000	30	30	84	Carbamidomethylation; Deamidation (NQ); Oxidation (M)	36454	Malate dehydrogenase cytoplasmic OS=Sus scrofa OX=9823 GN=MDH1 PE=1 SV=4
171	6837	Q32LG3|MDHM_BOVIN	349.15	67	67	0	33	1	100	Carbamidomethylation; Deamidation (NQ); Oxidation (M)	35669	Malate dehydrogenase mitochondrial OS=Bos taurus OX=9913 GN=MDH2 PE=1 SV=1
268	7220	Q5NVR2|MDHM_PONAB	299.13	55	55	0	23	1	67	Carbamidomethylation; Deamidation (NQ); Oxidation (M)	35577	Malate dehydrogenase mitochondrial OS=Pongo abelii OX=9601 GN=MDH2 PE=2 SV=1
150	66	P00346|MDHM_PIG	361.62	62	62	149600000	37	5	112	Carbamidomethylation; Deamidation (NQ); Oxidation (M)	35603	Malate dehydrogenase mitochondrial OS=Sus scrofa OX=9823 GN=MDH2 PE=1 SV=2
2659	12810	Q14165|MLEC_HUMAN	86.23	10	10	36742000	2	2	3		32234	Malectin OS=Homo sapiens OX=9606 GN=MLEC PE=1 SV=1
2206	12567	Q9DB27|MCTS1_MOUSE	103.43	20	20	13340000	2	2	5	Carbamidomethylation	20555	Malignant T-cell-amplified sequence 1 OS=Mus musculus OX=10090 GN=Mcts1 PE=1 SV=1
2736	13506	Q58DN7|ACSF3_BOVIN	72.76	5	5	12408000	2	2	3		64990	Malonate--CoA ligase ACSF3 mitochondrial OS=Bos taurus OX=9913 GN=ACSF3 PE=2 SV=1
3537	15952	Q922H4|GMPPA_MOUSE	49.88	3	3	2083100	1	1	1		46244	Mannose-1-phosphate guanyltransferase alpha OS=Mus musculus OX=10090 GN=Gmppa PE=1 SV=1
1403	9427	Q3SZI0|MPI_BOVIN	171.83	19	19	199680000	6	6	10	Carbamidomethylation; Deamidation (NQ)	46369	Mannose-6-phosphate isomerase OS=Bos taurus OX=9913 GN=MPI PE=2 SV=3
1036	6637	Q8WXG6|MADD_HUMAN	197.94	12	12	11909000	12	2	15		183302	MAP kinase-activating death domain protein OS=Homo sapiens OX=9606 GN=MADD PE=1 SV=2
1155	6896	Q80U28|MADD_MOUSE	178.28	11	11		11	0	13		175179	MAP kinase-activating death domain protein OS=Mus musculus OX=10090 GN=Madd PE=1 SV=2
1103	6890	O08873|MADD_RAT	179.86	10	10		11	0	14		177991	MAP kinase-activating death domain protein OS=Rattus norvegicus OX=10116 GN=Madd PE=1 SV=1
3281	14381	O97799|KIT_CANLF	57.80	2	2	11903000	1	1	1		109753	Mast/stem cell growth factor receptor Kit OS=Canis lupus familiaris OX=9615 GN=KIT PE=2 SV=2
2814	13001	Q92585|MAML1_HUMAN	54.12	3	3	50318000	2	2	2	Oxidation (M)	108054	Mastermind-like protein 1 OS=Homo sapiens OX=9606 GN=MAML1 PE=1 SV=3
756	6895	P43243|MATR3_HUMAN	223.35	19	19	19254000	11	1	23	Deamidation (NQ)	94623	Matrin-3 OS=Homo sapiens OX=9606 GN=MATR3 PE=1 SV=2
817	6897	Q8K310|MATR3_MOUSE	221.44	19	19	1514100	11	1	21	Deamidation (NQ)	94630	Matrin-3 OS=Mus musculus OX=10090 GN=Matr3 PE=1 SV=1
3321	16578	Q6ZPQ6|PITM2_MOUSE	22.93	2	2	0	1	1	1	Carbamidomethylation	148035	Membrane-associated phosphatidylinositol transfer protein 2 OS=Mus musculus OX=10090 GN=Pitpnm2 PE=1 SV=2
984	199	Q95250|PGRC1_PIG	191.75	39	39	6.08E4	9	9	17		21609	Membrane-associated progesterone receptor component 1 OS=Sus scrofa OX=9823 GN=PGRMC1 PE=1 SV=3
3218	14294	Q5XIU9|PGRC2_RAT	63.26	6	6	39116000	1	1	1		23403	Membrane-associated progesterone receptor component 2 OS=Rattus norvegicus OX=10116 GN=Pgrmc2 PE=1 SV=1
1975	10937	P0C5H9|MANF_RAT	117.69	23	23	83507000	4	4	6	Carbamidomethylation	20388	Mesencephalic astrocyte-derived neurotrophic factor OS=Rattus norvegicus OX=10116 GN=Manf PE=1 SV=1
2949	13451	Q14416|GRM2_HUMAN	76.15	4	4	21172000	2	2	2		95568	Metabotropic glutamate receptor 2 OS=Homo sapiens OX=9606 GN=GRM2 PE=1 SV=2
1554	10398	Q14832|GRM3_HUMAN	110.32	7	7	47633000	4	4	9	Deamidation (NQ)	98879	Metabotropic glutamate receptor 3 OS=Homo sapiens OX=9606 GN=GRM3 PE=1 SV=2
1938	8520	P41594|GRM5_HUMAN	120.93	7	7	55858000	6	6	6		132469	Metabotropic glutamate receptor 5 OS=Homo sapiens OX=9606 GN=GRM5 PE=1 SV=2
2032	10376	Q68D91|MBLC2_HUMAN	101.94	17	17	80146000	4	4	6	Acetylation (Protein N-term)	31372	Metallo-beta-lactamase domain-containing protein 2 OS=Homo sapiens OX=9606 GN=MBLAC2 PE=1 SV=3
2760	2321	P79379|MT2_PIG	100.36	33	33	16955000	1	1	3	Carbamidomethylation; Acetylation (Protein N-term)	5970	Metallothionein-2A OS=Sus scrofa OX=9823 GN=MT2A PE=3 SV=1
1893	2022	P55944|MT3_PIG	147.09	54	54	43546000	2	2	7	Carbamidomethylation; Acetylation (Protein N-term); Oxidation (M)	6927	Metallothionein-3 OS=Sus scrofa OX=9823 GN=MT3 PE=2 SV=1
2434	266	Q27HK4|MTX1_PIG	134.03	22	22	46567000	4	4	4		35769	Metaxin-1 OS=Sus scrofa OX=9823 GN=MTX1 PE=2 SV=1
1056	204	Q2L969|MTX2_PIG	184.20	50	50	330410000	8	8	15	Acetylation (Protein N-term); Deamidation (NQ)	30106	Metaxin-2 OS=Sus scrofa OX=9823 GN=MTX2 PE=2 SV=1
1714	13700	Q5HYI7|MTX3_HUMAN	78.87	8	8	90497000	3	3	8		35093	Metaxin-3 OS=Homo sapiens OX=9606 GN=MTX3 PE=1 SV=2
1158	7473	Q2KJ32|SBP1_BOVIN	193.19	26	26	11041000	10	1	13	Carbamidomethylation	52555	Methanethiol oxidase OS=Bos taurus OX=9913 GN=SELENBP1 PE=1 SV=1
857	6969	Q13228|SBP1_HUMAN	228.87	32	32	111510000	13	1	20	Carbamidomethylation; Oxidation (M)	52391	Methanethiol oxidase OS=Homo sapiens OX=9606 GN=SELENBP1 PE=1 SV=2
889	7253	Q5RF48|SBP1_PONAB	222.79	29	29		13	0	19	Carbamidomethylation; Oxidation (M)	52451	Methanethiol oxidase OS=Pongo abelii OX=9601 GN=SELENBP1 PE=2 SV=1
1038	7183	Q8VIF7|SBP1_RAT	190.39	26	26	10540000	10	1	15	Carbamidomethylation	52532	Methanethiol oxidase OS=Rattus norvegicus OX=10116 GN=Selenbp1 PE=1 SV=1
2717	13171	Q2T9L8|SYMC_BOVIN	97.87	4	4	20301000	2	2	3		100634	Methionine--tRNA ligase cytoplasmic OS=Bos taurus OX=9913 GN=MARS1 PE=2 SV=1
1826	9694	P51608|MECP2_HUMAN	133.16	13	13	2642000	5	2	7		52441	Methyl-CpG-binding protein 2 OS=Homo sapiens OX=9606 GN=MECP2 PE=1 SV=1
1996	9840	Q9Z2D6|MECP2_MOUSE	120.13	12	12	2096400	4	1	6		52308	Methyl-CpG-binding protein 2 OS=Mus musculus OX=10090 GN=Mecp2 PE=1 SV=1
1855	9810	Q9JLZ3|AUHM_MOUSE	159.30	19	19	189430000	5	5	7	Carbamidomethylation; Oxidation (M)	33395	Methylglutaconyl-CoA hydratase mitochondrial OS=Mus musculus OX=10090 GN=Auh PE=1 SV=1
887	7066	Q07536|MMSA_BOVIN	185.74	30	30	131840000	11	3	19	Carbamidomethylation; Deamidation (NQ)	58063	Methylmalonate-semialdehyde dehydrogenase [acylating] mitochondrial OS=Bos taurus OX=9913 GN=ALDH6A1 PE=1 SV=1
1046	7070	Q9EQ20|MMSA_MOUSE	173.87	30	30	5307000	11	3	15	Carbamidomethylation; Deamidation (NQ)	57916	Methylmalonate-semialdehyde dehydrogenase [acylating] mitochondrial OS=Mus musculus OX=10090 GN=Aldh6a1 PE=1 SV=1
3399	15058	P16332|MUTA_MOUSE	40.85	2	2	6118100	1	1	1		82844	Methylmalonyl-CoA mutase mitochondrial OS=Mus musculus OX=10090 GN=Mmut PE=1 SV=2
3066	1412	Q6UGB2|MSMO1_PIG	62.83	5	5	34772000	1	1	2		35102	Methylsterol monooxygenase 1 OS=Sus scrofa OX=9823 GN=MSMO1 PE=2 SV=1
2896	14717	Q2NL31|MTNA_BOVIN	70.25	4	4	16749000	1	1	2		37826	Methylthioribose-1-phosphate isomerase OS=Bos taurus OX=9913 GN=MRI1 PE=2 SV=1
3075	15807	Q9H8H3|MET7A_HUMAN	54.54	6	6	16454000	1	1	2		28319	Methyltransferase-like protein 7A OS=Homo sapiens OX=9606 GN=METTL7A PE=1 SV=1
2713	388	A1XQR7|MIC13_PIG	83.99	44	44	76387000	3	3	3	Carbamidomethylation; Oxidation (M)	13322	MICOS complex subunit MIC13 OS=Sus scrofa OX=9823 GN=MICOS13 PE=3 SV=1
1842	11180	Q5E9D3|MIC19_BOVIN	115.91	17	17	132310000	3	3	7	Carbamidomethylation; Deamidation (NQ); Oxidation (M)	26100	MICOS complex subunit MIC19 OS=Bos taurus OX=9913 GN=CHCHD3 PE=2 SV=1
3099	16455	Q32L35|MIC25_BOVIN	32.23	5	5	1641000	1	1	2		26439	MICOS complex subunit MIC25 OS=Bos taurus OX=9913 GN=CHCHD6 PE=2 SV=1
3511	15654	D4A7N1|MIC25_RAT	58.91	5	5	12028000	1	1	1		29211	MICOS complex subunit Mic25 OS=Rattus norvegicus OX=10116 GN=Chchd6 PE=1 SV=1
1211	7386	Q16891|MIC60_HUMAN	178.05	14	14	289730000	10	10	13		83678	MICOS complex subunit MIC60 OS=Homo sapiens OX=9606 GN=IMMT PE=1 SV=1
1651	13153	Q3T100|MGST3_BOVIN	136.54	24	24	463850000	4	3	8	Carbamidomethylation; Deamidation (NQ)	16884	Microsomal glutathione S-transferase 3 OS=Bos taurus OX=9913 GN=MGST3 PE=2 SV=1
2428	13638	O14880|MGST3_HUMAN	115.81	18	18	77354000	3	2	4	Carbamidomethylation	16516	Microsomal glutathione S-transferase 3 OS=Homo sapiens OX=9606 GN=MGST3 PE=1 SV=1
915	6201	Q9UPN3|MACF1_HUMAN	222.02	3	3	20528000	15	3	17	Carbamidomethylation; Deamidation (NQ)	838323	Microtubule-actin cross-linking factor 1 isoforms 1/2/3/5 OS=Homo sapiens OX=9606 GN=MACF1 PE=1 SV=4
1097	6560	Q9QXZ0|MACF1_MOUSE	190.18	3	3	12844000	12	2	14	Carbamidomethylation; Deamidation (NQ)	831894	Microtubule-actin cross-linking factor 1 OS=Mus musculus OX=10090 GN=Macf1 PE=1 SV=2
951	6284	D3ZHV2|MACF1_RAT	212.71	4	4	8679300	14	1	17	Carbamidomethylation; Deamidation (NQ)	619608	Microtubule-actin cross-linking factor 1 OS=Rattus norvegicus OX=10116 GN=Macf1 PE=1 SV=1
256	5922	P78559|MAP1A_HUMAN	292.00	14	14	334480000	34	6	69	Carbamidomethylation; Deamidation (NQ)	305484	Microtubule-associated protein 1A OS=Homo sapiens OX=9606 GN=MAP1A PE=1 SV=6
228	5921	P34926|MAP1A_RAT	299.98	15	15	324010000	37	9	79	Carbamidomethylation; Deamidation (NQ)	299529	Microtubule-associated protein 1A OS=Rattus norvegicus OX=10116 GN=Map1a PE=1 SV=1
163	5807	P46821|MAP1B_HUMAN	333.44	21	21	430990000	46	10	105	Carbamidomethylation; Deamidation (NQ); Oxidation (M)	270632	Microtubule-associated protein 1B OS=Homo sapiens OX=9606 GN=MAP1B PE=1 SV=2
175	5804	P15205|MAP1B_RAT	323.28	17	17	403940000	41	5	97	Carbamidomethylation; Deamidation (NQ); Oxidation (M)	269640	Microtubule-associated protein 1B OS=Rattus norvegicus OX=10116 GN=Map1b PE=1 SV=3
2033	10482	A6QQ70|MAP1S_BOVIN	112.13	8	8	15365000	4	4	6	Carbamidomethylation	112472	Microtubule-associated protein 1S OS=Bos taurus OX=9913 GN=MAP1S PE=2 SV=1
169	5802	P11137|MTAP2_HUMAN	313.03	28	28	1734100000	45	21	100	Carbamidomethylation; Deamidation (NQ); Oxidation (M)	199525	Microtubule-associated protein 2 OS=Homo sapiens OX=9606 GN=MAP2 PE=1 SV=4
300	6111	P15146|MTAP2_RAT	261.64	14	14	15199000	25	1	59	Carbamidomethylation; Deamidation (NQ)	202409	Microtubule-associated protein 2 OS=Rattus norvegicus OX=10116 GN=Map2 PE=1 SV=3
2497	12364	P27546|MAP4_MOUSE	95.57	3	3	82908000	3	3	3		117429	Microtubule-associated protein 4 OS=Mus musculus OX=10090 GN=Map4 PE=1 SV=3
1776	10690	Q63560|MAP6_RAT	119.99	4	4	187570000	3	3	7		100485	Microtubule-associated protein 6 OS=Rattus norvegicus OX=10116 GN=Map6 PE=1 SV=1
1064	7305	Q3ZBD9|MARE1_BOVIN	178.68	41	41	48179000	10	1	15	Carbamidomethylation; Acetylation (Protein N-term); Deamidation (NQ)	30113	Microtubule-associated protein RP/EB family member 1 OS=Bos taurus OX=9913 GN=MAPRE1 PE=2 SV=3
825	7059	Q5R7Z5|MARE1_PONAB	209.39	48	48	151420000	12	3	21	Carbamidomethylation; Acetylation (Protein N-term); Deamidation (NQ)	29985	Microtubule-associated protein RP/EB family member 1 OS=Pongo abelii OX=9601 GN=MAPRE1 PE=2 SV=3
574	6600	Q3SZP2|MARE2_BOVIN	246.56	50	50	771160000	15	12	30		36988	Microtubule-associated protein RP/EB family member 2 OS=Bos taurus OX=9913 GN=MAPRE2 PE=2 SV=1
504	6446	Q9UPY8|MARE3_HUMAN	236.52	59	59	895050000	16	14	35	Carbamidomethylation; Acetylation (Protein N-term); Deamidation (NQ)	31982	Microtubule-associated protein RP/EB family member 3 OS=Homo sapiens OX=9606 GN=MAPRE3 PE=1 SV=1
238	6556	O02828|TAU_CAPHI	314.47	49	49	757240000	31	5	76	Carbamidomethylation; Deamidation (NQ); Oxidation (M)	41848	Microtubule-associated protein tau OS=Capra hircus OX=9925 GN=MAPT PE=2 SV=3
280	6813	Q6TS35|TAU_SPECI	306.97	41	41	11022000	28	2	64	Carbamidomethylation; Deamidation (NQ); Oxidation (M)	44803	Microtubule-associated protein tau OS=Spermophilus citellus OX=9997 GN=MAPT PE=1 SV=3
1382	11569	Q6XVN8|MLP3A_RAT	132.95	30	30	311970000	5	4	11		14272	Microtubule-associated proteins 1A/1B light chain 3A OS=Rattus norvegicus OX=10116 GN=Map1lc3a PE=1 SV=1
1802	10599	Q9GZQ8|MLP3B_HUMAN	117.22	29	29	278420000	5	4	7		14688	Microtubule-associated proteins 1A/1B light chain 3B OS=Homo sapiens OX=9606 GN=MAP1LC3B PE=1 SV=3
3369	14794	Q6P0Q8|MAST2_HUMAN	50.65	1	1	581600	1	1	1		196434	Microtubule-associated serine/threonine-protein kinase 2 OS=Homo sapiens OX=9606 GN=MAST2 PE=1 SV=2
3268	14249	O60307|MAST3_HUMAN	51.09	1	1	10846000	1	1	1		143137	Microtubule-associated serine/threonine-protein kinase 3 OS=Homo sapiens OX=9606 GN=MAST3 PE=1 SV=2
1306	7012	Q9JM52|MINK1_MOUSE	167.01	13	13	88931000	10	7	11		147294	Misshapen-like kinase 1 OS=Mus musculus OX=10090 GN=Mink1 PE=1 SV=3
2263	10639	Q3SY69|AL1L2_HUMAN	109.60	5	5	7006400	3	2	4	Carbamidomethylation	101746	Mitochondrial 10-formyltetrahydrofolate dehydrogenase OS=Homo sapiens OX=9606 GN=ALDH1L2 PE=1 SV=2
2856	12421	Q8K009|AL1L2_MOUSE	99.27	3	3	20593000	2	1	2		101590	Mitochondrial 10-formyltetrahydrofolate dehydrogenase OS=Mus musculus OX=10090 GN=Aldh1l2 PE=1 SV=2
764	8545	P22292|M2OM_BOVIN	178.10	26	26	29160000	6	1	23	Acetylation (Protein N-term); Oxidation (M)	34172	Mitochondrial 2-oxoglutarate/malate carrier protein OS=Bos taurus OX=9913 GN=SLC25A11 PE=1 SV=3
1017	8410	Q02978|M2OM_HUMAN	180.27	25	25	10291000	6	1	16	Deamidation (NQ); Oxidation (M)	34062	Mitochondrial 2-oxoglutarate/malate carrier protein OS=Homo sapiens OX=9606 GN=SLC25A11 PE=1 SV=3
3476	15247	Q1LZH1|MARC2_BOVIN	77.48	4	4	14912000	1	1	1	Carbamidomethylation	37288	Mitochondrial amidoxime reducing component 2 OS=Bos taurus OX=9913 GN=MTARC2 PE=2 SV=1
3000	15121	Q9NZJ7|MTCH1_HUMAN	43.06	3	3	29246000	1	1	2	Oxidation (M)	41544	Mitochondrial carrier homolog 1 OS=Homo sapiens OX=9606 GN=MTCH1 PE=1 SV=1
1847	12210	Q9N285|MTCH2_BOVIN	127.33	13	13	52127000	4	1	7	Carbamidomethylation	33294	Mitochondrial carrier homolog 2 OS=Bos taurus OX=9913 GN=MTCH2 PE=2 SV=2
1807	12188	Q9Y6C9|MTCH2_HUMAN	139.90	11	11	41123000	4	1	7		33331	Mitochondrial carrier homolog 2 OS=Homo sapiens OX=9606 GN=MTCH2 PE=1 SV=1
2587	11909	Q9Y276|BCS1_HUMAN	97.45	12	12	4451000	3	3	3		47534	Mitochondrial chaperone BCS1 OS=Homo sapiens OX=9606 GN=BCS1L PE=1 SV=1
1557	11226	Q3T0I5|FIS1_BOVIN	130.22	26	26	266130000	3	3	9	Acetylation (Protein N-term)	16938	Mitochondrial fission 1 protein OS=Bos taurus OX=9913 GN=FIS1 PE=2 SV=1
2477	13600	Q3ZCD8|MFF_BOVIN	79.56	20	20	65671000	2	1	4	Deamidation (NQ)	25060	Mitochondrial fission factor OS=Bos taurus OX=9913 GN=MFF PE=2 SV=1
2753	13764	Q6PCP5|MFF_MOUSE	56.22	10	10	33814000	2	1	3		32931	Mitochondrial fission factor OS=Mus musculus OX=10090 GN=Mff PE=1 SV=1
2174	9345	Q3ZBW7|MFR1L_BOVIN	122.20	26	26	48379000	5	5	5	Carbamidomethylation; Acetylation (Protein N-term)	31712	Mitochondrial fission regulator 1-like OS=Bos taurus OX=9913 GN=MTFR1L PE=2 SV=1
1208	9276	Q08DK4|GHC1_BOVIN	136.98	24	24	177280000	5	1	13	Carbamidomethylation; Deamidation (NQ); Oxidation (M)	34531	Mitochondrial glutamate carrier 1 OS=Bos taurus OX=9913 GN=SLC25A22 PE=2 SV=1
1461	9284	Q5RD81|GHC1_PONAB	127.83	18	18	88992000	5	1	10	Carbamidomethylation; Oxidation (M)	34494	Mitochondrial glutamate carrier 1 OS=Pongo abelii OX=9601 GN=SLC25A22 PE=2 SV=1
3265	14114	Q9WV96|T10B_MOUSE	74.16	16	16	3287100	1	1	1	Carbamidomethylation	11314	Mitochondrial import inner membrane translocase subunit Tim10 B OS=Mus musculus OX=10090 GN=Timm10b PE=1 SV=1
2386	10884	P62072|TIM10_HUMAN	99.93	39	39	76141000	3	3	4	Carbamidomethylation; Deamidation (NQ)	10333	Mitochondrial import inner membrane translocase subunit Tim10 OS=Homo sapiens OX=9606 GN=TIMM10 PE=1 SV=1
1188	9605	Q9Y5L4|TIM13_HUMAN	160.66	54	54	293590000	6	6	13	Carbamidomethylation; Oxidation (M)	10500	Mitochondrial import inner membrane translocase subunit Tim13 OS=Homo sapiens OX=9606 GN=TIMM13 PE=1 SV=1
2988	14925	Q9BSF4|TIM29_HUMAN	53.60	9	9	3890200	1	1	2		29233	Mitochondrial import inner membrane translocase subunit Tim29 OS=Homo sapiens OX=9606 GN=TIMM29 PE=1 SV=2
2111	10469	O35857|TIM44_MOUSE	83.86	12	12	46046000	4	4	5		51091	Mitochondrial import inner membrane translocase subunit TIM44 OS=Mus musculus OX=10090 GN=Timm44 PE=1 SV=2
1969	10437	Q3SZB3|TIM50_BOVIN	142.56	16	16	72718000	5	5	6	Carbamidomethylation	40109	Mitochondrial import inner membrane translocase subunit TIM50 OS=Bos taurus OX=9913 GN=TIMM50 PE=2 SV=1
1703	9388	Q3ZBS8|TIM8A_BOVIN	135.31	88	88	201830000	6	6	8	Carbamidomethylation; Acetylation (Protein N-term)	11014	Mitochondrial import inner membrane translocase subunit Tim8 A OS=Bos taurus OX=9913 GN=TIMM8A PE=3 SV=1
3539	15975	P62078|TIM8B_RAT	48.76	13	13	10851000	1	1	1	Carbamidomethylation	9286	Mitochondrial import inner membrane translocase subunit Tim8 B OS=Rattus norvegicus OX=10116 GN=Timm8b PE=3 SV=1
2466	13323	Q2KIV2|TIM9_BOVIN	97.20	35	35	64246000	2	2	4	Carbamidomethylation	10378	Mitochondrial import inner membrane translocase subunit Tim9 OS=Bos taurus OX=9913 GN=TIMM9 PE=3 SV=1
1895	13399	A6QPI6|TOM22_BOVIN	94.75	16	16	87373000	2	2	7	Oxidation (M)	15292	Mitochondrial import receptor subunit TOM22 homolog OS=Bos taurus OX=9913 GN=TOMM22 PE=2 SV=1
964	7921	O96008|TOM40_HUMAN	189.54	37	37	243050000	8	8	17	Deamidation (NQ); Oxidation (M)	37893	Mitochondrial import receptor subunit TOM40 homolog OS=Homo sapiens OX=9606 GN=TOMM40 PE=1 SV=1
1645	9874	A6QR22|TM40L_BOVIN	156.19	24	24	50221000	5	5	7	Deamidation (NQ)	33811	Mitochondrial import receptor subunit TOM40B OS=Bos taurus OX=9913 GN=TOMM40L PE=2 SV=1
679	6666	O94826|TOM70_HUMAN	220.06	33	33	466220000	13	13	26	Carbamidomethylation; Oxidation (M)	67455	Mitochondrial import receptor subunit TOM70 OS=Homo sapiens OX=9606 GN=TOMM70 PE=1 SV=1
3417	16054	Q9CXJ4|MITOS_MOUSE	46.91	2	2	7867600	1	1	1		78000	Mitochondrial potassium channel ATP-binding subunit OS=Mus musculus OX=10090 GN=Abcb8 PE=1 SV=1
1654	8370	Q0VCA3|LETM1_BOVIN	152.23	13	13	56707000	7	3	8	Carbamidomethylation; Deamidation (NQ)	81818	Mitochondrial proton/calcium exchanger protein OS=Bos taurus OX=9913 GN=LETM1 PE=2 SV=1
1791	8949	O95202|LETM1_HUMAN	127.82	10	10	4425000	5	1	7	Carbamidomethylation; Oxidation (M)	83354	Mitochondrial proton/calcium exchanger protein OS=Homo sapiens OX=9606 GN=LETM1 PE=1 SV=1
2368	13361	Q3ZCG2|MPC1_BOVIN	110.57	44	44	55635000	3	3	4	Carbamidomethylation; Oxidation (M)	12389	Mitochondrial pyruvate carrier 1 OS=Bos taurus OX=9913 GN=MPC1 PE=1 SV=1
2474	13556	Q5R4Z3|MPC2_PONAB	69.70	22	22	49772000	2	2	4		14249	Mitochondrial pyruvate carrier 2 OS=Pongo abelii OX=9601 GN=MPC2 PE=2 SV=1
2537	12432	Q8BG51|MIRO1_MOUSE	56.84	6	6	24485000	2	2	3	Carbamidomethylation; Deamidation (NQ)	72242	Mitochondrial Rho GTPase 1 OS=Mus musculus OX=10090 GN=Rhot1 PE=1 SV=1
1782	12053	Q0P5M8|MPPA_BOVIN	100.75	6	6	41763000	2	2	7		58135	Mitochondrial-processing peptidase subunit alpha OS=Bos taurus OX=9913 GN=PMPCA PE=2 SV=1
2395	11153	Q5REK3|MPPB_PONAB	101.24	9	9	25870000	3	3	4	Carbamidomethylation	54334	Mitochondrial-processing peptidase subunit beta OS=Pongo abelii OX=9601 GN=PMPCB PE=2 SV=1
1786	8746	O95140|MFN2_HUMAN	133.46	11	11	51067000	5	5	7	Carbamidomethylation	86402	Mitofusin-2 OS=Homo sapiens OX=9606 GN=MFN2 PE=1 SV=3
700	6449	P28482|MK01_HUMAN	229.75	52	52	718580000	14	10	25	Carbamidomethylation; Acetylation (Protein N-term); Deamidation (NQ); Oxidation (M)	41390	Mitogen-activated protein kinase 1 OS=Homo sapiens OX=9606 GN=MAPK1 PE=1 SV=3
2102	9477	P53779|MK10_HUMAN	126.22	15	15	100030000	4	4	5		52586	Mitogen-activated protein kinase 10 OS=Homo sapiens OX=9606 GN=MAPK10 PE=1 SV=2
1057	7005	P21708|MK03_RAT	213.06	39	39	196640000	10	6	15	Carbamidomethylation	43081	Mitogen-activated protein kinase 3 OS=Rattus norvegicus OX=10116 GN=Mapk3 PE=1 SV=5
2379	9921	P97820|M4K4_MOUSE	110.40	5	5	0	4	1	4		140602	Mitogen-activated protein kinase kinase kinase kinase 4 OS=Mus musculus OX=10090 GN=Map4k4 PE=1 SV=1
2388	11056	Q1JQB2|BUB3_BOVIN	129.30	14	14	1512000	3	3	4	Carbamidomethylation	36955	Mitotic checkpoint protein BUB3 OS=Bos taurus OX=9913 GN=BUB3 PE=2 SV=1
2860	12455	E1BP36|MMS19_BOVIN	82.19	3	3	11506000	2	2	2		113112	MMS19 nucleotide excision repair protein homolog OS=Bos taurus OX=9913 GN=MMS19 PE=2 SV=3
3536	15942	Q5RAE0|MOB1A_PONAB	49.98	6	6	31434000	1	1	1		25080	MOB kinase activator 1A OS=Pongo abelii OX=9601 GN=MOB1A PE=2 SV=3
723	6255	P26041|MOES_MOUSE	220.64	37	37	159010000	19	11	24	Carbamidomethylation	67767	Moesin OS=Mus musculus OX=10090 GN=Msn PE=1 SV=3
2357	12460	Q8R431|MGLL_RAT	113.19	8	8	103940000	3	3	4		33500	Monoglyceride lipase OS=Rattus norvegicus OX=10116 GN=Mgll PE=1 SV=1
2165	11870	Q5E9A4|RAE1L_BOVIN	94.62	12	12	12831000	3	3	5	Carbamidomethylation; Deamidation (NQ)	40967	mRNA export factor OS=Bos taurus OX=9913 GN=RAE1 PE=2 SV=1
2864	12501	P22234|PUR6_HUMAN	79.04	6	6	34039000	2	2	2	Acetylation (Protein N-term)	47079	Multifunctional protein ADE2 OS=Homo sapiens OX=9606 GN=PAICS PE=1 SV=3
3145	14067	O75970|MPDZ_HUMAN	51.44	1	1	834760	1	1	1		221616	Multiple PDZ domain protein OS=Homo sapiens OX=9606 GN=MPDZ PE=1 SV=2
402	6181	O08539|BIN1_MOUSE	275.06	38	38	123600000	18	17	44	Carbamidomethylation; Oxidation (M)	64470	Myc box-dependent-interacting protein 1 OS=Mus musculus OX=10090 GN=Bin1 PE=1 SV=1
36	8015	P02687|MBP_BOVIN	301.22	61	61	5144200000	37	3	326	Deamidation (NQ); Oxidation (M)	18323	Myelin basic protein OS=Bos taurus OX=9913 GN=MBP PE=1 SV=1
68	7857	P25188|MBP_CAVPO	269.38	60	60	142550000	26	1	198	Acetylation (Protein N-term); Deamidation (NQ); Oxidation (M)	18213	Myelin basic protein OS=Cavia porcellus OX=10141 GN=MBP PE=1 SV=1
71	7874	P83487|MBP_HORSE	262.04	52	52	343090000	24	1	197	Acetylation (Protein N-term); Deamidation (NQ); Oxidation (M)	18725	Myelin basic protein OS=Equus caballus OX=9796 GN=MBP PE=1 SV=1
276	9290	P04370|MBP_MOUSE	174.86	25	25	2504600	10	1	64	Deamidation (NQ)	27168	Myelin basic protein OS=Mus musculus OX=10090 GN=Mbp PE=1 SV=2
69	8137	P25274|MBP_RABIT	269.33	51	51		26	0	198	Acetylation (Protein N-term); Deamidation (NQ); Oxidation (M)	18217	Myelin basic protein OS=Oryctolagus cuniculus OX=9986 GN=MBP PE=1 SV=2
292	7754	P06906|MBP_PANTR	200.01	50	50	20961000	12	1	60	Acetylation (Protein N-term); Deamidation (NQ); Oxidation (M)	18560	Myelin basic protein OS=Pan troglodytes OX=9598 GN=MBP PE=1 SV=1
64	7731	P02688|MBP_RAT	273.12	52	52	56487000	27	2	202	Acetylation (Protein N-term); Deamidation (NQ); Oxidation (M)	21502	Myelin basic protein OS=Rattus norvegicus OX=10116 GN=Mbp PE=1 SV=3
18	104	P81558|MBP_PIG	335.00	75	75	43288000000	47	11	467	Acetylation (Protein N-term); Deamidation (NQ); Oxidation (M)	18487	Myelin basic protein OS=Sus scrofa OX=9823 GN=MBP PE=1 SV=1
2832	12292	Q8C854|MYEF2_MOUSE	87.32	8	8	9855900	2	2	2		63295	Myelin expression factor 2 OS=Mus musculus OX=10090 GN=Myef2 PE=1 SV=1
2967	552	P86412|MYP2_PIG	91.61	11	11	5874000	2	2	2		14922	Myelin P2 protein OS=Sus scrofa OX=9823 GN=PMP2 PE=1 SV=1
44	7401	Q8HXW7|MYPR_MACFA	284.44	43	43	15596000000	24	24	279	Carbamidomethylation; Deamidation (NQ); Oxidation (M)	30144	Myelin proteolipid protein OS=Macaca fascicularis OX=9541 GN=PLP1 PE=2 SV=3
288	6664	P20916|MAG_HUMAN	248.64	31	31	160700000	24	5	63	Carbamidomethylation; Deamidation (NQ)	69069	Myelin-associated glycoprotein OS=Homo sapiens OX=9606 GN=MAG PE=1 SV=1
333	7002	P07722|MAG_RAT	240.64	31	31	0	20	1	53	Carbamidomethylation; Deamidation (NQ)	69353	Myelin-associated glycoprotein OS=Rattus norvegicus OX=10116 GN=Mag PE=1 SV=1
1848	12629	Q9D2P8|MOBP_MOUSE	144.61	19	19	277070000	3	3	7	Carbamidomethylation	19197	Myelin-associated oligodendrocyte basic protein OS=Mus musculus OX=10090 GN=Mobp PE=1 SV=1
621	7254	P55803|MOG_BOVIN	211.42	39	39	377780000	12	3	29	Carbamidomethylation; Deamidation (NQ)	28028	Myelin-oligodendrocyte glycoprotein OS=Bos taurus OX=9913 GN=MOG PE=1 SV=1
985	8553	Q5R960|MOG_PONAB	193.70	28	28	24303000	10	1	17	Carbamidomethylation	28050	Myelin-oligodendrocyte glycoprotein OS=Pongo abelii OX=9601 GN=MOG PE=2 SV=1
1685	11459	Q63345|MOG_RAT	121.51	12	12		4	0	8		27882	Myelin-oligodendrocyte glycoprotein OS=Rattus norvegicus OX=10116 GN=Mog PE=1 SV=1
2296	13196	Q99KX1|MLF2_MOUSE	113.15	15	15	100410000	3	3	4		28055	Myeloid leukemia factor 2 OS=Mus musculus OX=10090 GN=Mlf2 PE=1 SV=1
758	6536	Q99105|MYSU_RABIT	227.79	37	37		18	0	23		58119	Myosin heavy chain embryonic smooth muscle isoform (Fragment) OS=Oryctolagus cuniculus OX=9986 PE=2 SV=1
449	8267	P60660|MYL6_HUMAN	166.83	50	50	2402600000	6	6	39	Carbamidomethylation; Deamidation (NQ); Oxidation (M)	16930	Myosin light polypeptide 6 OS=Homo sapiens OX=9606 GN=MYL6 PE=1 SV=2
1548	9010	A4IF97|ML12B_BOVIN	154.59	51	51	223350000	6	6	9		19692	Myosin regulatory light chain 12B OS=Bos taurus OX=9913 GN=MYL12B PE=2 SV=1
188	5882	Q27991|MYH10_BOVIN	322.21	35	35		62	0	92	Carbamidomethylation; Deamidation (NQ)	229097	Myosin-10 OS=Bos taurus OX=9913 GN=MYH10 PE=2 SV=2
191	5884	P35580|MYH10_HUMAN	321.86	35	35	88039000	62	3	91	Carbamidomethylation; Deamidation (NQ)	228997	Myosin-10 OS=Homo sapiens OX=9606 GN=MYH10 PE=1 SV=3
595	6148	P35748|MYH11_RABIT	225.60	11	11	63228000	17	8	29	Deamidation (NQ)	227317	Myosin-11 OS=Oryctolagus cuniculus OX=9986 GN=MYH11 PE=2 SV=2
917	7024	Q7Z406|MYH14_HUMAN	178.47	6	6		10	0	17		227868	Myosin-14 OS=Homo sapiens OX=9606 GN=MYH14 PE=1 SV=2
801	6705	Q6URW6|MYH14_MOUSE	195.40	8	8	29956000	12	2	20	Deamidation (NQ)	228584	Myosin-14 OS=Mus musculus OX=10090 GN=Myh14 PE=1 SV=1
255	5896	Q258K2|MYH9_CANLF	317.28	32	32	9282100	48	1	69	Carbamidomethylation; Acetylation (Protein N-term); Deamidation (NQ); Oxidation (M)	226475	Myosin-9 OS=Canis lupus familiaris OX=9615 GN=MYH9 PE=2 SV=1
262	5903	P35579|MYH9_HUMAN	315.45	31	31	23179000	47	1	68	Carbamidomethylation; Acetylation (Protein N-term); Deamidation (NQ); Oxidation (M)	226530	Myosin-9 OS=Homo sapiens OX=9606 GN=MYH9 PE=1 SV=4
308	5912	Q8VDD5|MYH9_MOUSE	303.89	26	26		39	0	57	Carbamidomethylation; Acetylation (Protein N-term); Deamidation (NQ); Oxidation (M)	226370	Myosin-9 OS=Mus musculus OX=10090 GN=Myh9 PE=1 SV=4
309	5913	Q62812|MYH9_RAT	304.92	26	26		39	0	57	Carbamidomethylation; Acetylation (Protein N-term); Deamidation (NQ); Oxidation (M)	226336	Myosin-9 OS=Rattus norvegicus OX=10116 GN=Myh9 PE=1 SV=3
843	9407	Q3T0F7|MTPN_BOVIN	205.80	83	83	1107900000	7	7	21	Carbamidomethylation; Acetylation (Protein N-term); Deamidation (NQ); Oxidation (M)	12895	Myotrophin OS=Bos taurus OX=9913 GN=MTPN PE=1 SV=3
3357	14673	A6QLT4|MTM1_BOVIN	68.32	3	3	4592600	1	1	1		70020	Myotubularin OS=Bos taurus OX=9913 GN=MTM1 PE=2 SV=2
2059	10535	Q13613|MTMR1_HUMAN	95.05	7	7	9132700	3	1	5	Deamidation (NQ)	74678	Myotubularin-related protein 1 OS=Homo sapiens OX=9606 GN=MTMR1 PE=1 SV=4
2264	10667	Q9Z2C4|MTMR1_MOUSE	114.13	6	6	18063000	3	1	4	Deamidation (NQ)	75314	Myotubularin-related protein 1 OS=Mus musculus OX=10090 GN=Mtmr1 PE=1 SV=1
2995	15063	Q80TA6|MTMRC_MOUSE	54.62	2	2	17345000	1	1	2		85516	Myotubularin-related protein 12 OS=Mus musculus OX=10090 GN=Mtmr12 PE=1 SV=2
2384	10594	Q5REB9|MTMR2_PONAB	110.37	10	10	58703000	4	4	4		73384	Myotubularin-related protein 2 OS=Pongo abelii OX=9601 GN=MTMR2 PE=2 SV=1
916	6421	O95248|MTMR5_HUMAN	212.19	11	11	32826000	14	4	18	Carbamidomethylation; Deamidation (NQ)	208442	Myotubularin-related protein 5 OS=Homo sapiens OX=9606 GN=SBF1 PE=1 SV=4
877	6542	Q6ZPE2|MTMR5_MOUSE	210.18	10	10	75559000	12	2	19	Carbamidomethylation; Deamidation (NQ)	208691	Myotubularin-related protein 5 OS=Mus musculus OX=10090 GN=Sbf1 PE=1 SV=2
590	13096	P29966|MARCS_HUMAN	142.66	14	14	697980000	4	4	30	Deamidation (NQ)	31555	Myristoylated alanine-rich C-kinase substrate OS=Homo sapiens OX=9606 GN=MARCKS PE=1 SV=4
1698	9218	O08557|DDAH1_RAT	130.80	24	24	594070000	5	5	8		31426	N(G) N(G)-dimethylarginine dimethylaminohydrolase 1 OS=Rattus norvegicus OX=10116 GN=Ddah1 PE=1 SV=3
1201	8745	O95865|DDAH2_HUMAN	126.37	40	40	113960000	6	6	13	Carbamidomethylation	29644	N(G) N(G)-dimethylarginine dimethylaminohydrolase 2 OS=Homo sapiens OX=9606 GN=DDAH2 PE=1 SV=1
2452	11848	Q3SZK8|NHRF1_BOVIN	89.38	10	10		3	0	4	Carbamidomethylation	39603	Na(+)/H(+) exchange regulatory cofactor NHE-RF1 OS=Bos taurus OX=9913 GN=SLC9A3R1 PE=2 SV=1
2449	11696	P70441|NHRF1_MOUSE	91.61	13	13		3	0	4		38600	Na(+)/H(+) exchange regulatory cofactor NHE-RF1 OS=Mus musculus OX=10090 GN=Slc9a3r1 PE=1 SV=3
2453	11851	Q28619|NHRF1_RABIT	87.62	13	13		3	0	4	Carbamidomethylation	38562	Na(+)/H(+) exchange regulatory cofactor NHE-RF1 OS=Oryctolagus cuniculus OX=9986 GN=SLC9A3R1 PE=1 SV=3
3394	15037	Q3SZM9|NAGK_BOVIN	43.91	4	4	36324000	1	1	1		37268	N-acetyl-D-glucosamine kinase OS=Bos taurus OX=9913 GN=NAGK PE=2 SV=1
3037	13701	Q3SZM5|NEUA_BOVIN	59.94	7	7	5326200	2	2	2	Carbamidomethylation	48438	N-acylneuraminate cytidylyltransferase OS=Bos taurus OX=9913 GN=CMAS PE=2 SV=1
2446	11650	Q1HCL7|NAKD2_RAT	80.67	12	12	28881000	3	3	4	Carbamidomethylation	48116	NAD kinase 2 mitochondrial OS=Rattus norvegicus OX=10116 GN=Nadk2 PE=1 SV=1
520	6537	P11024|NNTM_BOVIN	235.42	20	20	622230000	14	14	33	Carbamidomethylation; Deamidation (NQ); Oxidation (M)	113853	NAD(P) transhydrogenase mitochondrial OS=Bos taurus OX=9913 GN=NNT PE=1 SV=3
1705	283	Q0PIT9|NNRE_PIG	134.27	26	26	130140000	4	4	8	Carbamidomethylation; Deamidation (NQ)	31501	NAD(P)H-hydrate epimerase OS=Sus scrofa OX=9823 GN=NAXE PE=2 SV=1
2829	12186	P23368|MAOM_HUMAN	90.72	7	7	3582000	2	2	2		65444	NAD-dependent malic enzyme mitochondrial OS=Homo sapiens OX=9606 GN=ME2 PE=1 SV=1
1494	9370	Q4R834|SIR2_MACFA	150.13	11	11	99914000	5	2	9	Carbamidomethylation	43222	NAD-dependent protein deacetylase sirtuin-2 OS=Macaca fascicularis OX=9541 GN=SIRT2 PE=2 SV=1
603	7771	Q8VDQ8|SIR2_MOUSE	227.68	26	26	108100000	12	9	29	Carbamidomethylation; Deamidation (NQ); Oxidation (M)	43256	NAD-dependent protein deacetylase sirtuin-2 OS=Mus musculus OX=10090 GN=Sirt2 PE=1 SV=2
2669	13542	E2RDZ6|SIR5_CANLF	75.51	8	8	36114000	2	2	3		33942	NAD-dependent protein deacylase sirtuin-5 mitochondrial OS=Canis lupus familiaris OX=9615 GN=SIRT5 PE=3 SV=1
3514	15673	A7YVD7|NDUF6_BOVIN	57.94	5	5	2015400	1	1	1		38103	NADH dehydrogenase (ubiquinone) complex I assembly factor 6 OS=Bos taurus OX=9913 GN=NDUFAF6 PE=2 SV=1
1387	9373	P34942|NDUAA_BOVIN	167.17	22	22	51450000	5	5	11	Deamidation (NQ)	39264	NADH dehydrogenase [ubiquinone] 1 alpha subcomplex subunit 10 mitochondrial OS=Bos taurus OX=9913 GN=NDUFA10 PE=1 SV=1
2994	15021	P0CB90|NDUAA_PONPY	49.68	3	3	41076000	1	1	2	Carbamidomethylation	40709	NADH dehydrogenase [ubiquinone] 1 alpha subcomplex subunit 10 mitochondrial OS=Pongo pygmaeus OX=9600 GN=NDUFA10 PE=2 SV=1
3064	15479	Q8HXG6|NDUAB_BOVIN	94.40	11	11	61222000	2	2	2		14758	NADH dehydrogenase [ubiquinone] 1 alpha subcomplex subunit 11 OS=Bos taurus OX=9913 GN=NDUFA11 PE=1 SV=3
2616	14670	Q9D8B4|NDUAB_MOUSE	90.79	16	16	74028000	1	1	3	Carbamidomethylation	14982	NADH dehydrogenase [ubiquinone] 1 alpha subcomplex subunit 11 OS=Mus musculus OX=10090 GN=Ndufa11 PE=1 SV=2
1800	10055	O97725|NDUAC_BOVIN	129.39	37	37	8885000	4	4	7	Deamidation (NQ)	17089	NADH dehydrogenase [ubiquinone] 1 alpha subcomplex subunit 12 OS=Bos taurus OX=9913 GN=NDUFA12 PE=1 SV=1
1987	13605	Q95KV7|NDUAD_BOVIN	80.13	15	15	65608000	3	2	5		16673	NADH dehydrogenase [ubiquinone] 1 alpha subcomplex subunit 13 OS=Bos taurus OX=9913 GN=NDUFA13 PE=1 SV=3
2430	13685	Q9ERS2|NDUAD_MOUSE	60.74	14	14	48917000	2	1	4		16860	NADH dehydrogenase [ubiquinone] 1 alpha subcomplex subunit 13 OS=Mus musculus OX=10090 GN=Ndufa13 PE=1 SV=3
1650	12932	Q02370|NDUA2_BOVIN	120.76	25	25	157610000	3	3	8	Deamidation (NQ)	11080	NADH dehydrogenase [ubiquinone] 1 alpha subcomplex subunit 2 OS=Bos taurus OX=9913 GN=NDUFA2 PE=1 SV=2
2462	13280	P23935|NDUA5_BOVIN	120.20	22	22	75108000	3	1	4	Carbamidomethylation	13316	NADH dehydrogenase [ubiquinone] 1 alpha subcomplex subunit 5 OS=Bos taurus OX=9913 GN=NDUFA5 PE=1 SV=3
1809	12743	Q9CPP6|NDUA5_MOUSE	128.12	26	26	196880000	4	2	7		13360	NADH dehydrogenase [ubiquinone] 1 alpha subcomplex subunit 5 OS=Mus musculus OX=10090 GN=Ndufa5 PE=1 SV=3
3488	15424	Q02366|NDUA6_BOVIN	65.25	12	12	36309000	1	1	1		15053	NADH dehydrogenase [ubiquinone] 1 alpha subcomplex subunit 6 OS=Bos taurus OX=9913 GN=NDUFA6 PE=1 SV=2
2689	15090	Q9CQZ5|NDUA6_MOUSE	87.00	11	11	201360000	2	2	3		15283	NADH dehydrogenase [ubiquinone] 1 alpha subcomplex subunit 6 OS=Mus musculus OX=10090 GN=Ndufa6 PE=1 SV=1
2591	12142	Q9Z1P6|NDUA7_MOUSE	68.69	17	17	19019000	2	1	3	Carbamidomethylation	12576	NADH dehydrogenase [ubiquinone] 1 alpha subcomplex subunit 7 OS=Mus musculus OX=10090 GN=Ndufa7 PE=1 SV=3
2907	12157	Q0MQA8|NDUA7_PANTR	67.73	17	17	59909000	2	1	2	Carbamidomethylation	12551	NADH dehydrogenase [ubiquinone] 1 alpha subcomplex subunit 7 OS=Pan troglodytes OX=9598 GN=NDUFA7 PE=3 SV=3
1803	10861	P42029|NDUA8_BOVIN	154.26	34	34	13726000	4	1	7	Carbamidomethylation	20091	NADH dehydrogenase [ubiquinone] 1 alpha subcomplex subunit 8 OS=Bos taurus OX=9913 GN=NDUFA8 PE=1 SV=2
1024	11217	Q0MQB1|NDUA8_PANTR	168.16	33	33	206040000	8	5	16	Carbamidomethylation	20105	NADH dehydrogenase [ubiquinone] 1 alpha subcomplex subunit 8 OS=Pan troglodytes OX=9598 GN=NDUFA8 PE=2 SV=3
1579	10175	P34943|NDUA9_BOVIN	140.26	13	13	94501000	5	1	9		42849	NADH dehydrogenase [ubiquinone] 1 alpha subcomplex subunit 9 mitochondrial OS=Bos taurus OX=9913 GN=NDUFA9 PE=1 SV=1
1469	9258	Q0MQB3|NDUA9_GORGO	142.69	18	18	28437000	6	2	10	Deamidation (NQ)	42506	NADH dehydrogenase [ubiquinone] 1 alpha subcomplex subunit 9 mitochondrial OS=Gorilla gorilla gorilla OX=9595 GN=NDUFA9 PE=2 SV=2
3069	15573	P0DN34|NDUB1_MOUSE	61.92	19	19	107850000	1	1	2		6954	NADH dehydrogenase [ubiquinone] 1 beta subcomplex subunit 1 OS=Mus musculus OX=10090 GN=Ndufb1 PE=1 SV=1
1880	13630	P0CC01|NDUBA_PONAB	90.80	16	16	82453000	4	4	7		20755	NADH dehydrogenase [ubiquinone] 1 beta subcomplex subunit 10 OS=Pongo abelii OX=9601 GN=NDUFB10 PE=2 SV=1
2195	11658	Q02365|NDUB3_BOVIN	97.16	31	31	220460000	3	3	5		11141	NADH dehydrogenase [ubiquinone] 1 beta subcomplex subunit 3 OS=Bos taurus OX=9913 GN=NDUFB3 PE=1 SV=2
3391	15026	Q9CQC7|NDUB4_MOUSE	57.51	10	10	102310000	1	1	1		15081	NADH dehydrogenase [ubiquinone] 1 beta subcomplex subunit 4 OS=Mus musculus OX=10090 GN=Ndufb4 PE=1 SV=3
2993	15001	Q02380|NDUB5_BOVIN	61.31	8	8	65442000	1	1	2		21589	NADH dehydrogenase [ubiquinone] 1 beta subcomplex subunit 5 mitochondrial OS=Bos taurus OX=9913 GN=NDUFB5 PE=1 SV=1
2187	324	Q29259|NDUB6_PIG	71.00	24	24	205660000	3	3	5	Acetylation (Protein N-term); Oxidation (M)	15406	NADH dehydrogenase [ubiquinone] 1 beta subcomplex subunit 6 OS=Sus scrofa OX=9823 GN=NDUFB6 PE=2 SV=3
2543	13013	Q0MQE2|NDUB7_PONPY	60.66	16	16	41204000	2	2	3	Carbamidomethylation	16428	NADH dehydrogenase [ubiquinone] 1 beta subcomplex subunit 7 OS=Pongo pygmaeus OX=9600 GN=NDUFB7 PE=2 SV=3
1810	12804	Q02372|NDUB8_BOVIN	127.23	15	15	185070000	4	4	7	Deamidation (NQ)	21652	NADH dehydrogenase [ubiquinone] 1 beta subcomplex subunit 8 mitochondrial OS=Bos taurus OX=9913 GN=NDUFB8 PE=1 SV=1
1894	13099	Q02369|NDUB9_BOVIN	133.33	20	20	131730000	3	3	7	Carbamidomethylation; Deamidation (NQ)	21789	NADH dehydrogenase [ubiquinone] 1 beta subcomplex subunit 9 OS=Bos taurus OX=9913 GN=NDUFB9 PE=1 SV=2
933	6722	P25708|NDUV1_BOVIN	220.03	38	38	166230000	13	2	18	Carbamidomethylation	50652	NADH dehydrogenase [ubiquinone] flavoprotein 1 mitochondrial OS=Bos taurus OX=9913 GN=NDUFV1 PE=1 SV=2
818	6920	Q8HXQ9|NDUV1_MACFA	216.03	39	39	83176000	12	1	21	Carbamidomethylation	50670	NADH dehydrogenase [ubiquinone] flavoprotein 1 mitochondrial OS=Macaca fascicularis OX=9541 GN=NDUFV1 PE=2 SV=1
903	7378	Q0MQI8|NDUV2_GORGO	185.64	38	38	409920000	11	11	19	Carbamidomethylation; Deamidation (NQ)	27354	NADH dehydrogenase [ubiquinone] flavoprotein 2 mitochondrial OS=Gorilla gorilla gorilla OX=9595 GN=NDUFV2 PE=2 SV=1
716	6865	P17694|NDUS2_BOVIN	207.34	43	43	161690000	13	4	25	Carbamidomethylation; Deamidation (NQ)	52556	NADH dehydrogenase [ubiquinone] iron-sulfur protein 2 mitochondrial OS=Bos taurus OX=9913 GN=NDUFS2 PE=1 SV=2
907	7610	Q91WD5|NDUS2_MOUSE	196.06	30	30	284310000	10	1	19	Carbamidomethylation; Oxidation (M)	52626	NADH dehydrogenase [ubiquinone] iron-sulfur protein 2 mitochondrial OS=Mus musculus OX=10090 GN=Ndufs2 PE=1 SV=1
644	8627	P23709|NDUS3_BOVIN	211.32	31	31	250590000	14	3	28		30284	NADH dehydrogenase [ubiquinone] iron-sulfur protein 3 mitochondrial OS=Bos taurus OX=9913 GN=NDUFS3 PE=1 SV=1
838	9000	Q9DCT2|NDUS3_MOUSE	205.80	27	27	1331000	12	1	21		30149	NADH dehydrogenase [ubiquinone] iron-sulfur protein 3 mitochondrial OS=Mus musculus OX=10090 GN=Ndufs3 PE=1 SV=2
2668	13375	Q02375|NDUS4_BOVIN	98.01	22	22	180590000	2	2	3	Oxidation (M)	19812	NADH dehydrogenase [ubiquinone] iron-sulfur protein 4 mitochondrial OS=Bos taurus OX=9913 GN=NDUFS4 PE=1 SV=1
3578	16428	Q02379|NDUS5_BOVIN	33.45	8	8	18099000	1	1	1		12668	NADH dehydrogenase [ubiquinone] iron-sulfur protein 5 OS=Bos taurus OX=9913 GN=NDUFS5 PE=1 SV=2
3365	14759	Q0MQH3|NDUS5_GORGO	48.49	9	9	4360800	1	1	1		12532	NADH dehydrogenase [ubiquinone] iron-sulfur protein 5 OS=Gorilla gorilla gorilla OX=9595 GN=NDUFS5 PE=3 SV=3
1373	10020	P23934|NDUS6_BOVIN	179.13	49	49	476580000	6	6	11	Carbamidomethylation; Deamidation (NQ)	13413	NADH dehydrogenase [ubiquinone] iron-sulfur protein 6 mitochondrial OS=Bos taurus OX=9913 GN=NDUFS6 PE=1 SV=2
2128	11842	Q9DC70|NDUS7_MOUSE	107.33	22	22	1838900	4	1	5	Carbamidomethylation	24683	NADH dehydrogenase [ubiquinone] iron-sulfur protein 7 mitochondrial OS=Mus musculus OX=10090 GN=Ndufs7 PE=1 SV=1
1675	10135	P0CB84|NDUS7_PONPY	125.29	27	27	19496000	5	2	8	Carbamidomethylation	23486	NADH dehydrogenase [ubiquinone] iron-sulfur protein 7 mitochondrial OS=Pongo pygmaeus OX=9600 GN=NDUFS7 PE=2 SV=1
1418	10920	P42028|NDUS8_BOVIN	153.18	24	24	294530000	4	4	10	Carbamidomethylation; Oxidation (M)	23896	NADH dehydrogenase [ubiquinone] iron-sulfur protein 8 mitochondrial OS=Bos taurus OX=9913 GN=NDUFS8 PE=1 SV=1
2561	12119	Q9DB73|NB5R1_MOUSE	87.21	16	16	64271000	2	2	3	Carbamidomethylation	34135	NADH-cytochrome b5 reductase 1 OS=Mus musculus OX=10090 GN=Cyb5r1 PE=1 SV=1
913	131	P83686|NB5R3_PIG	186.66	59	59	235790000	11	5	19	Carbamidomethylation; Deamidation (NQ)	30831	NADH-cytochrome b5 reductase 3 (Fragment) OS=Sus scrofa OX=9823 GN=CYB5R3 PE=1 SV=1
1297	8787	Q0X0E5|NB5R3_CANLF	151.43	38	38	11046000	7	1	12	Deamidation (NQ)	34139	NADH-cytochrome b5 reductase 3 OS=Canis lupus familiaris OX=9615 GN=CYB5R3 PE=1 SV=1
460	6583	P15690|NDUS1_BOVIN	238.77	29	29		18	0	38	Carbamidomethylation; Deamidation (NQ); Oxidation (M)	79442	NADH-ubiquinone oxidoreductase 75 kDa subunit mitochondrial OS=Bos taurus OX=9913 GN=NDUFS1 PE=1 SV=1
[truncated: 1,422 more rows]

## Sheet: cerebro sus scrofa DB
Protein Group	Protein ID	Accession	-10lgP	Coverage (%)	Coverage (%) Sample 1	Area Sample 1	#Peptides	#Unique	#Spec Sample 1	PTM	Avg. Mass	Description
279	273	P59083|PHP14_PIG	245.28	59	59	205120000	5	5	7	Carbamidomethylation; Acetylation (Protein N-term); Oxidation (M)	13932	14 kDa phosphohistidine phosphatase OS=Sus scrofa OX=9823 GN=PHPT1 PE=1 SV=2
247	171	P62197|PRS8_PIG	251.99	30	30	16360000	7	7	8	Acetylation (Protein N-term)	45626	26S proteasome regulatory subunit 8 OS=Sus scrofa OX=9823 GN=PSMC5 PE=2 SV=1
250	209	P46405|RS12_PIG	282.34	58	58	191270000	7	7	8	Carbamidomethylation	14515	40S ribosomal protein S12 OS=Sus scrofa OX=9823 GN=RPS12 PE=1 SV=2
256	285	P62279|RS13_PIG	185.89	38	38	101070000	5	5	8		12034	40S ribosomal protein S13 (Fragment) OS=Sus scrofa OX=9823 GN=RPS13 PE=2 SV=2
377	450	P62844|RS15_PIG	160.72	32	32	20330000	2	2	3		17040	40S ribosomal protein S15 OS=Sus scrofa OX=9823 GN=RPS15 PE=1 SV=2
273	313	Q29201|RS16_PIG	175.13	24	24	3478000	4	4	7		16445	40S ribosomal protein S16 OS=Sus scrofa OX=9823 GN=RPS16 PE=1 SV=4
431	1468	Q6QAP7|RS17_PIG	90.28	7	7	54046000	1	1	2		15524	40S ribosomal protein S17 OS=Sus scrofa OX=9823 GN=RPS17 PE=1 SV=3
296	277	P62272|RS18_PIG	188.58	24	24	125250000	4	4	6	Acetylation (Protein N-term)	17719	40S ribosomal protein S18 OS=Sus scrofa OX=9823 GN=RPS18 PE=1 SV=3
298	236	Q29308|RS19_PIG	240.81	45	45	157070000	5	5	6		15103	40S ribosomal protein S19 (Fragment) OS=Sus scrofa OX=9823 GN=RPS19 PE=2 SV=3
441	2027	A1XQU9|RS20_PIG	175.09	13	13	67806000	2	2	2		13333	40S ribosomal protein S20 OS=Sus scrofa OX=9823 GN=RPS20 PE=1 SV=1
270	316	P63221|RS21_PIG	261.69	53	53	115090000	4	4	7	Acetylation (Protein N-term); Oxidation (M)	9111	40S ribosomal protein S21 OS=Sus scrofa OX=9823 GN=RPS21 PE=1 SV=1
566	2122	Q6SA96|RS23_PIG	60.70	8	8	3863700	1	1	1		15817	40S ribosomal protein S23 OS=Sus scrofa OX=9823 GN=RPS23 PE=1 SV=3
393	1585	P49171|RS26_PIG	63.41	13	13	14763000	1	1	3		13015	40S ribosomal protein S26 OS=Sus scrofa OX=9823 GN=RPS26 PE=1 SV=4
438	1812	Q6QAT1|RS28_PIG	87.93	22	22	27395000	2	2	2		7841	40S ribosomal protein S28 OS=Sus scrofa OX=9823 GN=RPS28 PE=1 SV=2
199	129	Q0Z8U2|RS3_PIG	267.29	42	42	270570000	9	9	13	Deamidation (NQ)	26688	40S ribosomal protein S3 OS=Sus scrofa OX=9823 GN=RPS3 PE=1 SV=1
278	279	Q29197|RS9_PIG	195.59	36	36	83961000	5	5	7		15535	40S ribosomal protein S9 (Fragment) OS=Sus scrofa OX=9823 GN=RPS9 PE=2 SV=1
182	145	Q4GWZ2|RSSA_PIG	344.84	39	39	516540000	11	11	14	Carbamidomethylation; Acetylation (Protein N-term)	32928	40S ribosomal protein SA OS=Sus scrofa OX=9823 GN=RPSA PE=1 SV=3
43	18	P80147|GABT_PIG	519.55	65	65	3262500000	33	33	75	Carbamidomethylation	56620	4-aminobutyrate aminotransferase mitochondrial OS=Sus scrofa OX=9823 GN=ABAT PE=1 SV=2
206	114	Q29228|AL9A1_PIG	350.10	28	28	251650000	10	10	12	Carbamidomethylation	53941	4-trimethylaminobutyraldehyde dehydrogenase OS=Sus scrofa OX=9823 GN=ALDH9A1 PE=2 SV=2
502	511	Q09136|AAPK1_PIG	84.16	4	4	16113000	1	1	1		44271	5'-AMP-activated protein kinase catalytic subunit alpha-1 (Fragments) OS=Sus scrofa OX=9823 GN=PRKAA1 PE=1 SV=2
400	409	Q28948|AAPK2_PIG	110.66	3	3	56172000	1	1	2		62325	5'-AMP-activated protein kinase catalytic subunit alpha-2 OS=Sus scrofa OX=9823 GN=PRKAA2 PE=2 SV=2
529	1314	P80387|AAKB1_PIG	62.47	16	16	5296400	1	1	1		13877	5'-AMP-activated protein kinase subunit beta-1 (Fragment) OS=Sus scrofa OX=9823 GN=PRKAB1 PE=1 SV=1
324	1224	Q09138|AAKG1_PIG	106.35	5	5	3586600	1	1	5	Deamidation (NQ)	37415	5'-AMP-activated protein kinase subunit gamma-1 OS=Sus scrofa OX=9823 GN=PRKAG1 PE=1 SV=2
224	178	Q29214|RLA0_PIG	288.76	38	38	299370000	6	6	10	Carbamidomethylation	34359	60S acidic ribosomal protein P0 OS=Sus scrofa OX=9823 GN=RPLP0 PE=1 SV=2
531	1222	Q29315|RLA2_PIG	72.66	17	17	1134000	1	1	1		11770	60S acidic ribosomal protein P2 OS=Sus scrofa OX=9823 GN=RPLP2 PE=3 SV=1
352	326	Q29195|RL10_PIG	151.86	14	14	74395000	3	3	4		24603	60S ribosomal protein L10 OS=Sus scrofa OX=9823 GN=RPL10 PE=1 SV=3
545	1296	P53027|RL10A_PIG	70.73	8	8	9154600	1	1	1		18826	60S ribosomal protein L10a (Fragment) OS=Sus scrofa OX=9823 GN=RPL10A PE=2 SV=3
381	315	Q29205|RL11_PIG	161.96	29	29	26557000	3	3	3		20212	60S ribosomal protein L11 OS=Sus scrofa OX=9823 GN=RPL11 PE=1 SV=3
559	1404	Q95307|RL13A_PIG	88.52	9	9	6142900	1	1	1	Carbamidomethylation	15682	60S ribosomal protein L13a (Fragment) OS=Sus scrofa OX=9823 GN=RPL13A PE=2 SV=2
275	265	A1XQU3|RL14_PIG	235.86	33	33	167070000	7	7	7	Carbamidomethylation	23330	60S ribosomal protein L14 OS=Sus scrofa OX=9823 GN=RPL14 PE=1 SV=1
277	320	P79324|RL15_PIG	239.12	37	37	125340000	4	4	7		17837	60S ribosomal protein L15 (Fragment) OS=Sus scrofa OX=9823 GN=RPL15 PE=2 SV=1
300	370	Q95342|RL18_PIG	195.54	18	18	145620000	4	4	6		22304	60S ribosomal protein L18 OS=Sus scrofa OX=9823 GN=RPL18 PE=1 SV=4
355	340	P49666|RL21_PIG	172.36	28	28	97785000	3	3	4	Deamidation (NQ); Oxidation (M)	18565	60S ribosomal protein L21 OS=Sus scrofa OX=9823 GN=RPL21 PE=1 SV=3
390	513	P67985|RL22_PIG	129.64	36	36	101290000	3	3	3	Carbamidomethylation	14759	60S ribosomal protein L22 OS=Sus scrofa OX=9823 GN=RPL22 PE=1 SV=2
329	690	P62831|RL23_PIG	214.09	26	26	182020000	2	2	5	Carbamidomethylation	14865	60S ribosomal protein L23 OS=Sus scrofa OX=9823 GN=RPL23 PE=1 SV=1
328	334	A1XQU5|RL27_PIG	175.03	36	36	95618000	4	4	5		15798	60S ribosomal protein L27 OS=Sus scrofa OX=9823 GN=RPL27 PE=1 SV=1
567	2188	Q95281|RL29_PIG	55.67	6	6	0	1	1	1		17498	60S ribosomal protein L29 OS=Sus scrofa OX=9823 GN=RPL29 PE=1 SV=4
551	1322	Q29293|RL3_PIG	116.37	8	8	17901000	1	1	1		14792	60S ribosomal protein L3 (Fragment) OS=Sus scrofa OX=9823 GN=RPL3 PE=2 SV=1
318	335	Q6QAT0|RL32_PIG	180.08	21	21	61693000	2	2	5	Carbamidomethylation; Deamidation (NQ)	15860	60S ribosomal protein L32 OS=Sus scrofa OX=9823 GN=RPL32 PE=1 SV=3
384	897	Q29361|RL35_PIG	166.02	22	22	29582000	2	2	3		14549	60S ribosomal protein L35 OS=Sus scrofa OX=9823 GN=RPL35 PE=1 SV=3
571	2328	P83884|RL36A_PIG	78.36	8	8	1062000	1	1	1	Carbamidomethylation	12441	60S ribosomal protein L36a OS=Sus scrofa OX=9823 GN=RPL36A PE=1 SV=2
548	1564	Q95276|RL5_PIG	111.27	14	14	36964000	1	1	1	Carbamidomethylation	14677	60S ribosomal protein L5 (Fragment) OS=Sus scrofa OX=9823 GN=RPL5 PE=2 SV=3
212	229	Q2YGT9|RL6_PIG	309.52	31	31	294080000	7	7	12	Deamidation (NQ)	32190	60S ribosomal protein L6 OS=Sus scrofa OX=9823 GN=RPL6 PE=1 SV=3
387	2088	Q29375|RL7A_PIG	178.46	19	19	17012000	2	2	3	Carbamidomethylation	14580	60S ribosomal protein L7a (Fragment) OS=Sus scrofa OX=9823 GN=RPL7A PE=2 SV=1
540	1051	A5GFQ0|RL7L_PIG	60.91	6	6	17246000	1	1	1		28724	60S ribosomal protein L7-like 1 OS=Sus scrofa OX=9823 GN=RPL7L1 PE=3 SV=1
200	186	P14332|6PGD_PIG	320.78	40	40	207130000	9	9	13	Carbamidomethylation; Oxidation (M)	27806	6-phosphogluconate dehydrogenase decarboxylating (Fragment) OS=Sus scrofa OX=9823 GN=PGD PE=2 SV=3
561	2324	P14610|THIL_PIG	81.33	73	73	52121000	1	1	1	Carbamidomethylation	2561	Acetyl-CoA acetyltransferase (Fragment) OS=Sus scrofa OX=9823 PE=1 SV=1
26	15	P16276|ACON_PIG	677.90	60	60	5663600000	52	52	124	Carbamidomethylation; Deamidation (NQ); Oxidation (M)	85761	Aconitate hydratase mitochondrial OS=Sus scrofa OX=9823 GN=ACO2 PE=1 SV=1
12	35	P68137|ACTS_PIG	627.32	79	79	15573000000	56	18	254	Carbamidomethylation; Acetylation (Protein N-term); Deamidation (NQ); Oxidation (M)	42051	Actin alpha skeletal muscle OS=Sus scrofa OX=9823 GN=ACTA1 PE=1 SV=1
9	1	Q6QAQ1|ACTB_PIG	743.76	95	95	26392000000	101	63	427	Carbamidomethylation; Acetylation (Protein N-term); Deamidation (NQ); Oxidation (M)	41737	Actin cytoplasmic 1 OS=Sus scrofa OX=9823 GN=ACTB PE=1 SV=2
489	677	P19205|ACPH_PIG	84.71	3	3	21001000	1	1	1	Carbamidomethylation	81244	Acylamino-acid-releasing enzyme OS=Sus scrofa OX=9823 GN=APEH PE=1 SV=2
50	256	P12026|ACBP_PIG	450.40	83	83	8028200000	19	19	67	Acetylation (Protein N-term); Deamidation (NQ); Oxidation (M)	9896	Acyl-CoA-binding protein OS=Sus scrofa OX=9823 GN=DBI PE=1 SV=2
297	330	P24540|ACYP1_PIG	243.00	39	39	247960000	4	4	6	Acetylation (Protein N-term)	11427	Acylphosphatase-1 OS=Sus scrofa OX=9823 GN=ACYP1 PE=1 SV=2
536	1640	P00819|ACYP2_PIG	107.26	13	13	92985000	1	1	1		11206	Acylphosphatase-2 OS=Sus scrofa OX=9823 GN=ACYP2 PE=1 SV=2
418	613	P58780|ADA2_PIG	80.84	3	3	0	1	1	2	Carbamidomethylation	58190	Adenosine deaminase 2 OS=Sus scrofa OX=9823 GN=ADA2 PE=2 SV=1
116	53	Q710C4|SAHH_PIG	391.70	50	50	574110000	16	16	25	Carbamidomethylation; Acetylation (Protein N-term)	47694	Adenosylhomocysteinase OS=Sus scrofa OX=9823 GN=AHCY PE=3 SV=3
74	133	P00571|KAD1_PIG	410.69	59	59	1167500000	15	15	37	Carbamidomethylation; Deamidation (NQ); Oxidation (M)	21639	Adenylate kinase isoenzyme 1 OS=Sus scrofa OX=9823 GN=AK1 PE=1 SV=1
205	182	A4Z6H0|PURA1_PIG	303.78	20	20	204890000	8	7	12	Carbamidomethylation	50098	Adenylosuccinate synthetase isozyme 1 OS=Sus scrofa OX=9823 GN=ADSS1 PE=2 SV=1
403	301	A4Z6H1|PURA2_PIG	192.89	7	7	4354200	2	1	2		50140	Adenylosuccinate synthetase isozyme 2 OS=Sus scrofa OX=9823 GN=ADSS2 PE=2 SV=1
354	746	P40125|CAP1_PIG	145.29	13	13	12323000	3	3	4		25155	Adenylyl cyclase-associated protein 1 (Fragments) OS=Sus scrofa OX=9823 GN=CAP1 PE=1 SV=1
42	107	Q6QRN9|ADT3_PIG	492.23	43	43	5626600000	19	19	75	Carbamidomethylation; Acetylation (Protein N-term); Deamidation (NQ); Oxidation (M)	32910	ADP/ATP translocase 3 OS=Sus scrofa OX=9823 GN=SLC25A6 PE=2 SV=3
375	623	Q007T5|ARF6_PIG	105.61	18	18	30278000	2	2	3		20082	ADP-ribosylation factor 6 OS=Sus scrofa OX=9823 GN=ARF6 PE=2 SV=1
276	272	Q52NJ4|ARL3_PIG	200.40	35	35	178110000	5	5	7		20484	ADP-ribosylation factor-like protein 3 OS=Sus scrofa OX=9823 GN=ARL3 PE=2 SV=1
523	785	Q29011|PGCA_PIG	47.23	2	2	26893000	1	1	1	Carbamidomethylation	58605	Aggrecan core protein (Fragments) OS=Sus scrofa OX=9823 GN=ACAN PE=1 SV=3
501	529	P57770|AKA10_PIG	48.13	2	2	549900	1	1	1		71704	A-kinase anchor protein 10 mitochondrial (Fragment) OS=Sus scrofa OX=9823 GN=AKAP10 PE=2 SV=2
17	25	P08835|ALBU_PIG	721.66	69	69	12001000000	64	64	184	Carbamidomethylation; Deamidation (NQ)	69692	Albumin OS=Sus scrofa OX=9823 GN=ALB PE=1 SV=2
132	54	Q2XQV4|ALDH2_PIG	353.15	45	45	70460000	15	15	22	Carbamidomethylation; Oxidation (M)	56921	Aldehyde dehydrogenase mitochondrial OS=Sus scrofa OX=9823 GN=ALDH2 PE=2 SV=1
173	137	P50578|AK1A1_PIG	283.20	43	43	336530000	10	8	15	Carbamidomethylation; Acetylation (Protein N-term)	36582	Aldo-keto reductase family 1 member A1 OS=Sus scrofa OX=9823 GN=AKR1A1 PE=1 SV=3
148	118	P80276|ALDR_PIG	355.03	48	48	495580000	12	10	19	Carbamidomethylation; Acetylation (Protein N-term)	35868	Aldo-keto reductase family 1 member B1 OS=Sus scrofa OX=9823 GN=AKR1B1 PE=1 SV=2
361	299	P50447|A1AT_PIG	116.43	9	9	19377000	2	2	3		47194	Alpha-1-antitrypsin OS=Sus scrofa OX=9823 GN=SERPINA1 PE=2 SV=1
292	270	P29700|FETUA_PIG	218.96	15	15	8422000	4	4	6	Carbamidomethylation	38425	Alpha-2-HS-glycoprotein (Fragment) OS=Sus scrofa OX=9823 GN=AHSG PE=1 SV=1
91	193	Q7M2W6|CRYAB_PIG	421.80	79	79	1085800000	16	16	30	Acetylation (Protein N-term); Deamidation (NQ); Oxidation (M)	20129	Alpha-crystallin B chain OS=Sus scrofa OX=9823 GN=CRYAB PE=2 SV=1
295	592	P68211|ENSA_PIG	177.88	24	24	10720000	3	2	6	Oxidation (M)	13361	Alpha-endosulfine OS=Sus scrofa OX=9823 GN=ENSA PE=1 SV=1
84	132	Q3I5G7|SYUA_PIG	417.82	63	63	264700000	11	11	33	Acetylation (Protein N-term); Oxidation (M)	14520	Alpha-synuclein OS=Sus scrofa OX=9823 GN=SNCA PE=2 SV=1
552	1347	Q767K7|ATAT_PIG	51.09	4	4	1793600	1	1	1		34073	Alpha-tubulin N-acetyltransferase 1 OS=Sus scrofa OX=9823 GN=ATAT1 PE=3 SV=1
340	312	Q6Q2J0|AOFA_PIG	183.49	8	8	76278000	3	3	4		59763	Amine oxidase [flavin-containing] A OS=Sus scrofa OX=9823 GN=MAOA PE=2 SV=1
119	90	Q6PLK3|AOFB_PIG	358.54	36	36	875770000	13	13	25	Oxidation (M)	58265	Amine oxidase [flavin-containing] B OS=Sus scrofa OX=9823 GN=MAOB PE=2 SV=3
255	293	P37111|ACY1_PIG	175.05	20	20	84685000	4	4	8		45347	Aminoacylase-1 OS=Sus scrofa OX=9823 GN=ACY1 PE=1 SV=2
258	196	P15145|AMPN_PIG	182.21	8	8	86212000	4	4	7	Carbamidomethylation	108832	Aminopeptidase N OS=Sus scrofa OX=9823 GN=ANPEP PE=1 SV=4
204	143	P79307|A4_PIG	244.17	15	15	251350000	8	8	12	Carbamidomethylation; Deamidation (NQ)	86961	Amyloid-beta A4 protein OS=Sus scrofa OX=9823 GN=APP PE=2 SV=2
220	200	P19619|ANXA1_PIG	313.27	28	28	253990000	6	6	11	Carbamidomethylation	38759	Annexin A1 OS=Sus scrofa OX=9823 GN=ANXA1 PE=1 SV=3
147	75	P19620|ANXA2_PIG	369.79	49	49	562560000	12	12	19	Carbamidomethylation; Acetylation (Protein N-term)	38542	Annexin A2 OS=Sus scrofa OX=9823 GN=ANXA2 PE=1 SV=4
404	435	P08132|ANXA4_PIG	167.18	5	5	14528000	2	2	2		35829	Annexin A4 OS=Sus scrofa OX=9823 GN=ANXA4 PE=1 SV=2
316	295	P49932|PMP37_PIG	182.51	32	32	7524900	4	1	5	Carbamidomethylation	18927	Antibacterial peptide PMAP-37 OS=Sus scrofa OX=9823 GN=PMAP37 PE=2 SV=1
343	384	P80054|PR39_PIG	160.40	28	28	8098700	4	1	4		19477	Antibacterial protein PR-39 OS=Sus scrofa OX=9823 GN=PR39 PE=1 SV=2
93	28	F1SPM8|AAK1_PIG	404.73	32	32	576040000	19	19	29	Carbamidomethylation; Deamidation (NQ)	104310	AP2-associated protein kinase 1 OS=Sus scrofa OX=9823 GN=AAK1 PE=2 SV=2
176	134	P18648|APOA1_PIG	306.04	43	43	442870000	8	8	15	Deamidation (NQ)	30325	Apolipoprotein A-I OS=Sus scrofa OX=9823 GN=APOA1 PE=1 SV=4
474	332	O46409|APOA4_PIG	50.33	3	3	14698000	1	1	1	Deamidation (NQ)	43294	Apolipoprotein A-IV OS=Sus scrofa OX=9823 GN=APOA4 PE=2 SV=1
553	1562	P27917|APOC3_PIG	64.75	19	19	4724500	1	1	1		10704	Apolipoprotein C-III OS=Sus scrofa OX=9823 GN=APOC3 PE=1 SV=2
166	125	P18650|APOE_PIG	346.39	33	33	617210000	8	8	16	Oxidation (M)	36599	Apolipoprotein E OS=Sus scrofa OX=9823 GN=APOE PE=1 SV=2
491	522	P80041|DDC_PIG	58.49	3	3	1872800	1	1	1		53936	Aromatic-L-amino-acid decarboxylase OS=Sus scrofa OX=9823 GN=DDC PE=1 SV=2
31	2	P00503|AATC_PIG	608.07	76	76	7335400000	38	38	100	Carbamidomethylation; Deamidation (NQ)	46475	Aspartate aminotransferase cytoplasmic OS=Sus scrofa OX=9823 GN=GOT1 PE=1 SV=3
30	3	P00506|AATM_PIG	557.16	76	76	3988400000	37	37	100	Carbamidomethylation; Deamidation (NQ); Oxidation (M)	47436	Aspartate aminotransferase mitochondrial OS=Sus scrofa OX=9823 GN=GOT2 PE=1 SV=2
188	180	B1PK17|ACY2_PIG	270.16	31	31	263630000	7	7	14	Carbamidomethylation; Acetylation (Protein N-term); Deamidation (NQ)	35605	Aspartoacylase OS=Sus scrofa OX=9823 GN=ASPA PE=2 SV=1
356	2225	A1XQS5|AT5G1_PIG	90.33	23	23	62646000	1	1	4		14274	ATP synthase F(0) complex subunit C1 mitochondrial OS=Sus scrofa OX=9823 GN=ATP5MC1 PE=2 SV=1
245	1166	Q35914|ATP8_PIG	147.51	27	27	31540000	2	2	9		7947	ATP synthase protein 8 OS=Sus scrofa OX=9823 GN=MT-ATP8 PE=1 SV=2
344	474	Q35915|ATP6_PIG	193.80	16	16	393990000	2	2	4	Oxidation (M)	25039	ATP synthase subunit a OS=Sus scrofa OX=9823 GN=MT-ATP6 PE=1 SV=2
18	11	P80021|ATPA_PIG	687.65	67	67	15351000000	54	54	179	Carbamidomethylation; Deamidation (NQ); Oxidation (M)	59688	ATP synthase subunit alpha mitochondrial OS=Sus scrofa OX=9823 GN=ATP5F1A PE=1 SV=2
549	2198	Q95312|ATPD_PIG	82.88	16	16	15801000	1	1	1		8333	ATP synthase subunit delta mitochondrial (Fragment) OS=Sus scrofa OX=9823 GN=ATP5F1D PE=2 SV=1
332	1172	Q9MYT8|ATP5I_PIG	140.98	32	32	229630000	3	3	5		8232	ATP synthase subunit e mitochondrial OS=Sus scrofa OX=9823 GN=ATP5ME PE=1 SV=4
178	359	Q95339|ATPK_PIG	216.63	48	48	821560000	5	5	15	Acetylation (Protein N-term); Oxidation (M)	10311	ATP synthase subunit f mitochondrial OS=Sus scrofa OX=9823 GN=ATP5MF PE=1 SV=4
80	167	Q2EN81|ATPO_PIG	401.09	46	46	1955300000	13	13	34	Deamidation (NQ); Oxidation (M)	23370	ATP synthase subunit O mitochondrial OS=Sus scrofa OX=9823 GN=ATP5PO PE=1 SV=1
230	488	P13618|ATP5J_PIG	243.92	74	74	672840000	6	6	10	Deamidation (NQ); Oxidation (M)	8930	ATP synthase-coupling factor 6 mitochondrial OS=Sus scrofa OX=9823 GN=ATP5PF PE=1 SV=1
373	380	Q29307|ATIF1_PIG	171.75	31	31	299080000	3	3	3		12184	ATPase inhibitor mitochondrial OS=Sus scrofa OX=9823 GN=ATP5IF1 PE=1 SV=2
475	470	Q767L0|ABCF1_PIG	112.79	2	2	5748300	1	1	1		91637	ATP-binding cassette sub-family F member 1 OS=Sus scrofa OX=9823 GN=ABCF1 PE=3 SV=1
59	31	Q2HYU2|PFKAM_PIG	479.46	44	44	1591500000	30	30	50	Carbamidomethylation; Deamidation (NQ); Oxidation (M)	85327	ATP-dependent 6-phosphofructokinase muscle type OS=Sus scrofa OX=9823 GN=PFKM PE=2 SV=1
330	879	Q07717|B2MG_PIG	124.38	19	19	1439600	2	2	5		13362	Beta-2-microglobulin OS=Sus scrofa OX=9823 GN=B2M PE=1 SV=1
25	63	Q1KYT0|ENOB_PIG	517.18	43	43	7903600000	23	23	125	Carbamidomethylation; Acetylation (Protein N-term); Deamidation (NQ); Oxidation (M)	47130	Beta-enolase OS=Sus scrofa OX=9823 GN=ENO3 PE=2 SV=1
336	339	Q29548|HEXB_PIG	144.27	6	6	34202000	2	2	4		61050	Beta-hexosaminidase subunit beta OS=Sus scrofa OX=9823 GN=HEXB PE=1 SV=2
516	1045	Q8MIR4|COASY_PIG	86.65	3	3	12336000	1	1	1		61749	Bifunctional coenzyme A synthase OS=Sus scrofa OX=9823 GN=COASY PE=1 SV=1
76	34	Q6Q2C2|HYES_PIG	450.13	60	60	597950000	23	23	36	Carbamidomethylation	62767	Bifunctional epoxide hydrolase 2 OS=Sus scrofa OX=9823 GN=EPHX2 PE=2 SV=1
364	434	Q9GKQ6|PGS1_PIG	87.36	5	5	8558300	1	1	3	Carbamidomethylation	30457	Biglycan (Fragments) OS=Sus scrofa OX=9823 GN=BGN PE=2 SV=2
557	1993	A5A769|BL1S3_PIG	127.25	9	9	783170	1	1	1		20905	Biogenesis of lysosome-related organelles complex 1 subunit 3 OS=Sus scrofa OX=9823 GN=BLOC1S3 PE=2 SV=1
290	318	P50584|AP4A_PIG	175.85	33	33	40329000	3	3	6	Carbamidomethylation; Deamidation (NQ)	16835	Bis(5'-nucleosyl)-tetraphosphatase [asymmetrical] OS=Sus scrofa OX=9823 GN=NUDT2 PE=2 SV=3
522	717	P25117|CALCR_PIG	72.63	2	2	10107000	1	1	1		57155	Calcitonin receptor OS=Sus scrofa OX=9823 GN=CALCR PE=2 SV=2
372	956	C5HGF3|TMCO1_PIG	126.24	8	8	80133000	1	1	3		21175	Calcium load-activated calcium channel OS=Sus scrofa OX=9823 GN=TMCO1 PE=2 SV=1
40	48	Q95266|KCC2D_PIG	485.49	48	48	956100000	21	21	80	Carbamidomethylation; Deamidation (NQ); Oxidation (M)	56389	Calcium/calmodulin-dependent protein kinase type II subunit delta OS=Sus scrofa OX=9823 GN=CAMK2D PE=2 SV=1
269	282	P04574|CPNS1_PIG	222.74	27	27	53634000	5	5	7	Acetylation (Protein N-term); Oxidation (M)	28068	Calpain small subunit 1 OS=Sus scrofa OX=9823 GN=CAPNS1 PE=1 SV=1
167	101	P35750|CAN1_PIG	301.98	21	21	18040000	11	11	16	Carbamidomethylation	81739	Calpain-1 catalytic subunit OS=Sus scrofa OX=9823 GN=CAPN1 PE=2 SV=3
272	298	P43367|CAN2_PIG	241.62	21	21	57686000	5	5	7	Carbamidomethylation	37809	Calpain-2 catalytic subunit (Fragment) OS=Sus scrofa OX=9823 GN=CAPN2 PE=2 SV=2
494	449	A0FKG7|CAN7_PIG	72.09	2	2	1308600	1	1	1		92370	Calpain-7 OS=Sus scrofa OX=9823 GN=CAPN7 PE=2 SV=1
369	523	P12675|ICAL_PIG	158.43	3	3	19727000	2	2	3		77124	Calpastatin OS=Sus scrofa OX=9823 GN=CAST PE=1 SV=1
406	341	Q08092|CNN1_PIG	110.16	7	7	642300	1	1	2		33226	Calponin-1 OS=Sus scrofa OX=9823 GN=CNN1 PE=2 SV=1
69	76	P28491|CALR_PIG	431.53	60	60	1349300000	21	21	42	Carbamidomethylation; Deamidation (NQ)	48288	Calreticulin OS=Sus scrofa OX=9823 GN=CALR PE=1 SV=3
118	94	P36887|KAPCA_PIG	346.13	53	53	148940000	12	5	25	Deamidation (NQ)	40617	cAMP-dependent protein kinase catalytic subunit alpha OS=Sus scrofa OX=9823 GN=PRKACA PE=1 SV=4
136	110	P05383|KAPCB_PIG	321.19	49	49	155550000	11	4	22	Deamidation (NQ)	40594	cAMP-dependent protein kinase catalytic subunit beta OS=Sus scrofa OX=9823 GN=PRKACB PE=1 SV=3
437	860	Q71U53|IPKA_PIG	84.29	22	22	830400	1	1	2		7989	cAMP-dependent protein kinase inhibitor alpha OS=Sus scrofa OX=9823 GN=PKIA PE=1 SV=3
187	130	P07802|KAP0_PIG	259.48	32	32	430780000	10	10	14	Carbamidomethylation	42922	cAMP-dependent protein kinase type I-alpha regulatory subunit OS=Sus scrofa OX=9823 GN=PRKAR1A PE=1 SV=2
202	242	P05207|KAP2_PIG	283.42	53	53	265130000	5	5	13	Carbamidomethylation	17706	cAMP-dependent protein kinase type II-alpha regulatory subunit (Fragment) OS=Sus scrofa OX=9823 GN=PRKAR2A PE=1 SV=1
242	418	Q712U6|ARP19_PIG	213.94	48	48	92379000	5	4	9	Oxidation (M)	12323	cAMP-regulated phosphoprotein 19 OS=Sus scrofa OX=9823 GN=ARPP19 PE=2 SV=3
311	305	Q28960|CBR1_PIG	215.98	15	15	169310000	3	3	5	Carbamidomethylation	31693	Carbonyl reductase [NADPH] 1 OS=Sus scrofa OX=9823 GN=CBR1 PE=1 SV=3
362	322	P67872|CSK2B_PIG	190.59	17	17	113950000	3	3	3	Carbamidomethylation	24942	Casein kinase II subunit beta OS=Sus scrofa OX=9823 GN=CSNK2B PE=2 SV=1
141	88	O62839|CATA_PIG	334.10	33	33	413910000	13	13	20	Carbamidomethylation; Acetylation (Protein N-term)	59891	Catalase OS=Sus scrofa OX=9823 GN=CAT PE=1 SV=4
102	166	Q99028|COMT_PIG	411.65	69	69	460240000	13	13	28	Carbamidomethylation; Deamidation (NQ)	20587	Catechol O-methyltransferase (Fragment) OS=Sus scrofa OX=9823 GN=COMT PE=1 SV=1
171	198	A1E295|CATB_PIG	330.63	27	27	583410000	7	7	15	Carbamidomethylation; Deamidation (NQ)	36901	Cathepsin B OS=Sus scrofa OX=9823 GN=CTSB PE=1 SV=1
87	98	P00795|CATD_PIG	425.49	54	54	1371400000	15	15	31	Carbamidomethylation; Deamidation (NQ); Oxidation (M)	37295	Cathepsin D OS=Sus scrofa OX=9823 GN=CTSD PE=1 SV=2
562	1545	Q6RVA9|CAV1_PIG	67.36	6	6	15306000	1	1	1		20625	Caveolin-1 OS=Sus scrofa OX=9823 GN=CAV1 PE=2 SV=1
443	2325	O62680|CD59_PIG	92.64	9	9	71188000	1	1	2	Carbamidomethylation	13790	CD59 glycoprotein OS=Sus scrofa OX=9823 GN=CD59 PE=1 SV=1
222	393	Q8WMQ3|CD9_PIG	202.15	15	15	488250000	5	5	11	Carbamidomethylation; Deamidation (NQ)	25201	CD9 antigen OS=Sus scrofa OX=9823 GN=CD9 PE=2 SV=3
153	244	Q29026|CEND_PIG	337.58	76	76	1247600000	6	6	19	Carbamidomethylation; Deamidation (NQ); Oxidation (M)	13968	Cell cycle exit and neuronal differentiation protein 1 OS=Sus scrofa OX=9823 GN=CEND1 PE=1 SV=1
97	165	Q007T2|CDC42_PIG	390.39	86	86	1034400000	14	14	29	Carbamidomethylation; Deamidation (NQ); Oxidation (M)	21259	Cell division control protein 42 homolog OS=Sus scrofa OX=9823 GN=CDC42 PE=2 SV=2
558	2220	P01356|CCKN_PIG	90.36	9	9	64862000	1	1	1		12526	Cholecystokinin OS=Sus scrofa OX=9823 GN=CCK PE=1 SV=1
471	424	P13222|CLAT_PIG	49.75	2	2	14746000	1	1	1	Carbamidomethylation; Deamidation (NQ)	71731	Choline O-acetyltransferase OS=Sus scrofa OX=9823 GN=CHAT PE=1 SV=3
337	238	F1S584|CTL2_PIG	156.76	8	8	93735000	4	4	4	Carbamidomethylation	80238	Choline transporter-like protein 2 OS=Sus scrofa OX=9823 GN=SLC44A2 PE=3 SV=1
288	247	P04404|CMGA_PIG	195.05	18	18	94979000	4	4	6		49358	Chromogranin-A (Fragment) OS=Sus scrofa OX=9823 GN=CHGA PE=1 SV=2
48	59	P00889|CISY_PIG	466.05	59	59	3135600000	21	21	68	Deamidation (NQ); Oxidation (M)	51630	Citrate synthase mitochondrial OS=Sus scrofa OX=9823 GN=CS PE=1 SV=2
156	117	Q29549|CLUS_PIG	322.31	29	29	614110000	10	10	17		51775	Clusterin OS=Sus scrofa OX=9823 GN=CLU PE=1 SV=1
284	163	D2SW95|COPB_PIG	156.05	10	10	113670000	5	5	6		107123	Coatomer subunit beta OS=Sus scrofa OX=9823 GN=COPB1 PE=2 SV=1
560	2203	Q9BDP9|CART_PIG	112.05	24	24	6429600	1	1	1	Carbamidomethylation	7451	Cocaine- and amphetamine-regulated transcript protein (Fragment) OS=Sus scrofa OX=9823 GN=CARTPT PE=2 SV=1
73	148	P10668|COF1_PIG	375.35	69	69	1295300000	12	8	37	Carbamidomethylation; Deamidation (NQ)	18519	Cofilin-1 OS=Sus scrofa OX=9823 GN=CFL1 PE=1 SV=3
152	183	Q5G6V9|COF2_PIG	334.50	58	58	175390000	10	6	19	Carbamidomethylation; Acetylation (Protein N-term)	18737	Cofilin-2 OS=Sus scrofa OX=9823 GN=CFL2 PE=2 SV=4
485	653	Q9TSV3|CCHCR_PIG	50.40	5	5	696540000	1	1	1	Deamidation (NQ)	48669	Coiled-coil alpha-helical rod protein 1 (Fragment) OS=Sus scrofa OX=9823 GN=CCHCR1 PE=3 SV=2
191	82	P01025|CO3_PIG	300.55	8	8	143510000	9	9	13	Carbamidomethylation	186806	Complement C3 OS=Sus scrofa OX=9823 GN=C3 PE=1 SV=2
86	42	A7Y521|CSN4_PIG	406.27	55	55	555030000	15	15	31	Carbamidomethylation; Deamidation (NQ); Oxidation (M)	46269	COP9 signalosome complex subunit 4 OS=Sus scrofa OX=9823 GN=COPS4 PE=2 SV=1
249	202	A7TX81|CSN6_PIG	261.91	32	32	114540000	7	7	8	Carbamidomethylation	35865	COP9 signalosome complex subunit 6 OS=Sus scrofa OX=9823 GN=COPS6 PE=2 SV=1
424	601	Q6PWT7|CCS_PIG	126.44	17	17	6958100	2	2	2	Carbamidomethylation	29405	Copper chaperone for superoxide dismutase OS=Sus scrofa OX=9823 GN=CCS PE=2 SV=1
7	37	Q29594|KCRB_PIG	703.02	75	75	29191000000	57	49	465	Carbamidomethylation; Acetylation (Protein N-term); Deamidation (NQ); Oxidation (M)	42657	Creatine kinase B-type OS=Sus scrofa OX=9823 GN=CKB PE=2 SV=2
234	345	Q5XLD3|KCRM_PIG	235.09	11	11	9553200	7	1	9	Carbamidomethylation	43059	Creatine kinase M-type OS=Sus scrofa OX=9823 GN=CKM PE=2 SV=1
45	67	Q29577|KCRU_PIG	540.22	57	57	1654300000	26	23	72	Carbamidomethylation; Deamidation (NQ); Oxidation (M)	46950	Creatine kinase U-type mitochondrial OS=Sus scrofa OX=9823 GN=CKMT1 PE=2 SV=2
460	348	F1RWC3|CUBN_PIG	53.18	0	0	33511000	1	1	1	Deamidation (NQ)	397368	Cubilin OS=Sus scrofa OX=9823 GN=CUBN PE=1 SV=3
530	649	P79432|CDK4_PIG	106.68	3	3	54745000	2	2	2		33690	Cyclin-dependent kinase 4 OS=Sus scrofa OX=9823 GN=CDK4 PE=3 SV=1
350	355	Q29290|CYTB_PIG	190.32	34	34	155710000	3	3	4		11131	Cystatin-B OS=Sus scrofa OX=9823 GN=CSTB PE=1 SV=1
238	176	A9YUB1|CHRD1_PIG	233.47	32	32	86261000	6	6	9	Carbamidomethylation; Deamidation (NQ)	37350	Cysteine and histidine-rich domain-containing protein 1 OS=Sus scrofa OX=9823 GN=CHORDC1 PE=2 SV=1
385	361	P00172|CYB5_PIG	155.30	32	32	38607000	3	3	3		15310	Cytochrome b5 OS=Sus scrofa OX=9823 GN=CYB5A PE=1 SV=3
88	284	P62895|CYC_PIG	409.34	52	52	893760000	14	14	31	Deamidation (NQ); Oxidation (M)	11704	Cytochrome c OS=Sus scrofa OX=9823 GN=CYCS PE=1 SV=2
353	549	O79876|COX1_PIG	163.87	6	6	39213000	3	3	4		56958	Cytochrome c oxidase subunit 1 OS=Sus scrofa OX=9823 GN=MT-CO1 PE=3 SV=2
104	289	P50667|COX2_PIG	409.16	42	42	945080000	12	12	28	Carbamidomethylation; Oxidation (M)	26185	Cytochrome c oxidase subunit 2 OS=Sus scrofa OX=9823 GN=MT-CO2 PE=3 SV=1
327	959	Q35916|COX3_PIG	122.21	5	5	137550000	1	1	5		29728	Cytochrome c oxidase subunit 3 OS=Sus scrofa OX=9823 GN=MT-CO3 PE=3 SV=2
126	257	Q95283|COX41_PIG	326.77	56	56	1453600000	12	12	24	Oxidation (M)	11063	Cytochrome c oxidase subunit 4 isoform 1 mitochondrial (Fragment) OS=Sus scrofa OX=9823 GN=COX4I1 PE=2 SV=1
139	210	Q5S3G4|COX5B_PIG	398.22	64	64	2225500000	10	10	21	Carbamidomethylation; Deamidation (NQ); Oxidation (M)	13783	Cytochrome c oxidase subunit 5B mitochondrial OS=Sus scrofa OX=9823 GN=COX5B PE=2 SV=1
231	1215	A1XQT2|COX6C_PIG	196.20	30	30	1269100000	4	4	10	Acetylation (Protein N-term); Oxidation (M)	8800	Cytochrome c oxidase subunit 6C OS=Sus scrofa OX=9823 GN=COX6C PE=3 SV=1
302	2216	Q8SPJ9|CX7A1_PIG	145.73	19	19	261330000	2	2	6	Deamidation (NQ)	9014	Cytochrome c oxidase subunit 7A1 mitochondrial OS=Sus scrofa OX=9823 GN=COX7A1 PE=3 SV=1
392	1384	Q1W0Y2|COX7C_PIG	122.58	17	17	50239000	2	2	3		7347	Cytochrome c oxidase subunit 7C mitochondrial OS=Sus scrofa OX=9823 GN=COX7C PE=1 SV=1
123	64	P28839|AMPL_PIG	333.25	38	38	546030000	13	13	24	Carbamidomethylation; Deamidation (NQ)	56047	Cytosol aminopeptidase OS=Sus scrofa OX=9823 GN=LAP3 PE=1 SV=2
85	80	A5GFY8|SERA_PIG	424.93	35	35	672750000	14	14	32	Carbamidomethylation; Deamidation (NQ)	56810	D-3-phosphoglycerate dehydrogenase OS=Sus scrofa OX=9823 GN=PHGDH PE=3 SV=1
514	777	P00371|OXDA_PIG	52.35	5	5	33198000	1	1	1		39336	D-amino-acid oxidase OS=Sus scrofa OX=9823 GN=DAO PE=1 SV=2
506	999	A3KCL7|OXDD_PIG	113.64	6	6	504100	1	1	1		37316	D-aspartate oxidase OS=Sus scrofa OX=9823 GN=DDO PE=2 SV=1
432	691	Q8WNV7|DHRS4_PIG	107.29	13	13	6.81E2	2	2	2	Carbamidomethylation	29919	Dehydrogenase/reductase SDR family member 4 OS=Sus scrofa OX=9823 GN=DHRS4 PE=1 SV=2
412	477	Q4A3R3|DMBT1_PIG	47.79	1	1	1.05E5	1	1	2		132225	Deleted in malignant brain tumors 1 protein OS=Sus scrofa OX=9823 GN=DMBT1 PE=2 SV=1
146	150	P02540|DESM_PIG	300.14	15	15	20832000	10	2	19		53629	Desmin OS=Sus scrofa OX=9823 GN=DES PE=1 SV=4
161	222	P60982|DEST_PIG	278.59	48	48	468750000	7	5	17	Carbamidomethylation	18506	Destrin OS=Sus scrofa OX=9823 GN=DSTN PE=1 SV=3
484	686	P20192|DGKA_PIG	70.39	3	3	127800	1	1	1		82606	Diacylglycerol kinase alpha OS=Sus scrofa OX=9823 GN=DGKA PE=1 SV=1
347	490	P00377|DYR_PIG	102.74	14	14	109050000	2	2	4	Carbamidomethylation	21455	Dihydrofolate reductase OS=Sus scrofa OX=9823 GN=DHFR PE=1 SV=1
55	61	P09623|DLDH_PIG	449.01	39	39	1769400000	18	18	53	Carbamidomethylation; Oxidation (M)	54185	Dihydrolipoyl dehydrogenase mitochondrial OS=Sus scrofa OX=9823 GN=DLD PE=1 SV=1
160	109	Q9N0F1|ODO2_PIG	359.35	39	39	532030000	11	11	17	Carbamidomethylation; Oxidation (M)	48977	Dihydrolipoyllysine-residue succinyltransferase component of 2-oxoglutarate dehydrogenase complex mitochondrial OS=Sus scrofa OX=9823 GN=DLST PE=1 SV=1
151	115	Q8MJ30|DHPR_PIG	386.58	68	68	844020000	11	11	19	Carbamidomethylation; Acetylation (Protein N-term); Oxidation (M)	25758	Dihydropteridine reductase OS=Sus scrofa OX=9823 GN=QDPR PE=2 SV=1
478	520	O77633|ADA10_PIG	86.98	2	2	0	1	1	1		84383	Disintegrin and metalloproteinase domain-containing protein 10 OS=Sus scrofa OX=9823 GN=ADAM10 PE=2 SV=2
323	288	A5GFZ5|DPM1_PIG	192.28	17	17	2227000	3	3	5		29471	Dolichol-phosphate mannosyltransferase subunit 1 OS=Sus scrofa OX=9823 GN=DPM1 PE=3 SV=1
321	269	Q29381|OST48_PIG	137.21	11	11	21494000	3	3	5		48863	Dolichyl-diphosphooligosaccharide--protein glycosyltransferase 48 kDa subunit OS=Sus scrofa OX=9823 GN=DDOST PE=1 SV=2
117	46	Q9GMB0|RPN1_PIG	378.47	42	42	253270000	17	17	25	Carbamidomethylation	68695	Dolichyl-diphosphooligosaccharide--protein glycosyltransferase subunit 1 OS=Sus scrofa OX=9823 GN=RPN1 PE=1 SV=1
305	173	Q9GL01|RPN2_PIG	222.21	11	11	95119000	4	4	5	Deamidation (NQ)	69274	Dolichyl-diphosphooligosaccharide--protein glycosyltransferase subunit 2 OS=Sus scrofa OX=9823 GN=RPN2 PE=2 SV=1
307	481	Q29243|DAG1_PIG	188.08	4	4	41687000	3	3	5		95438	Dystroglycan OS=Sus scrofa OX=9823 GN=DAG1 PE=2 SV=2
359	237	Q5GN48|DMD_PIG	143.94	1	1	62489000	2	2	3	Deamidation (NQ)	424860	Dystrophin OS=Sus scrofa OX=9823 GN=DMD PE=1 SV=1
541	1147	P0C8B5|GON7_PIG	62.53	14	14	397020	1	1	1	Acetylation (Protein N-term)	10775	EKC/KEOPS complex subunit GON7 OS=Sus scrofa OX=9823 GN=GON7 PE=3 SV=1
79	55	Q4U116|S4A4_PIG	403.30	22	22	596020000	20	20	34	Deamidation (NQ)	121409	Electrogenic sodium bicarbonate cotransporter 1 OS=Sus scrofa OX=9823 GN=SLC4A4 PE=1 SV=1
201	227	Q6UAQ8|ETFB_PIG	298.71	30	30	260490000	5	5	13	Carbamidomethylation	27764	Electron transfer flavoprotein subunit beta OS=Sus scrofa OX=9823 GN=ETFB PE=1 SV=3
207	127	P55931|ETFD_PIG	255.16	18	18	40643000	8	8	12	Carbamidomethylation	68633	Electron transfer flavoprotein-ubiquinone oxidoreductase mitochondrial OS=Sus scrofa OX=9823 GN=ETFDH PE=1 SV=2
426	1311	P29412|EF1B_PIG	157.85	9	9	80807000	2	2	2		24960	Elongation factor 1-beta OS=Sus scrofa OX=9823 GN=EEF1B PE=1 SV=1
138	174	Q29387|EF1G_PIG	319.15	21	21	704430000	10	10	21	Carbamidomethylation; Deamidation (NQ)	49624	Elongation factor 1-gamma (Fragment) OS=Sus scrofa OX=9823 GN=EEF1G PE=2 SV=2
195	207	P34935|BIP_PIG	330.98	32	32	441380000	8	8	13	Deamidation (NQ)	28912	Endoplasmic reticulum chaperone BiP (Fragment) OS=Sus scrofa OX=9823 GN=HSPA5 PE=2 SV=2
57	29	Q29092|ENPL_PIG	513.88	35	35	1769600000	31	31	51	Carbamidomethylation	92471	Endoplasmin OS=Sus scrofa OX=9823 GN=HSP90B1 PE=2 SV=3
440	1394	P80230|ERH_PIG	89.85	47	47	24831000	1	1	2		3910	Enhancer of rudimentary homolog (Fragment) OS=Sus scrofa OX=9823 GN=ERH PE=1 SV=1
218	162	P79381|HYEP_PIG	310.18	26	26	85189000	8	8	11	Carbamidomethylation	52394	Epoxide hydrolase 1 OS=Sus scrofa OX=9823 GN=EPHX1 PE=2 SV=1
335	228	B6CVD7|ERO1A_PIG	207.43	13	13	50636000	4	4	4	Carbamidomethylation	54281	ERO1-like protein alpha OS=Sus scrofa OX=9823 GN=ERO1A PE=2 SV=1
232	226	A6M931|IF4A3_PIG	269.17	17	17	357240000	7	7	9		46841	Eukaryotic initiation factor 4A-III OS=Sus scrofa OX=9823 GN=EIF4A3 PE=2 SV=1
374	473	P61220|EIF1B_PIG	161.12	67	67	18677000	3	3	3	Carbamidomethylation; Acetylation (Protein N-term); Deamidation (NQ)	12824	Eukaryotic translation initiation factor 1b OS=Sus scrofa OX=9823 GN=EIF1B PE=3 SV=1
149	128	Q29221|CAZA2_PIG	311.94	50	50	1849100000	10	10	19	Carbamidomethylation; Acetylation (Protein N-term); Deamidation (NQ)	32981	F-actin-capping protein subunit alpha-2 OS=Sus scrofa OX=9823 GN=CAPZA2 PE=2 SV=3
96	164	A0PFK7|CAPZB_PIG	299.93	40	40	740770000	10	10	29	Carbamidomethylation; Oxidation (M)	31315	F-actin-capping protein subunit beta OS=Sus scrofa OX=9823 GN=CAPZB PE=2 SV=1
409	412	Q7YS91|FAKD4_PIG	65.74	3	3	1097000	1	1	2		71220	FAST kinase domain-containing protein 4 OS=Sus scrofa OX=9823 GN=TBRG4 PE=2 SV=2
533	772	O97788|FABP4_PIG	103.63	11	11	12083000	1	1	1		14676	Fatty acid-binding protein adipocyte OS=Sus scrofa OX=9823 GN=FABP4 PE=1 SV=3
190	250	O02772|FABPH_PIG	323.20	65	65	218440000	9	9	14	Carbamidomethylation; Deamidation (NQ)	14749	Fatty acid-binding protein heart OS=Sus scrofa OX=9823 GN=FABP3 PE=2 SV=3
172	154	Q9TUI8|FAAH1_PIG	270.44	27	27	11310000	8	8	15	Carbamidomethylation; Oxidation (M)	62857	Fatty-acid amide hydrolase 1 OS=Sus scrofa OX=9823 GN=FAAH PE=1 SV=1
268	379	P19130|FRIH_PIG	228.82	26	26	195810000	4	4	7		21045	Ferritin heavy chain OS=Sus scrofa OX=9823 GN=FTH1 PE=1 SV=3
380	439	P19133|FRIL_PIG	217.49	64	64	89058000	3	3	3	Carbamidomethylation	8784	Ferritin light chain (Fragment) OS=Sus scrofa OX=9823 GN=FTL PE=1 SV=1
569	2323	P14460|FIBA_PIG	79.93	100	100	3542800	1	1	1		1762	Fibrinogen alpha chain (Fragment) OS=Sus scrofa OX=9823 GN=FGA PE=1 SV=1
389	1017	P20002|FGF1_PIG	111.31	16	16	19243000	2	2	3		17103	Fibroblast growth factor 1 (Fragment) OS=Sus scrofa OX=9823 GN=FGF1 PE=1 SV=2
542	796	Q29041|FCN2_PIG	53.32	7	7	10985000	1	1	1		34682	Ficolin-2 OS=Sus scrofa OX=9823 GN=FCN2 PE=1 SV=1
94	43	Q767L6|FLOT1_PIG	401.95	59	59	1765900000	20	20	29	Carbamidomethylation; Deamidation (NQ); Oxidation (M)	47355	Flotillin-1 OS=Sus scrofa OX=9823 GN=FLOT1 PE=3 SV=1
420	533	P00636|F16P1_PIG	107.28	6	6	6867300	1	1	2	Deamidation (NQ)	36779	Fructose-1 6-bisphosphatase 1 OS=Sus scrofa OX=9823 GN=FBP1 PE=1 SV=4
77	89	P10173|FUMH_PIG	459.89	53	53	998640000	13	13	35	Carbamidomethylation; Deamidation (NQ); Oxidation (M)	54749	Fumarate hydratase mitochondrial OS=Sus scrofa OX=9823 GN=FH PE=1 SV=2
174	151	Q9GKX6|GALM_PIG	291.41	32	32	26180000	11	11	15	Carbamidomethylation	37816	Galactose mutarotase OS=Sus scrofa OX=9823 GN=GALM PE=2 SV=1
197	297	Q49I35|LEG1_PIG	359.72	35	35	1154500000	9	9	13	Carbamidomethylation; Oxidation (M)	14694	Galectin-1 OS=Sus scrofa OX=9823 GN=LGALS1 PE=2 SV=3
90	124	Q29101|CXA1_PIG	412.30	41	41	816090000	12	12	30	Carbamidomethylation; Deamidation (NQ); Oxidation (M)	43049	Gap junction alpha-1 protein OS=Sus scrofa OX=9823 GN=GJA1 PE=2 SV=2
65	41	P20305|GELS_PIG	439.34	47	47	1225300000	24	24	45		84775	Gelsolin (Fragment) OS=Sus scrofa OX=9823 GN=GSN PE=1 SV=1
216	144	A5A779|PGTA_PIG	245.56	19	19	68102000	6	6	11	Carbamidomethylation; Deamidation (NQ)	64902	Geranylgeranyl transferase type-2 subunit alpha OS=Sus scrofa OX=9823 GN=RABGGTA PE=2 SV=1
19	14	P08059|G6PI_PIG	618.93	70	70	9955400000	45	45	163	Carbamidomethylation; Acetylation (Protein N-term); Deamidation (NQ); Oxidation (M)	63126	Glucose-6-phosphate isomerase OS=Sus scrofa OX=9823 GN=GPI PE=1 SV=3
223	97	O77564|FOLH1_PIG	296.55	18	18	135470000	10	10	10		84524	Glutamate carboxypeptidase 2 OS=Sus scrofa OX=9823 GN=FOLH1 PE=1 SV=1
319	278	P48319|DCE1_PIG	198.67	14	14	46746000	5	5	5		66895	Glutamate decarboxylase 1 OS=Sus scrofa OX=9823 GN=GAD1 PE=2 SV=1
219	160	P48321|DCE2_PIG	283.85	24	24	20000	8	8	11	Carbamidomethylation	65388	Glutamate decarboxylase 2 OS=Sus scrofa OX=9823 GN=GAD2 PE=2 SV=1
23	17	P42174|DHE3_PIG	601.81	69	69	6997800000	55	55	138	Carbamidomethylation; Deamidation (NQ); Oxidation (M)	61308	Glutamate dehydrogenase 1 mitochondrial OS=Sus scrofa OX=9823 GN=GLUD1 PE=1 SV=2
44	81	P46410|GLNA_PIG	515.98	72	72	5103400000	18	18	73	Carbamidomethylation; Acetylation (Protein N-term); Deamidation (NQ); Oxidation (M)	42030	Glutamine synthetase OS=Sus scrofa OX=9823 GN=GLUL PE=2 SV=3
351	892	P12309|GLRX1_PIG	177.33	25	25	115920000	3	3	4	Carbamidomethylation	11828	Glutaredoxin-1 OS=Sus scrofa OX=9823 GN=GLRX PE=1 SV=2
521	400	P81140|GCDH_PIG	92.30	4	4	15191000	1	1	1		45123	Glutaryl-CoA dehydrogenase mitochondrial (Fragment) OS=Sus scrofa OX=9823 GN=GCDH PE=1 SV=1
248	275	Q8MJ14|GPX1_PIG	233.93	31	31	163270000	5	5	8	Carbamidomethylation	22591	Glutathione peroxidase 1 OS=Sus scrofa OX=9823 GN=GPX1 PE=2 SV=2
236	195	Q9N1F5|GSTO1_PIG	263.47	34	34	78517000	6	6	9	Carbamidomethylation; Deamidation (NQ)	27419	Glutathione S-transferase omega-1 OS=Sus scrofa OX=9823 GN=GSTO1 PE=1 SV=2
37	138	P80031|GSTP1_PIG	530.03	87	87	5877900000	19	19	82	Carbamidomethylation; Deamidation (NQ)	23497	Glutathione S-transferase P OS=Sus scrofa OX=9823 GN=GSTP1 PE=1 SV=2
8	36	P00355|G3P_PIG	777.05	92	92	4091000000	74	74	431	Carbamidomethylation; Deamidation (NQ); Oxidation (M)	35836	Glyceraldehyde-3-phosphate dehydrogenase OS=Sus scrofa OX=9823 GN=GAPDH PE=1 SV=4
133	103	Q58D68|ENPP6_PIG	343.23	35	35	409620000	12	12	22		50356	Glycerophosphocholine cholinephosphodiesterase ENPP6 OS=Sus scrofa OX=9823 GN=ENPP6 PE=2 SV=2
348	640	P68266|GLTP_PIG	128.26	15	15	19324000	2	2	4	Carbamidomethylation; Deamidation (NQ)	23922	Glycolipid transfer protein OS=Sus scrofa OX=9823 GN=GLTP PE=1 SV=2
211	223	Q2MJK3|RASN_PIG	242.85	34	34	327730000	8	8	12		21229	GTPase NRas OS=Sus scrofa OX=9823 GN=NRAS PE=2 SV=1
310	274	Q52NJ3|SAR1A_PIG	216.71	37	37	103790000	5	4	5	Carbamidomethylation	22409	GTP-binding protein SAR1a OS=Sus scrofa OX=9823 GN=SAR1A PE=2 SV=1
287	268	Q5PYH3|SAR1B_PIG	192.49	24	24	47477000	4	3	6	Carbamidomethylation	22382	GTP-binding protein SAR1b OS=Sus scrofa OX=9823 GN=SAR1B PE=2 SV=1
137	123	Q2PKF4|GNAQ_PIG	370.57	38	38	446810000	10	8	21	Carbamidomethylation; Deamidation (NQ)	42142	Guanine nucleotide-binding protein G(q) subunit alpha OS=Sus scrofa OX=9823 GN=GNAQ PE=2 SV=3
134	91	P29797|GNAS_PIG	326.27	46	46	39480000	13	13	22	Carbamidomethylation	46477	Guanine nucleotide-binding protein G(s) subunit alpha OS=Sus scrofa OX=9823 GN=GNAS PE=2 SV=1
158	135	Q2XSV9|GNA11_PIG	333.01	34	34	189590000	8	6	17	Carbamidomethylation	42064	Guanine nucleotide-binding protein subunit alpha-11 OS=Sus scrofa OX=9823 GN=GNA11 PE=2 SV=2
252	206	P31006|KGUA_PIG	265.49	55	55	263240000	6	6	8	Carbamidomethylation; Acetylation (Protein N-term)	21921	Guanylate kinase OS=Sus scrofa OX=9823 GN=GUK1 PE=1 SV=2
180	157	Q8SPS7|HPT_PIG	326.65	33	33	232380000	9	9	14	Carbamidomethylation	38482	Haptoglobin OS=Sus scrofa OX=9823 GN=HP PE=1 SV=1
39	24	Q6S4N2|HS71B_PIG	521.23	43	43	49990000	39	14	81	Carbamidomethylation; Deamidation (NQ); Oxidation (M)	70098	Heat shock 70 kDa protein 1B OS=Sus scrofa OX=9823 GN=HSPA1B PE=2 SV=1
51	93	A5A8V7|HS71L_PIG	446.78	26	26	568780000	24	5	61	Carbamidomethylation; Deamidation (NQ)	70344	Heat shock 70 kDa protein 1-like OS=Sus scrofa OX=9823 GN=HSPA1L PE=2 SV=1
60	86	Q04967|HSP76_PIG	439.08	23	23	430780000	20	2	49	Carbamidomethylation	71109	Heat shock 70 kDa protein 6 OS=Sus scrofa OX=9823 GN=HSPA6 PE=1 SV=1
89	140	Q5S1U1|HSPB1_PIG	419.25	73	73	1241900000	13	13	30		22942	Heat shock protein beta-1 OS=Sus scrofa OX=9823 GN=HSPB1 PE=2 SV=1
14	32	O02705|HS90A_PIG	698.49	59	59	12026000000	67	67	204	Carbamidomethylation; Deamidation (NQ); Oxidation (M)	84775	Heat shock protein HSP 90-alpha OS=Sus scrofa OX=9823 GN=HSP90AA1 PE=2 SV=3
493	671	P32394|HMOX1_PIG	135.74	5	5	30162000	1	1	1		33074	Heme oxygenase 1 OS=Sus scrofa OX=9823 GN=HMOX1 PE=2 SV=1
226	225	Q5ISC6|HEBP1_PIG	250.31	51	51	274010000	5	5	10	Carbamidomethylation; Oxidation (M)	21070	Heme-binding protein 1 OS=Sus scrofa OX=9823 GN=HEBP1 PE=2 SV=1
10	152	P01965|HBA_PIG	697.49	99	99	34094000000	50	50	399	Carbamidomethylation; Acetylation (Protein N-term); Deamidation (NQ); Oxidation (M)	15039	Hemoglobin subunit alpha OS=Sus scrofa OX=9823 GN=HBA PE=1 SV=1
6	102	P02067|HBB_PIG	638.78	95	95	39187000000	50	50	475	Carbamidomethylation; Deamidation (NQ); Oxidation (M)	16166	Hemoglobin subunit beta OS=Sus scrofa OX=9823 GN=HBB PE=1 SV=3
263	203	P50828|HEMO_PIG	250.48	21	21	149520000	6	6	7	Carbamidomethylation	51306	Hemopexin OS=Sus scrofa OX=9823 GN=HPX PE=1 SV=1
257	212	Q1W674|HXK2_PIG	265.33	4	4	564610000	5	5	7	Carbamidomethylation	102370	Hexokinase-2 OS=Sus scrofa OX=9823 GN=HK2 PE=2 SV=1
189	232	P12682|HMGB1_PIG	287.70	35	35	261670000	7	7	14	Carbamidomethylation	24917	High mobility group protein B1 OS=Sus scrofa OX=9823 GN=HMGB1 PE=2 SV=3
225	213	Q06AT0|HPCL1_PIG	235.75	37	37	84956000	7	3	10		22285	Hippocalcin-like protein 1 OS=Sus scrofa OX=9823 GN=HPCAL1 PE=2 SV=3
214	781	P06348|H1T_PIG	281.97	8	8	772680000	5	5	12	Deamidation (NQ)	22059	Histone H1t OS=Sus scrofa OX=9823 GN=H1-6 PE=1 SV=1
140	291	Q71LE2|H33_PIG	249.66	44	44	2998200000	7	7	21	Carbamidomethylation; Deamidation (NQ)	15328	Histone H3.3 OS=Sus scrofa OX=9823 GN=H3-3A PE=2 SV=3
105	346	P62802|H4_PIG	372.30	55	55	2709700000	13	13	28	Deamidation (NQ); Oxidation (M)	11367	Histone H4 OS=Sus scrofa OX=9823 PE=1 SV=2
436	1881	Q8MJD6|HOP_PIG	71.46	36	36	1534000	1	1	2	Carbamidomethylation	8320	Homeodomain-only protein OS=Sus scrofa OX=9823 GN=HOPX PE=3 SV=1
401	371	Q68J42|LIPS_PIG	168.89	4	4	8494600	2	2	2		83450	Hormone-sensitive lipase OS=Sus scrofa OX=9823 GN=LIPE PE=2 SV=1
183	106	P10859|HPLN1_PIG	329.47	42	42	265580000	10	10	14	Carbamidomethylation; Deamidation (NQ)	40261	Hyaluronan and proteoglycan link protein 1 OS=Sus scrofa OX=9823 GN=HAPLN1 PE=2 SV=1
235	172	P00348|HCDH_PIG	263.01	41	41	366790000	7	7	9		34161	Hydroxyacyl-coenzyme A dehydrogenase mitochondrial OS=Sus scrofa OX=9823 GN=HADH PE=1 SV=2
413	606	O02734|HMCS2_PIG	87.03	3	3	8341900	1	1	2		56934	Hydroxymethylglutaryl-CoA synthase mitochondrial OS=Sus scrofa OX=9823 GN=HMGCS2 PE=2 SV=1
103	146	Q45FY6|HPRT_PIG	391.39	64	64	834950000	16	16	28	Carbamidomethylation; Oxidation (M)	24555	Hypoxanthine-guanine phosphoribosyltransferase OS=Sus scrofa OX=9823 GN=HPRT1 PE=2 SV=3
83	258	P01846|LAC_PIG	363.07	85	85	1493200000	7	7	33	Carbamidomethylation	11003	Ig lambda chain C region OS=Sus scrofa OX=9823 PE=1 SV=1
194	211	O77591|IMPA1_PIG	274.27	25	25	264910000	5	5	13	Carbamidomethylation; Acetylation (Protein N-term); Deamidation (NQ); Oxidation (M)	30133	Inositol monophosphatase 1 OS=Sus scrofa OX=9823 GN=IMPA1 PE=2 SV=1
346	422	Q52N47|ITM2B_PIG	89.54	4	4	10327000	1	1	4		30300	Integral membrane protein 2B OS=Sus scrofa OX=9823 GN=ITM2B PE=2 SV=1
428	376	Q06AV4|ITM2C_PIG	143.63	16	16	23211000	2	2	2		30472	Integral membrane protein 2C OS=Sus scrofa OX=9823 GN=ITM2C PE=2 SV=1
414	503	Q9GLP0|ITB1_PIG	86.86	5	5	13335000	2	2	2		88266	Integrin beta-1 OS=Sus scrofa OX=9823 GN=ITGB1 PE=2 SV=1
282	350	P53714|ITB2_PIG	150.02	4	4	37234000	2	2	6	Deamidation (NQ)	84790	Integrin beta-2 OS=Sus scrofa OX=9823 GN=ITGB2 PE=2 SV=1
360	457	O02668|ITIH2_PIG	115.91	1	1	2965600	1	1	3		104622	Inter-alpha-trypsin inhibitor heavy chain H2 OS=Sus scrofa OX=9823 GN=ITIH2 PE=2 SV=1
470	682	P79263|ITIH4_PIG	50.42	1	1	6576200	1	1	1	Deamidation (NQ)	102146	Inter-alpha-trypsin inhibitor heavy chain H4 OS=Sus scrofa OX=9823 GN=ITIH4 PE=1 SV=1
192	119	P27594|MX1_PIG	303.76	19	19	191320000	8	8	13	Deamidation (NQ)	75587	Interferon-induced GTP-binding protein Mx1 OS=Sus scrofa OX=9823 GN=MX1 PE=2 SV=1
504	681	Q5S1U6|IFRD1_PIG	46.74	2	2	213730000	1	1	1		50123	Interferon-related developmental regulator 1 OS=Sus scrofa OX=9823 GN=IFRD1 PE=2 SV=1
519	1083	Q28938|IL12B_PIG	48.16	3	3	9053600	1	1	1	Deamidation (NQ)	36829	Interleukin-12 subunit beta OS=Sus scrofa OX=9823 GN=IL12B PE=2 SV=1
280	454	P56471|IDH3A_PIG	201.62	33	33	747840000	3	3	7	Carbamidomethylation; Oxidation (M)	9691	Isocitrate dehydrogenase [NAD] subunit alpha mitochondrial (Fragments) OS=Sus scrofa OX=9823 GN=IDH3A PE=1 SV=1
386	432	P41566|IDH3G_PIG	209.09	42	42	138960000	3	3	3	Carbamidomethylation	11372	Isocitrate dehydrogenase [NAD] subunit gamma mitochondrial (Fragments) OS=Sus scrofa OX=9823 GN=IDH3G PE=1 SV=1
54	49	P33198|IDHP_PIG	523.28	50	50	2533700000	26	26	54	Carbamidomethylation; Oxidation (M)	47526	Isocitrate dehydrogenase [NADP] mitochondrial (Fragment) OS=Sus scrofa OX=9823 GN=IDH2 PE=1 SV=1
303	205	Q8WNW3|PLAK_PIG	191.47	6	6	61825000	3	3	5	Carbamidomethylation	81850	Junction plakoglobin OS=Sus scrofa OX=9823 GN=Jup PE=2 SV=1
528	1261	C7EMF5|KLF17_PIG	49.31	4	4	81033000	1	1	1	Deamidation (NQ)	42727	Krueppel-like factor 17 OS=Sus scrofa OX=9823 GN=KLF17 PE=2 SV=1
366	325	Q8SQ26|CRYL1_PIG	158.95	13	13	36087000	3	3	3		35128	Lambda-crystallin homolog OS=Sus scrofa OX=9823 GN=CRYL1 PE=2 SV=3
365	599	O46420|CP51A_PIG	73.27	4	4	8837100	1	1	3		56867	Lanosterol 14-alpha demethylase OS=Sus scrofa OX=9823 GN=CYP51A1 PE=2 SV=1
193	230	A5D9M6|BAG6_PIG	201.05	7	7	33477000	4	4	13	Deamidation (NQ)	118627	Large proline-rich protein BAG6 OS=Sus scrofa OX=9823 GN=BAG6 PE=1 SV=1
264	185	P80229|ILEU_PIG	197.23	25	25	81542000	6	6	7		42513	Leukocyte elastase inhibitor OS=Sus scrofa OX=9823 GN=SERPINB1 PE=1 SV=1
244	344	Q9GKE8|CD47_PIG	235.39	16	16	224670000	5	5	9		33253	Leukocyte surface antigen CD47 OS=Sus scrofa OX=9823 GN=CD47 PE=1 SV=1
52	60	P00339|LDHA_PIG	459.20	70	70	1712600000	23	19	58	Carbamidomethylation; Deamidation (NQ)	36619	L-lactate dehydrogenase A chain OS=Sus scrofa OX=9823 GN=LDHA PE=1 SV=3
32	68	P00336|LDHB_PIG	588.62	74	74	6581500000	28	24	98	Carbamidomethylation; Deamidation (NQ); Oxidation (M)	36612	L-lactate dehydrogenase B chain OS=Sus scrofa OX=9823 GN=LDHB PE=1 SV=3
121	69	P79274|ACADL_PIG	417.73	41	41	436850000	15	15	24	Carbamidomethylation; Oxidation (M)	47957	Long-chain specific acyl-CoA dehydrogenase mitochondrial OS=Sus scrofa OX=9823 GN=ACADL PE=2 SV=1
430	621	P81693|PPAC_PIG	161.74	15	15	24875000	2	2	2		18035	Low molecular weight phosphotyrosine protein phosphatase OS=Sus scrofa OX=9823 GN=ACP1 PE=1 SV=2
266	224	Q70KH2|GLCM_PIG	209.42	16	16	47111000	5	5	7	Deamidation (NQ)	59874	Lysosomal acid glucosylceramidase OS=Sus scrofa OX=9823 GN=GBA PE=3 SV=1
262	235	Q8MIZ3|DCPS_PIG	264.37	19	19	42125000	5	5	7		38581	m7GpppX diphosphatase OS=Sus scrofa OX=9823 GN=DCPS PE=2 SV=1
254	399	P80928|MIF_PIG	229.08	65	65	475830000	5	5	8	Carbamidomethylation; Oxidation (M)	12451	Macrophage migration inhibitory factor OS=Sus scrofa OX=9823 GN=MIF PE=1 SV=3
210	245	P49927|PRIO_PIG	284.73	39	39	212040000	7	7	12	Carbamidomethylation; Deamidation (NQ)	27727	Major prion protein OS=Sus scrofa OX=9823 GN=PRNP PE=1 SV=1
35	71	P11708|MDHC_PIG	562.50	78	78	8059600000	30	30	84	Carbamidomethylation; Deamidation (NQ); Oxidation (M)	36454	Malate dehydrogenase cytoplasmic OS=Sus scrofa OX=9823 GN=MDH1 PE=1 SV=4
27	66	P00346|MDHM_PIG	657.08	76	76	8810300000	38	38	113	Carbamidomethylation; Deamidation (NQ); Oxidation (M)	35603	Malate dehydrogenase mitochondrial OS=Sus scrofa OX=9823 GN=MDH2 PE=1 SV=2
509	1003	I3LUP1|GMPPA_PIG	97.39	3	3	2083100	1	1	1		46173	Mannose-1-phosphate guanyltransferase alpha OS=Sus scrofa OX=9823 GN=GMPPA PE=1 SV=2
507	622	P0C5I2|GMPPB_PIG	82.76	3	3	5630700	1	1	1		39828	Mannose-1-phosphate guanyltransferase beta OS=Sus scrofa OX=9823 GN=GMPPB PE=1 SV=1
480	551	Q2HWD6|KIT_PIG	92.64	2	2	11903000	1	1	1		109135	Mast/stem cell growth factor receptor Kit OS=Sus scrofa OX=9823 GN=KIT PE=2 SV=1
423	1047	O02839|MCP_PIG	60.26	5	5	3544000	1	1	2	Carbamidomethylation	39692	Membrane cofactor protein OS=Sus scrofa OX=9823 GN=CD46 PE=1 SV=1
177	199	Q95250|PGRC1_PIG	335.45	39	39	6.08E4	9	9	15		21609	Membrane-associated progesterone receptor component 1 OS=Sus scrofa OX=9823 GN=PGRMC1 PE=1 SV=3
394	2321	P79379|MT2_PIG	163.62	33	33	16955000	1	1	3	Carbamidomethylation; Acetylation (Protein N-term)	5970	Metallothionein-2A OS=Sus scrofa OX=9823 GN=MT2A PE=3 SV=1
281	2022	P55944|MT3_PIG	204.40	54	54	43546000	2	2	7	Carbamidomethylation; Acetylation (Protein N-term); Oxidation (M)	6927	Metallothionein-3 OS=Sus scrofa OX=9823 GN=MT3 PE=2 SV=1
345	266	Q27HK4|MTX1_PIG	220.84	22	22	46567000	4	4	4		35769	Metaxin-1 OS=Sus scrofa OX=9823 GN=MTX1 PE=2 SV=1
179	204	Q2L969|MTX2_PIG	318.75	46	46	330190000	8	8	14	Acetylation (Protein N-term); Deamidation (NQ)	30106	Metaxin-2 OS=Sus scrofa OX=9823 GN=MTX2 PE=2 SV=1
315	262	Q8MI68|MUTA_PIG	169.95	10	10	18669000	4	4	5		83337	Methylmalonyl-CoA mutase mitochondrial OS=Sus scrofa OX=9823 GN=MMUT PE=2 SV=2
429	1412	Q6UGB2|MSMO1_PIG	104.98	5	5	34772000	1	1	2		35102	Methylsterol monooxygenase 1 OS=Sus scrofa OX=9823 GN=MSMO1 PE=2 SV=1
379	388	A1XQR7|MIC13_PIG	155.32	44	44	76387000	3	3	3	Carbamidomethylation; Oxidation (M)	13322	MICOS complex subunit MIC13 OS=Sus scrofa OX=9823 GN=MICOS13 PE=3 SV=1
547	1439	P79382|MGST1_PIG	67.32	16	16	304400	1	1	1	Acetylation (Protein N-term)	17650	Microsomal glutathione S-transferase 1 OS=Sus scrofa OX=9823 GN=MGST1 PE=2 SV=3
391	931	A1XQS2|TOM7_PIG	120.63	56	56	26647000	2	2	3	Oxidation (M)	6218	Mitochondrial import receptor subunit TOM7 homolog OS=Sus scrofa OX=9823 GN=TOMM7 PE=3 SV=1
127	51	P26042|MOES_PIG	384.40	37	37	159010000	18	11	23	Carbamidomethylation	67661	Moesin OS=Sus scrofa OX=9823 GN=MSN PE=2 SV=3
313	303	A5GFN6|RAEL1_PIG	157.62	12	12	14783000	3	3	5	Carbamidomethylation; Deamidation (NQ)	41025	mRNA export factor OS=Sus scrofa OX=9823 GN=RAE1 PE=3 SV=1
5	104	P81558|MBP_PIG	614.96	75	75	112750000000	48	48	483	Acetylation (Protein N-term); Deamidation (NQ); Oxidation (M)	18487	Myelin basic protein OS=Sus scrofa OX=9823 GN=MBP PE=1 SV=1
421	552	P86412|MYP2_PIG	160.72	11	11	5874000	2	2	2		14922	Myelin P2 protein OS=Sus scrofa OX=9823 GN=PMP2 PE=1 SV=1
11	136	Q712P7|MYPR_PIG	534.96	43	43	15597000000	24	24	262	Carbamidomethylation; Deamidation (NQ); Oxidation (M)	30077	Myelin proteolipid protein OS=Sus scrofa OX=9823 GN=PLP1 PE=2 SV=1
543	1646	F1RRT2|MYL4_PIG	54.50	5	5	389100	1	1	1		21607	Myosin light chain 4 OS=Sus scrofa OX=9823 GN=MYL4 PE=1 SV=3
72	208	P60662|MYL6_PIG	291.73	50	50	2402600000	6	6	39	Carbamidomethylation; Deamidation (NQ); Oxidation (M)	16930	Myosin light polypeptide 6 OS=Sus scrofa OX=9823 GN=MYL6 PE=1 SV=2
267	385	P29269|MYL9_PIG	212.76	33	33	17240000	4	4	7		19827	Myosin regulatory light polypeptide 9 OS=Sus scrofa OX=9823 GN=MYL9 PE=1 SV=2
451	356	P79293|MYH7_PIG	48.00	1	1	70026000	1	1	1	Deamidation (NQ)	223296	Myosin-7 OS=Sus scrofa OX=9823 GN=MYH7 PE=1 SV=2
253	283	Q0PIT9|NNRE_PIG	238.89	26	26	130140000	4	4	8	Carbamidomethylation; Deamidation (NQ)	31501	NAD(P)H-hydrate epimerase OS=Sus scrofa OX=9823 GN=NAXE PE=2 SV=1
326	324	Q29259|NDUB6_PIG	125.21	24	24	205660000	3	3	5	Acetylation (Protein N-term); Oxidation (M)	15406	NADH dehydrogenase [ubiquinone] 1 beta subcomplex subunit 6 OS=Sus scrofa OX=9823 GN=NDUFB6 PE=2 SV=3
169	131	P83686|NB5R3_PIG	336.20	49	49	320960000	10	10	16	Carbamidomethylation; Deamidation (NQ)	30831	NADH-cytochrome b5 reductase 3 (Fragment) OS=Sus scrofa OX=9823 GN=CYB5R3 PE=1 SV=1
243	1021	O79874|NU1M_PIG	209.54	10	10	201750000	3	3	9		35648	NADH-ubiquinone oxidoreductase chain 1 OS=Sus scrofa OX=9823 GN=MT-ND1 PE=1 SV=1
338	276	O79875|NU2M_PIG	135.57	10	10	35626000	3	3	4		39056	NADH-ubiquinone oxidoreductase chain 2 OS=Sus scrofa OX=9823 GN=MT-ND2 PE=1 SV=2
331	2240	O79880|NU3M_PIG	152.06	13	13	40555000	2	2	5	Carbamidomethylation; Oxidation (M)	12994	NADH-ubiquinone oxidoreductase chain 3 OS=Sus scrofa OX=9823 GN=MT-ND3 PE=1 SV=1
185	286	O79881|NU4M_PIG	317.59	14	14	389340000	4	4	14	Oxidation (M)	51825	NADH-ubiquinone oxidoreductase chain 4 OS=Sus scrofa OX=9823 GN=MT-ND4 PE=1 SV=2
357	2326	P56632|NU4LM_PIG	60.60	23	23	0	1	1	4	Acetylation (Protein N-term); Oxidation (M)	10824	NADH-ubiquinone oxidoreductase chain 4L OS=Sus scrofa OX=9823 GN=MT-ND4L PE=1 SV=1
196	215	Q9TDR1|NU5M_PIG	183.99	6	6	251390000	3	3	13	Oxidation (M)	68650	NADH-ubiquinone oxidoreductase chain 5 OS=Sus scrofa OX=9823 GN=MT-ND5 PE=1 SV=1
113	96	Q29558|MAOX_PIG	376.07	33	33	480220000	11	11	26	Carbamidomethylation; Deamidation (NQ)	62006	NADP-dependent malic enzyme (Fragment) OS=Sus scrofa OX=9823 GN=ME1 PE=2 SV=1
246	260	P04175|NCPR_PIG	191.87	7	7	24738000	3	3	8		76833	NADPH--cytochrome P450 reductase OS=Sus scrofa OX=9823 GN=POR PE=1 SV=2
261	296	Q9GL76|NECT1_PIG	149.56	10	10	212520000	3	3	7	Deamidation (NQ)	57047	Nectin-1 OS=Sus scrofa OX=9823 GN=NECTIN1 PE=1 SV=1
405	486	Q03333|NEC2_PIG	136.49	5	5	16791000	2	2	2	Carbamidomethylation	70452	Neuroendocrine convertase 2 OS=Sus scrofa OX=9823 GN=PCSK2 PE=2 SV=1
274	241	P01165|7B2_PIG	213.69	31	31	68646000	4	4	7	Carbamidomethylation	23224	Neuroendocrine protein 7B2 OS=Sus scrofa OX=9823 GN=SCG5 PE=1 SV=2
131	264	P12037|NFH_PIG	330.51	40	40	2079300000	6	6	23	Carbamidomethylation; Acetylation (Protein N-term); Deamidation (NQ)	16204	Neurofilament heavy polypeptide (Fragment) OS=Sus scrofa OX=9823 GN=NEFH PE=1 SV=1
13	20	P02547|NFL_PIG	674.32	62	62	14201000000	56	50	222	Carbamidomethylation; Acetylation (Protein N-term); Deamidation (NQ); Oxidation (M)	62072	Neurofilament light polypeptide OS=Sus scrofa OX=9823 GN=NEFL PE=1 SV=3
21	10	P08552|NFM_PIG	699.12	69	69	11976000000	56	49	151	Deamidation (NQ); Oxidation (M)	51986	Neurofilament medium polypeptide (Fragment) OS=Sus scrofa OX=9823 GN=NEFM PE=1 SV=2
285	218	Q02038|NEUL_PIG	188.57	9	9	39427000	5	5	6		80757	Neurolysin mitochondrial OS=Sus scrofa OX=9823 GN=NLN PE=1 SV=1
564	2028	P34964|NMU_PIG	61.07	32	32	6292300	1	1	1		3144	Neuromedin-U-25 OS=Sus scrofa OX=9823 GN=NMU PE=1 SV=1
159	181	Q06AT1|HPCA_PIG	300.73	59	59	260210000	9	5	17		22427	Neuron-specific calcium-binding protein hippocalcin OS=Sus scrofa OX=9823 GN=HPCA PE=2 SV=3
78	44	P79403|GANAB_PIG	407.87	24	24	56990000	16	16	34	Deamidation (NQ); Oxidation (M)	106662	Neutral alpha-glucosidase AB OS=Sus scrofa OX=9823 GN=GANAB PE=1 SV=1
417	471	Q52I78|NAMPT_PIG	124.65	7	7	21364000	2	2	2		55374	Nicotinamide phosphoribosyltransferase OS=Sus scrofa OX=9823 GN=NAMPT PE=2 SV=2
568	2227	P80272|HMGN2_PIG	128.83	17	17	45742000	1	1	1		9379	Non-histone chromosomal protein HMG-17 OS=Sus scrofa OX=9823 GN=HMGN2 PE=1 SV=2
554	1442	O97763|NPC2_PIG	91.14	15	15	8052500	1	1	1	Carbamidomethylation	16288	NPC intracellular cholesterol transporter 2 OS=Sus scrofa OX=9823 GN=NPC2 PE=1 SV=1
472	430	P24786|NTRK3_PIG	46.75	1	1	929600	1	1	1		93130	NT-3 growth factor receptor OS=Sus scrofa OX=9823 GN=NTRK3 PE=2 SV=1
515	859	P21999|NFIC_PIG	49.58	3	3	0	1	1	1	Acetylation (Protein N-term)	55462	Nuclear factor 1 C-type OS=Sus scrofa OX=9823 GN=NFIC PE=3 SV=1
64	141	Q2EN76|NDKB_PIG	434.91	80	80	2447200000	16	16	46	Carbamidomethylation; Deamidation (NQ); Oxidation (M)	17176	Nucleoside diphosphate kinase B OS=Sus scrofa OX=9823 GN=NME2 PE=2 SV=1
229	362	Q29102|OPALI_PIG	188.89	30	30	281610000	4	4	10	Deamidation (NQ)	15771	Opalin OS=Sus scrofa OX=9823 GN=OPALIN PE=2 SV=1
487	515	Q7YS99|OPTN_PIG	70.28	2	2	7512500	1	1	1		65703	Optineurin OS=Sus scrofa OX=9823 GN=OPTN PE=1 SV=1
289	263	Q8MJ49|OSTF1_PIG	229.68	30	30	73131000	4	4	6	Acetylation (Protein N-term)	23740	Osteoclast-stimulating factor 1 OS=Sus scrofa OX=9823 GN=OSTF1 PE=2 SV=1
108	139	Q2MJV8|PALM_PIG	363.74	44	44	460010000	13	13	27	Carbamidomethylation; Acetylation (Protein N-term); Deamidation (NQ); Oxidation (M)	42380	Paralemmin-1 OS=Sus scrofa OX=9823 GN=PALM PE=2 SV=1
251	327	Q6QGC0|PDLI3_PIG	199.88	13	13	46899000	3	3	8		39546	PDZ and LIM domain protein 3 OS=Sus scrofa OX=9823 GN=PDLIM3 PE=2 SV=1
20	112	P62936|PPIA_PIG	599.54	86	86	16746000000	35	35	156	Carbamidomethylation; Acetylation (Protein N-term); Deamidation (NQ); Oxidation (M)	17869	Peptidyl-prolyl cis-trans isomerase A OS=Sus scrofa OX=9823 GN=PPIA PE=1 SV=2
499	725	Q5BLZ2|PLIN3_PIG	54.18	3	3	2815100	1	1	1		47900	Perilipin-3 OS=Sus scrofa OX=9823 GN=PLIN3 PE=2 SV=1
154	368	P52552|PRDX2_PIG	302.42	36	36	1146200000	7	7	19		14198	Peroxiredoxin-2 (Fragment) OS=Sus scrofa OX=9823 GN=PRDX2 PE=2 SV=1
115	216	Q9TSX9|PRDX6_PIG	354.53	46	46	1015500000	9	9	26	Deamidation (NQ)	25037	Peroxiredoxin-6 OS=Sus scrofa OX=9823 GN=PRDX6 PE=2 SV=3
486	302	Q5D891|PK3C3_PIG	47.82	2	2	8268000	1	1	1		101234	Phosphatidylinositol 3-kinase catalytic subunit type 3 OS=Sus scrofa OX=9823 GN=PIK3C3 PE=2 SV=1
184	168	O13010|PI42A_PIG	313.13	25	25	392970000	9	9	14	Carbamidomethylation; Deamidation (NQ)	46212	Phosphatidylinositol 5-phosphate 4-kinase type-2 alpha OS=Sus scrofa OX=9823 GN=PIP4K2A PE=2 SV=1
286	175	F1RQM2|AGM1_PIG	234.82	16	16	6824000	5	5	6	Deamidation (NQ)	59475	Phosphoacetylglucosamine mutase OS=Sus scrofa OX=9823 GN=PGM3 PE=1 SV=2
28	40	Q7SIB7|PGK1_PIG	592.56	70	70	3470300000	39	27	106	Carbamidomethylation; Deamidation (NQ); Oxidation (M)	44559	Phosphoglycerate kinase 1 OS=Sus scrofa OX=9823 GN=PGK1 PE=1 SV=3
101	197	Q6RI85|PGK2_PIG	397.93	22	22	72986000	14	2	28	Carbamidomethylation	44895	Phosphoglycerate kinase 2 OS=Sus scrofa OX=9823 GN=PGK2 PE=2 SV=3
241	254	P36968|GPX4_PIG	248.75	36	36	80177000	6	6	9	Carbamidomethylation	22337	Phospholipid hydroperoxide glutathione peroxidase OS=Sus scrofa OX=9823 GN=GPX4 PE=1 SV=3
433	1010	P60588|PLPP1_PIG	79.76	7	7	11004000	1	1	2	Deamidation (NQ)	32321	Phospholipid phosphatase 1 OS=Sus scrofa OX=9823 GN=PLPP1 PE=1 SV=2
47	30	P23220|AT2B1_PIG	532.84	32	32	2415400000	33	33	68	Carbamidomethylation; Deamidation (NQ); Oxidation (M)	134710	Plasma membrane calcium-transporting ATPase 1 OS=Sus scrofa OX=9823 GN=ATP2B1 PE=2 SV=1
498	771	P06867|PLMN_PIG	105.46	2	2	3663900	1	1	1	Carbamidomethylation	90615	Plasminogen OS=Sus scrofa OX=9823 GN=PLG PE=1 SV=3
135	92	Q9GL51|LIS1_PIG	354.63	44	44	542440000	13	13	22	Carbamidomethylation; Deamidation (NQ); Oxidation (M)	46654	Platelet-activating factor acetylhydrolase IB subunit alpha OS=Sus scrofa OX=9823 GN=PAFAH1B1 PE=2 SV=3
427	407	P79281|PTN_PIG	141.44	15	15	10118000	2	2	2	Carbamidomethylation	18910	Pleiotrophin OS=Sus scrofa OX=9823 GN=PTN PE=2 SV=1
306	187	Q29099|PTBP1_PIG	192.84	19	19	41766000	5	5	5		59855	Polypyrimidine tract-binding protein 1 OS=Sus scrofa OX=9823 GN=PTBP1 PE=2 SV=1
82	231	P0CG68|UBC_PIG	394.27	14	14	1845800000	14	14	33		59993	Polyubiquitin-C OS=Sus scrofa OX=9823 GN=UBC PE=2 SV=1
294	367	Q56P28|PRAF3_PIG	217.55	20	20	297480000	4	4	6		21541	PRA1 family protein 3 OS=Sus scrofa OX=9823 GN=ARL6IP5 PE=2 SV=1
128	47	Q3ZD69|LMNA_PIG	413.52	31	31	461770000	17	17	23	Carbamidomethylation	74219	Prelamin-A/C OS=Sus scrofa OX=9823 GN=LMNA PE=3 SV=1
511	610	Q0MS45|PSN2_PIG	72.63	3	3	1264600	1	1	1		50138	Presenilin-2 OS=Sus scrofa OX=9823 GN=PSEN2 PE=1 SV=1
368	819	Q28944|CATL1_PIG	94.09	15	15	16335000	2	2	3	Carbamidomethylation	37178	Procathepsin L OS=Sus scrofa OX=9823 GN=CTSL PE=2 SV=1
546	1268	P01214|PDYN_PIG	116.09	9	9	11691000	1	1	1	Carbamidomethylation	28617	Proenkephalin-B OS=Sus scrofa OX=9823 GN=PDYN PE=1 SV=1
538	854	P01238|PRL_PIG	47.41	6	6	3276200	1	1	1		26141	Prolactin OS=Sus scrofa OX=9823 GN=PRL PE=1 SV=3
111	52	P23687|PPCE_PIG	401.00	34	34	34550000	15	15	26	Carbamidomethylation; Deamidation (NQ)	80770	Prolyl endopeptidase OS=Sus scrofa OX=9823 GN=PREP PE=1 SV=1
299	442	P01304|NPY_PIG	190.15	42	42	252160000	3	3	6		8596	Pro-neuropeptide Y (Fragment) OS=Sus scrofa OX=9823 GN=NPY PE=1 SV=2
534	1201	P01192|COLI_PIG	88.70	5	5	2699300	1	1	1		28894	Pro-opiomelanocortin OS=Sus scrofa OX=9823 GN=POMC PE=1 SV=1
233	169	P0DTA4|PCCA_PIG	247.95	18	18	97592000	7	7	9	Carbamidomethylation	80180	Propionyl-CoA carboxylase alpha chain mitochondrial OS=Sus scrofa OX=9823 GN=PCCA PE=1 SV=1
283	214	P79384|PCCB_PIG	277.80	16	16	6926000	5	5	6	Deamidation (NQ)	58590	Propionyl-CoA carboxylase beta chain mitochondrial OS=Sus scrofa OX=9823 GN=PCCB PE=1 SV=1
228	342	Q29095|PTGDS_PIG	226.17	23	23	171510000	4	4	10	Deamidation (NQ)	20568	Prostaglandin-H2 D-isomerase OS=Sus scrofa OX=9823 GN=PTGDS PE=1 SV=1
271	255	A9CQL8|PXL2B_PIG	224.55	29	29	160470000	5	5	7	Carbamidomethylation	21547	Prostamide/prostaglandin F synthase OS=Sus scrofa OX=9823 GN=PRXL2B PE=1 SV=1
312	251	Q64L94|PSME1_PIG	176.29	20	20	6045000	3	3	5		28617	Proteasome activator complex subunit 1 OS=Sus scrofa OX=9823 GN=PSME1 PE=2 SV=1
320	240	Q863Z0|PSME2_PIG	228.97	23	23	85101000	4	4	5		27295	Proteasome activator complex subunit 2 OS=Sus scrofa OX=9823 GN=PSME2 PE=2 SV=3
293	323	Q29384|PSB4_PIG	204.23	40	40	9268000	3	3	6		16935	Proteasome subunit beta type-4 (Fragment) OS=Sus scrofa OX=9823 GN=PSMB4 PE=2 SV=1
419	377	A1XQU1|PSB7_PIG	124.90	9	9	27346000	2	2	2		29980	Proteasome subunit beta type-7 OS=Sus scrofa OX=9823 GN=PSMB7 PE=2 SV=2
342	337	P49934|PG5_PIG	161.24	45	45	16265000	4	1	4	Carbamidomethylation	16604	Protegrin-5 OS=Sus scrofa OX=9823 GN=NPG5 PE=1 SV=1
439	1749	A5GFQ5|CNPY3_PIG	88.96	6	6	660700	1	1	2	Carbamidomethylation	31710	Protein canopy homolog 3 OS=Sus scrofa OX=9823 GN=CNPY3 PE=3 SV=1
301	338	O18734|PP14A_PIG	197.35	27	27	100720000	4	4	6	Carbamidomethylation	16672	Protein phosphatase 1 regulatory subunit 14A OS=Sus scrofa OX=9823 GN=CPI17 PE=1 SV=1
415	364	Q29277|PPR1B_PIG	119.59	27	27	34991000	2	2	2		15817	Protein phosphatase 1 regulatory subunit 1B (Fragment) OS=Sus scrofa OX=9823 GN=PPP1R1B PE=2 SV=1
215	189	Q5W9D5|QKI_PIG	274.37	26	26	152670000	7	7	11	Carbamidomethylation; Deamidation (NQ)	37671	Protein quaking OS=Sus scrofa OX=9823 GN=QKI PE=2 SV=1
349	644	P04163|S10AA_PIG	145.13	35	35	3439000	3	3	4		11075	Protein S100-A10 OS=Sus scrofa OX=9823 GN=S100A10 PE=1 SV=2
442	867	P80310|S10AC_PIG	96.95	33	33	5094500	2	2	2		10745	Protein S100-A12 OS=Sus scrofa OX=9823 GN=S100A12 PE=1 SV=2
527	976	Q2EN75|S10A6_PIG	73.50	10	10	89444000	1	1	1		10060	Protein S100-A6 OS=Sus scrofa OX=9823 GN=S100A6 PE=3 SV=1
61	111	P80895|PIMT_PIG	534.88	84	84	2235200000	17	17	49	Carbamidomethylation; Deamidation (NQ); Oxidation (M)	24646	Protein-L-isoaspartate(D-aspartate) O-methyltransferase OS=Sus scrofa OX=9823 GN=PCMT1 PE=1 SV=3
63	87	O46560|PDXK_PIG	424.11	74	74	935850000	20	20	47	Carbamidomethylation; Oxidation (M)	35614	Pyridoxal kinase OS=Sus scrofa OX=9823 GN=PDXK PE=1 SV=1
70	23	P29804|ODPA_PIG	446.14	77	77	1055700000	25	25	40	Carbamidomethylation; Oxidation (M)	43121	Pyruvate dehydrogenase E1 component subunit alpha somatic form mitochondrial (Fragment) OS=Sus scrofa OX=9823 GN=PDHA1 PE=1 SV=1
317	280	Q0MVN8|QOR_PIG	183.64	22	22	70383000	3	3	5	Carbamidomethylation	34997	Quinone oxidoreductase OS=Sus scrofa OX=9823 GN=CRYZ PE=2 SV=1
34	4	Q6Q7J2|GDIB_PIG	606.50	71	71	6850100000	34	34	94	Carbamidomethylation; Acetylation (Protein N-term); Deamidation (NQ); Oxidation (M)	50268	Rab GDP dissociation inhibitor beta OS=Sus scrofa OX=9823 GN=GDI2 PE=2 SV=1
155	73	P26044|RADI_PIG	320.97	26	26	63737000	13	6	17	Carbamidomethylation	68550	Radixin OS=Sus scrofa OX=9823 GN=RDX PE=2 SV=1
388	2053	Q66X52|LTOR5_PIG	87.36	22	22	15588000	1	1	3		9614	Ragulator complex protein LAMTOR5 OS=Sus scrofa OX=9823 GN=LAMTOR5 PE=3 SV=2
240	246	Q52NJ1|RB11A_PIG	207.90	27	27	441060000	5	5	9	Acetylation (Protein N-term)	24394	Ras-related protein Rab-11A OS=Sus scrofa OX=9823 GN=RAB11A PE=2 SV=3
109	105	Q52NJ6|RAB14_PIG	424.09	78	78	604740000	16	14	27	Carbamidomethylation	23927	Ras-related protein Rab-14 OS=Sus scrofa OX=9823 GN=RAB14 PE=2 SV=3
125	155	Q52NJ2|RAB1A_PIG	354.50	57	57	18380000	10	4	24	Carbamidomethylation; Deamidation (NQ); Oxidation (M)	22606	Ras-related protein Rab-1A OS=Sus scrofa OX=9823 GN=RAB1A PE=2 SV=3
124	190	Q06AU7|RAB1B_PIG	357.34	48	48	190790000	9	3	24		22112	Ras-related protein Rab-1B OS=Sus scrofa OX=9823 GN=RAB1B PE=2 SV=1
291	1085	Q06AU4|RAB34_PIG	144.34	5	5	29704000	2	1	6		29115	Ras-related protein Rab-34 OS=Sus scrofa OX=9823 GN=RAB34 PE=2 SV=1
58	120	Q06AU3|RAB3A_PIG	466.74	65	65	2715300000	12	10	51	Carbamidomethylation; Deamidation (NQ); Oxidation (M)	24970	Ras-related protein Rab-3A OS=Sus scrofa OX=9823 GN=RAB3A PE=2 SV=1
221	201	Q06AU6|RAB5A_PIG	244.02	34	34	246930000	6	6	11	Carbamidomethylation; Deamidation (NQ); Oxidation (M)	23747	Ras-related protein Rab-5A OS=Sus scrofa OX=9823 GN=RAB5A PE=2 SV=1
237	217	Q06AU2|RAP2A_PIG	233.82	52	52	165610000	7	7	9	Carbamidomethylation; Oxidation (M)	20504	Ras-related protein Rap-2a OS=Sus scrofa OX=9823 GN=RAP2A PE=2 SV=1
265	192	P63246|RACK1_PIG	229.63	28	28	74948000	7	7	7	Carbamidomethylation; Deamidation (NQ)	35077	Receptor of activated protein C kinase 1 OS=Sus scrofa OX=9823 GN=RACK1 PE=1 SV=3
239	248	Q06AA3|RGN_PIG	223.99	25	25	62522000	5	5	9	Deamidation (NQ); Oxidation (M)	33118	Regucalcin OS=Sus scrofa OX=9823 GN=RGN PE=2 SV=1
563	1992	P27485|RET4_PIG	61.08	5	5	1249200	1	1	1		23067	Retinol-binding protein 4 OS=Sus scrofa OX=9823 GN=RBP4 PE=1 SV=2
110	50	B2DCZ9|ARHG2_PIG	378.54	25	25	298870000	13	13	26	Deamidation (NQ)	108483	Rho guanine nucleotide exchange factor 2 OS=Sus scrofa OX=9823 GN=ARHGEF2 PE=2 SV=1
164	84	M3TYT0|ROCK2_PIG	332.72	11	11	188480000	11	11	16	Deamidation (NQ)	160749	Rho-associated protein kinase 2 OS=Sus scrofa OX=9823 GN=ROCK2 PE=1 SV=1
435	1350	P15468|RNAS4_PIG	72.51	7	7	3517300	1	1	2	Carbamidomethylation	16863	Ribonuclease 4 OS=Sus scrofa OX=9823 GN=RNASE4 PE=1 SV=3
99	79	P10775|RINI_PIG	407.70	36	36	994140000	14	14	28	Carbamidomethylation; Acetylation (Protein N-term); Deamidation (NQ); Oxidation (M)	49023	Ribonuclease inhibitor OS=Sus scrofa OX=9823 GN=RNH1 PE=1 SV=1
535	1123	A2TLM1|RPIA_PIG	46.77	4	4	88289000	1	1	1		32695	Ribose-5-phosphate isomerase OS=Sus scrofa OX=9823 GN=RPIA PE=2 SV=1
411	369	Q06AT9|RBM4B_PIG	83.36	6	6	13102000	2	2	2	Carbamidomethylation	40054	RNA-binding protein 4B OS=Sus scrofa OX=9823 GN=RBM4B PE=2 SV=1
181	161	Q19PY3|RTCB_PIG	277.09	25	25	260440000	7	7	14	Carbamidomethylation	55238	RNA-splicing ligase RtcB homolog OS=Sus scrofa OX=9823 GN=RTCB PE=2 SV=1
395	271	P16960|RYR1_PIG	100.10	0	0	13952000	2	2	2	Deamidation (NQ)	565340	Ryanodine receptor 1 OS=Sus scrofa OX=9823 GN=RYR1 PE=2 SV=2
376	1746	P81405|SAP_PIG	158.74	38	38	123330000	2	2	3	Carbamidomethylation; Oxidation (M)	8949	Saposin-B-Val OS=Sus scrofa OX=9823 GN=PSAP PE=1 SV=2
56	27	P11607|AT2A2_PIG	483.89	35	35	1250400000	31	31	52	Carbamidomethylation; Oxidation (M)	114792	Sarcoplasmic/endoplasmic reticulum calcium ATPase 2 OS=Sus scrofa OX=9823 GN=ATP2A2 PE=1 SV=1
142	70	Q9GLG4|SCG1_PIG	329.80	29	29	388850000	11	11	20	Carbamidomethylation; Deamidation (NQ)	74392	Secretogranin-1 OS=Sus scrofa OX=9823 GN=CHGB PE=1 SV=1
168	108	Q5FZP5|SCG2_PIG	297.44	23	23	301860000	9	9	16	Deamidation (NQ)	70999	Secretogranin-2 OS=Sus scrofa OX=9823 GN=SCG2 PE=2 SV=1
260	290	O77735|SCAM1_PIG	251.39	20	20	283170000	5	5	7	Oxidation (M)	37919	Secretory carrier-associated membrane protein 1 OS=Sus scrofa OX=9823 GN=SCAMP1 PE=2 SV=1
382	352	A1Z623|SEP15_PIG	165.17	23	23	39769000	3	3	3		17843	Selenoprotein F OS=Sus scrofa OX=9823 GN=SELENOF PE=2 SV=2
570	2327	Q95KL4|SELW_PIG	81.46	10	10	10727000	1	1	1		9345	Selenoprotein W OS=Sus scrofa OX=9823 GN=SELENOW PE=3 SV=4
170	147	Q3YLA6|SRSF1_PIG	297.11	48	48	289280000	10	10	16	Carbamidomethylation; Acetylation (Protein N-term)	27745	Serine/arginine-rich splicing factor 1 OS=Sus scrofa OX=9823 GN=SRSF1 PE=2 SV=3
383	757	Q06A98|SRSF2_PIG	164.49	8	8	2612000	1	1	3	Oxidation (M)	25448	Serine/arginine-rich splicing factor 2 OS=Sus scrofa OX=9823 GN=SRSF2 PE=2 SV=1
488	666	Q863I2|OXSR1_PIG	68.94	5	5	9991600	1	1	1		58233	Serine/threonine-protein kinase OSR1 OS=Sus scrofa OX=9823 GN=OXSR1 PE=2 SV=1
463	440	Q6R2V0|WNK1_PIG	83.24	1	1	794400	1	1	1		248973	Serine/threonine-protein kinase WNK1 OS=Sus scrofa OX=9823 GN=WNK1 PE=2 SV=3
143	77	Q29090|2ABA_PIG	347.26	36	36	472380000	13	13	20	Oxidation (M)	49614	Serine/threonine-protein phosphatase 2A 55 kDa regulatory subunit B alpha isoform (Fragment) OS=Sus scrofa OX=9823 GN=PPP2R2A PE=2 SV=1
36	13	P54612|2AAA_PIG	556.37	55	55	4040500000	31	31	83	Carbamidomethylation; Deamidation (NQ); Oxidation (M)	65323	Serine/threonine-protein phosphatase 2A 65 kDa regulatory subunit A alpha isoform OS=Sus scrofa OX=9823 GN=PPP2R1A PE=2 SV=2
98	113	P11493|PP2AB_PIG	484.03	72	72	637420000	15	15	28	Carbamidomethylation; Deamidation (NQ)	33610	Serine/threonine-protein phosphatase 2A catalytic subunit beta isoform (Fragment) OS=Sus scrofa OX=9823 GN=PPP2CB PE=2 SV=2
114	95	P61292|PP1B_PIG	424.29	46	46	871550000	17	17	26	Carbamidomethylation	37187	Serine/threonine-protein phosphatase PP1-beta catalytic subunit OS=Sus scrofa OX=9823 GN=PPP1CB PE=1 SV=3
33	16	P09571|TRFE_PIG	552.04	68	68	2896600000	45	45	97	Carbamidomethylation; Deamidation (NQ)	76968	Serotransferrin OS=Sus scrofa OX=9823 GN=TF PE=1 SV=2
175	122	Q9GJT2|ESTD_PIG	315.60	62	62	368540000	10	10	15	Carbamidomethylation; Deamidation (NQ); Oxidation (M)	31482	S-formylglutathione hydrolase OS=Sus scrofa OX=9823 GN=ESD PE=2 SV=1
370	319	P79273|ACADS_PIG	143.79	8	8	14573000	2	2	3	Carbamidomethylation	44851	Short-chain specific acyl-CoA dehydrogenase mitochondrial OS=Sus scrofa OX=9823 GN=ACADS PE=2 SV=1
66	62	A5A761|SFXN1_PIG	418.90	65	65	1390600000	18	18	44	Carbamidomethylation; Acetylation (Protein N-term); Deamidation (NQ); Oxidation (M)	35624	Sideroflexin-1 OS=Sus scrofa OX=9823 GN=SFXN1 PE=2 SV=1
165	65	Q764M5|STAT1_PIG	359.92	24	24	236310000	14	14	16	Acetylation (Protein N-term)	88167	Signal transducer and activator of transcription 1 OS=Sus scrofa OX=9823 GN=STAT1 PE=2 SV=1
333	307	Q19S50|STAT3_PIG	174.60	8	8	29621000	3	3	4	Deamidation (NQ)	88067	Signal transducer and activator of transcription 3 OS=Sus scrofa OX=9823 GN=STAT3 PE=1 SV=1
371	1419	A1XQR9|RUXE_PIG	78.28	12	12	25333000	1	1	3		10818	Small nuclear ribonucleoprotein E OS=Sus scrofa OX=9823 GN=SNRPE PE=3 SV=1
544	1135	A7WLH8|SUMO1_PIG	49.51	12	12	22687000	1	1	1		11557	Small ubiquitin-related modifier 1 OS=Sus scrofa OX=9823 GN=SUMO1 PE=3 SV=1
526	1346	P61958|SUMO2_PIG	76.85	13	13	47481000	1	1	1		10871	Small ubiquitin-related modifier 2 OS=Sus scrofa OX=9823 GN=SUMO2 PE=3 SV=1
402	365	P48762|SL9A1_PIG	203.71	4	4	27429000	2	2	2		90987	Sodium/hydrogen exchanger 1 OS=Sus scrofa OX=9823 GN=SLC9A1 PE=2 SV=1
15	26	P05024|AT1A1_PIG	685.83	50	50	6055400000	63	40	194	Carbamidomethylation; Deamidation (NQ); Oxidation (M)	112681	Sodium/potassium-transporting ATPase subunit alpha-1 OS=Sus scrofa OX=9823 GN=ATP1A1 PE=1 SV=1
16	21	D2WKD8|AT1A2_PIG	704.80	52	52	5073800000	66	43	192	Carbamidomethylation; Deamidation (NQ); Oxidation (M)	112208	Sodium/potassium-transporting ATPase subunit alpha-2 OS=Sus scrofa OX=9823 GN=ATP1A2 PE=1 SV=1
41	83	P05027|AT1B1_PIG	529.23	45	45	7764200000	23	23	79	Carbamidomethylation; Deamidation (NQ); Oxidation (M)	35158	Sodium/potassium-transporting ATPase subunit beta-1 OS=Sus scrofa OX=9823 GN=ATP1B1 PE=1 SV=2
339	233	P20303|GTR1_PIG	144.33	15	15	184420000	4	4	4		54036	Solute carrier family 2 facilitated glucose transporter member 1 OS=Sus scrofa OX=9823 GN=SLC2A1 PE=2 SV=2
363	310	O62787|GTR3_PIG	154.50	6	6	157530000	2	2	3		53963	Solute carrier family 2 facilitated glucose transporter member 3 OS=Sus scrofa OX=9823 GN=SLC2A3 PE=2 SV=2
358	1817	Q29318|DHSO_PIG	192.38	33	33	110560000	3	3	4	Acetylation (Protein N-term)	10357	Sorbitol dehydrogenase (Fragment) OS=Sus scrofa OX=9823 GN=SORD PE=2 SV=2
367	358	P20112|SPRC_PIG	174.62	10	10	68112000	3	3	3	Carbamidomethylation	34240	SPARC OS=Sus scrofa OX=9823 GN=SPARC PE=1 SV=2
422	590	Q684M3|S1PR5_PIG	170.95	11	11	806400	2	2	2		41862	Sphingosine 1-phosphate receptor 5 OS=Sus scrofa OX=9823 GN=S1PR5 PE=3 SV=1
334	267	Q29024|DX39B_PIG	231.30	10	10	8127000	3	3	4		48991	Spliceosome RNA helicase DDX39B OS=Sus scrofa OX=9823 GN=DDX39B PE=3 SV=2
163	311	Q6DUB7|STMN1_PIG	296.80	32	32	844030000	7	7	17	Deamidation (NQ)	17302	Stathmin OS=Sus scrofa OX=9823 GN=STMN1 PE=2 SV=3
555	1643	A5GZW8|DHSD_PIG	94.85	6	6	2761000	1	1	1		17005	Succinate dehydrogenase [ubiquinone] cytochrome b small subunit mitochondrial OS=Sus scrofa OX=9823 GN=SDHD PE=1 SV=2
[truncated: 58 more rows]
